# Supplementary material for: Nucleotide-amino acid π-stacking interactions initiate photo cross-linking in RNA-protein complexes
Source: Nat Commun. 2022 May 17;13:2719. doi: 10.1038/s41467-022-30284-w (PMC9114321; doi:10.1038/s41467-022-30284-w)
Supplement: Supplementary file 3 — Supplementary Data 1 [file 41467_2022_30284_MOESM3_ESM.xlsx]

## Sheet: Legend
Supplementary Data 1
Identified protein-RNA cross-links are listed:
experiment		Title of individual panel in the Figure
AbsPos1		Position within the protein sequence
AA		Assigned cross-linking site
modification		Nucleotide composition of the RNA modification
count		Number of RNA modification detected per position
* indicates the 13C ribose labelled nucleotide

## Sheet: Fig_1B
experiment	AbsPos1	AA	modification	count
UG*CAUGU	125	P	C	1
U*GCAUGU	124	I	G	5
U*GCAUGU	125	P	G	23
U*GCAUGU	127	R	G	6
U*GCAUGU	158	F	G	1
U*GCAUGU	160	F	G	1
UGCAU*GU	125	P	G	1
UGCAU*GU	158	F	G	3
UGCAU*GU	160	F	G	12
U*GCAUGU	126	F	G	7
UGCAU*GU	162	T	G	3
UGCAU*GU	163	F	G	2
UGCAU*GU	164	E	G	3
UGCAU*GU	161	V	G	12
UGCAU*GU	159	G	G	10
UGCAUG*U	126	F	U	1
*UGCAUGU	124	I	U	2
*UGCAUGU	125	P	U	21
*UGCAUGU	149	I	U	1
*UGCAUGU	126	F	U	18
*UGCAUGU	127	R	U	1
UGCAUG*U	125	P	U	1
*UGCAUGU	150	F	U	5
UG*CAUGU	125	P	AC	1
UGCA*UGU	162	T	AU	1
UGC*AUGU	160	F	CA	1
U*GCAUGU	134	R	CG	1
U*GCAUGU	127	R	CG	2
U*GCAUGU	122	S	CG	1
U*GCAUGU	126	F	CG	3
U*GCAUGU	124	I	CG	3
U*GCAUGU	123	N	CG	1
U*GCAUGU	125	P	CG	16
UG*CAUGU	123	N	GC	1
UG*CAUGU	125	P	GC	9
UG*CAUGU	122	S	GC	1
UG*CAUGU	126	F	GC	4
UGCAUG*U	164	E	GU	2
UGCA*UGU	162	T	GU	1
UGCAUG*U	160	F	GU	23
UGCAUG*U	159	G	GU	6
UGCA*UGU	160	F	GU	4
*UGCAUGU	160	F	GU	4
*UGCAUGU	161	V	GU	1
*UGCAUGU	158	F	GU	1
*UGCAUGU	159	G	GU	1
*UGCAUGU	127	R	GU	4
UGCAUG*U	162	T	GU	2
*UGCAUGU	125	P	GU	16
UGCAUG*U	161	V	GU	10
*UGCAUGU	124	I	GU	2
*UGCAUGU	126	F	GU	11
*UGCAUGU	122	S	GU	1
UGCAUG*U	158	F	GU	5
UGC*AUGU	163	F	UA	1
UGC*AUGU	157	G	UA	1
UGC*AUGU	161	V	UA	1
UGC*AUGU	160	F	UA	3
UGC*AUGU	126	F	UA	1
UGCAU*GU	125	P	UG	1
U*GCAUGU	162	T	UG	1
UGCAU*GU	163	F	UG	1
UGCAU*GU	168	D	UG	1
UGCAU*GU	159	G	UG	12
UGCAU*GU	164	E	UG	1
UGCAU*GU	160	F	UG	35
UGCAU*GU	161	V	UG	21
UGCAU*GU	162	T	UG	1
U*GCAUGU	160	F	UG	2
UGCAU*GU	157	G	UG	2
U*GCAUGU	161	V	UG	1
UGCAU*GU	158	F	UG	3
U*GCAUGU	122	S	UG	1
U*GCAUGU	127	R	UG	3
U*GCAUGU	124	I	UG	8
U*GCAUGU	126	F	UG	23
U*GCAUGU	121	V	UG	1
U*GCAUGU	125	P	UG	37
U*GCAUGU	126	F	ACG	4
U*GCAUGU	125	P	ACG	2
U*GCAUGU	124	I	ACG	2
U*GCAUGU	123	N	ACG	2
UG*CAUGU	126	F	AGC	1
UG*CAUGU	125	P	AGC	6
UG*CAUGU	124	I	AGC	1
UG*CAUGU	160	F	AGC	1
UGCA*UGU	157	G	AGU	1
UGCA*UGU	160	F	AGU	1
UGCA*UGU	161	V	AGU	1
UGCAU*GU	164	E	AUG	1
UGCAU*GU	161	V	AUG	2
UGCAU*GU	180	V	AUG	2
UGCAU*GU	158	F	AUG	3
UGCAU*GU	159	G	AUG	1
*UGCAUGU	126	F	CGU	8
*UGCAUGU	124	I	CGU	2
*UGCAUGU	125	P	CGU	5
U*GCAUGU	124	I	CUG	5
U*GCAUGU	127	R	CUG	2
U*GCAUGU	126	F	CUG	10
U*GCAUGU	122	S	CUG	1
U*GCAUGU	123	N	CUG	1
U*GCAUGU	125	P	CUG	13
UGC*AUGU	159	G	GUA	2
UGC*AUGU	160	F	GUA	10
UGC*AUGU	161	V	GUA	1
UGC*AUGU	164	E	GUA	1
UG*CAUGU	125	P	GUC	7
UG*CAUGU	122	S	GUC	2
UG*CAUGU	126	F	GUC	8
UG*CAUGU	124	I	GUC	1
UG*CAUGU	123	N	GUC	4
UG*CAUGU	127	R	GUC	1
UGCAUG*U	158	F	GUU	2
UGCA*UGU	163	F	GUU	2
UGCAUG*U	161	V	GUU	5
UGCA*UGU	157	G	GUU	1
UGCA*UGU	162	T	GUU	1
UGCAUG*U	160	F	GUU	14
UGCA*UGU	158	F	GUU	2
UGCA*UGU	159	G	GUU	3
UGCA*UGU	160	F	GUU	3
UGCA*UGU	161	V	GUU	3
UGCAUG*U	162	T	GUU	7
UGCAUG*U	159	G	GUU	3
UGCAUG*U	164	E	GUU	3
UGCAU*GU	163	F	UUG	2
UGCAU*GU	162	T	UUG	7
UGCAU*GU	161	V	UUG	12
UGCAU*GU	164	E	UUG	4
UGCAU*GU	160	F	UUG	28
UGCAU*GU	158	F	UUG	2
UGCAU*GU	159	G	UUG	8
*UGCAUGU	160	F	ACGU	1
UGCA*UGU	125	P	ACGU	1
UGCA*UGU	160	F	ACGU	1
U*GCAUGU	123	N	ACUG	2
U*GCAUGU	124	I	ACUG	4
U*GCAUGU	160	F	ACUG	2
U*GCAUGU	125	P	ACUG	7
UG*CAUGU	161	V	AGUC	1
UG*CAUGU	126	F	AGUC	2
UG*CAUGU	125	P	AGUC	7
UGCA*UGU	160	F	AGUU	1
UGCA*UGU	161	V	AGUU	3
UGCAUG*U	160	F	AGUU	3
UGCAUG*U	162	T	AGUU	1
UGCAU*GU	158	F	AUUG	1
UGCAU*GU	160	F	AUUG	8
UGCAU*GU	161	V	AUUG	4
UGCAU*GU	162	T	AUUG	2
UGCAU*GU	163	F	AUUG	1
UGCAU*GU	159	G	AUUG	1
UGC*AUGU	125	P	CGUA	2
UGC*AUGU	126	F	CGUA	1
UGC*AUGU	124	I	CGUA	3
UGC*AUGU	158	F	GUUA	6
UGC*AUGU	157	G	GUUA	1
UGC*AUGU	160	F	GUUA	25
UGC*AUGU	161	V	GUUA	14
UGC*AUGU	164	E	GUUA	2
UGC*AUGU	159	G	GUUA	4
UGC*AUGU	163	F	GUUA	1

## Sheet: Fig_1C
experiment	AbsPos1	AA	modification	count
UG*CAUGU	125	P	C	1
U*GCAUGU	124	I	G	5
U*GCAUGU	125	P	G	23
U*GCAUGU	127	R	G	6
U*GCAUGU	158	F	G	1
U*GCAUGU	160	F	G	1
UGCAU*GU	125	P	G	1
UGCAU*GU	158	F	G	3
UGCAU*GU	160	F	G	12
U*GCAUGU	126	F	G	7
UGCAU*GU	162	T	G	3
UGCAU*GU	163	F	G	2
UGCAU*GU	164	E	G	3
UGCAU*GU	161	V	G	12
UGCAU*GU	159	G	G	10
UGCAUG*U	126	F	U	1
*UGCAUGU	124	I	U	2
*UGCAUGU	125	P	U	21
*UGCAUGU	149	I	U	1
*UGCAUGU	126	F	U	18
*UGCAUGU	127	R	U	1
UGCAUG*U	125	P	U	1
*UGCAUGU	150	F	U	5

## Sheet: Fig_2C
experiment	AbsPos1	AA	modification	count
*GGCAUGU	163	F	G	1

## Sheet: Fig_2F
experiment	AbsPos1	AA	modification	count
UGC*GUGU	162	T	G	1
UGC*GUGU	161	V	G	1
UGCA*GGU	164	E	G	1
UGCA*GGU	158	F	G	1
UGCA*GGU	160	F	G	2
UGCA*GGU	161	V	G	2
UGCA*GGU	159	G	G	1
UGCAUG*G	125	P	G	2

## Sheet: Fig_3B
experiment	AbsPos1	AA	modification	count
F126H	119	L	GU	3
F126H	120	H	U	1
F126H	120	H	AU	18
F126H	120	H	GU	20
F126H	120	H	AGU	1
F126H	120	H	GUU	2
F126H	120	H	AGUU	3
F126H	121	V	U	2
F126H	121	V	AU	5
F126H	121	V	GU	7
F126H	121	V	AGU	2
F126H	121	V	AGUU	1
F126H	122	S	U	3
F126H	122	S	GU	1
F126H	122	S	CGU	1
F126H	122	S	AGUU	1
F126H	123	N	U	1
F126H	123	N	GU	3
F126H	123	N	CGU	1
F126H	123	N	AGUU	1
F126H	124	I	U	7
F126H	124	I	GU	3
F126H	124	I	CGU	1
F126H	125	P	A	1
F126H	125	P	U	69
F126H	125	P	GU	32
F126H	125	P	CGU	19
F126H	126	H	U	19
F126H	126	H	GU	10
F126H	126	H	CGU	4
F126H	127	R	U	1
F126H	127	R	GU	1
F126H	127	R	CGU	2
F126H	129	R	U	1
F126H	130	D	U	1
F126H	157	G	CG	1
F126H	157	G	GUU	1
F126H	157	G	AGUU	1
F126H	158	F	G	1
F126H	158	F	AU	1
F126H	158	F	GU	8
F126H	158	F	CGU	1
F126H	158	F	GUU	3
F126H	158	F	ACGU	1
F126H	158	F	AGUU	12
F126H	159	G	G	1
F126H	159	G	GU	12
F126H	159	G	CGU	1
F126H	159	G	AGUU	12
F126H	160	F	G	10
F126H	160	F	AC	1
F126H	160	F	AU	4
F126H	160	F	CG	12
F126H	160	F	GU	83
F126H	160	F	ACG	3
F126H	160	F	ACU	1
F126H	160	F	AGU	29
F126H	160	F	CGU	8
F126H	160	F	GUU	54
F126H	160	F	ACGU	3
F126H	160	F	AGUU	77
F126H	161	V	G	6
F126H	161	V	U	1
F126H	161	V	AU	2
F126H	161	V	CG	2
F126H	161	V	GU	24
F126H	161	V	ACG	1
F126H	161	V	AGU	3
F126H	161	V	GUU	10
F126H	161	V	ACGU	1
F126H	161	V	AGUU	18
F126H	162	T	G	1
F126H	162	T	CG	2
F126H	162	T	GU	5
F126H	162	T	CGU	1
F126H	162	T	GUU	5
F126H	163	F	AGUU	1
F126H	164	E	AGUU	2
F126H	168	D	GU	1
F126H	171	R	GU	1
F126H	181	V	GU	2
F126H	181	V	ACG	1
F126H	182	E	AGU	1
F126H	185	K	GU	1
F126H	195	V	CGU	1
F126L	119	L	AGUU	2
F126L	120	H	A	1
F126L	120	H	U	11
F126L	120	H	AU	9
F126L	120	H	GU	16
F126L	120	H	CGU	2
F126L	120	H	GUU	2
F126L	120	H	AGUU	8
F126L	121	V	U	3
F126L	121	V	GU	3
F126L	121	V	AGUU	3
F126L	122	S	U	1
F126L	122	S	GU	1
F126L	123	N	U	1
F126L	123	N	CGU	1
F126L	125	P	U	5
F126L	125	P	GU	1
F126L	125	P	CGU	1
F126L	127	R	U	6
F126L	139	Q	GU	1
F126L	154	G	GU	1
F126L	155	S	GU	4
F126L	157	G	G	1
F126L	157	G	GU	4
F126L	157	G	GUU	4
F126L	157	G	AGUU	2
F126L	158	F	G	1
F126L	158	F	CG	4
F126L	158	F	GU	9
F126L	158	F	AGU	2
F126L	158	F	ACGU	1
F126L	158	F	AGUU	11
F126L	159	G	CG	1
F126L	159	G	GU	24
F126L	159	G	CGU	1
F126L	159	G	GUU	3
F126L	159	G	ACGU	2
F126L	159	G	AGUU	19
F126L	160	F	G	11
F126L	160	F	U	4
F126L	160	F	AU	7
F126L	160	F	CG	30
F126L	160	F	GU	85
F126L	160	F	AGU	26
F126L	160	F	CGU	24
F126L	160	F	GUU	41
F126L	160	F	ACGU	4
F126L	160	F	AGUU	57
F126L	161	V	G	6
F126L	161	V	AU	2
F126L	161	V	CG	4
F126L	161	V	GU	22
F126L	161	V	AGU	4
F126L	161	V	CGU	2
F126L	161	V	GUU	16
F126L	161	V	ACGU	1
F126L	161	V	AGUU	21
F126L	162	T	G	1
F126L	162	T	GU	8
F126L	162	T	ACG	1
F126L	162	T	CGU	1
F126L	162	T	GUU	5
F126L	162	T	AGUU	2
F126L	163	F	GU	2
F126L	166	S	CG	1
F126L	174	E	GU	1
F126L	176	L	GU	2
F126L	177	H	GU	1
F126L	180	V	AU	1
F126L	186	I	GU	1
F126Y	118	R	AGUU	1
F126Y	119	L	GU	1
F126Y	120	H	AU	4
F126Y	120	H	GU	8
F126Y	120	H	AGUU	3
F126Y	121	V	AU	2
F126Y	121	V	GU	1
F126Y	124	I	G	1
F126Y	125	P	G	2
F126Y	125	P	U	36
F126Y	125	P	AU	1
F126Y	125	P	CG	17
F126Y	125	P	GU	58
F126Y	125	P	CGU	37
F126Y	125	P	GUU	3
F126Y	125	P	AGUU	5
F126Y	126	Y	U	34
F126Y	126	Y	CG	7
F126Y	126	Y	GU	21
F126Y	126	Y	CGU	36
F126Y	126	Y	GUU	4
F126Y	127	R	G	1
F126Y	127	R	U	2
F126Y	127	R	GU	2
F126Y	127	R	CGU	3
F126Y	128	F	U	1
F126Y	129	R	U	1
F126Y	130	D	U	1
F126Y	132	D	U	1
F126Y	132	D	GU	1
F126Y	157	G	CG	1
F126Y	157	G	AGU	1
F126Y	157	G	GUU	1
F126Y	157	G	AGUU	1
F126Y	158	F	G	1
F126Y	158	F	GU	9
F126Y	158	F	AGU	4
F126Y	158	F	GUU	1
F126Y	158	F	AGUU	17
F126Y	159	G	G	1
F126Y	159	G	CG	1
F126Y	159	G	GU	10
F126Y	159	G	GUU	1
F126Y	159	G	AGUU	10
F126Y	160	F	G	6
F126Y	160	F	U	1
F126Y	160	F	AU	5
F126Y	160	F	CG	10
F126Y	160	F	GU	70
F126Y	160	F	AGU	23
F126Y	160	F	CGU	8
F126Y	160	F	GUU	58
F126Y	160	F	ACGU	2
F126Y	160	F	AGUU	54
F126Y	161	V	CG	2
F126Y	161	V	GU	23
F126Y	161	V	AGU	7
F126Y	161	V	CGU	1
F126Y	161	V	GUU	24
F126Y	161	V	AGUU	27
F126Y	162	T	GU	9
F126Y	162	T	GUU	1
F126Y	164	E	GU	1
F126Y	184	R	U	1
