# Supplementary material for: Nucleotide-amino acid π-stacking interactions initiate photo cross-linking in RNA-protein complexes
Source: Nat Commun. 2022 May 17;13:2719. doi: 10.1038/s41467-022-30284-w (PMC9114321; doi:10.1038/s41467-022-30284-w)
Supplement: Supplementary file 4 — Supplementary Data 2 [file 41467_2022_30284_MOESM4_ESM.xlsx]

## Sheet: Legend
Supplementary Data 2
Identified protein-RNA cross-links presented in figures 1,2,3 and SFig1, SFig3, SFig4, SFig5 and SFig6 are listed respectively.
Description of the column headers
Id	Assigned peptide, RNA composiiton and cross-linking sites within the peptide sequence.
Protein	SwissProt/UniProt accession number and identifier of the protein.
Light_Spectrum	References to MS/MS spectra that was assigned to the light cross-link
Heavy_Spectrum	References to MS/MS spectra that was assigned to the heavy cross-link
AbsPos1	Position within the protein sequence.
RNA_Mr	Molecular mass of the RNA-modification
RNA_Composition	Nucleotide composition of the RNA modification. Nucleotides are sorted alphabetically
Neutral_Loss	Elemental composition of a neutral loss of the RNA-peptide cross-link
Isobaric_RNA_Composition	Alternative, isobaric RNA-modifications (comma-separated)
Mr_Calculated	Molecular mass calculated from elemental composition (neutral mass)
Mr_Measured	Molecular mass calculated from experimental m/z and z (neutral mass)
Mz	Experimentally observed mass-to-charge ratio of the precursor ion in Da.
z	Experimentally observed precursor charge.
Error_rel[ppm]	Deviation between experimental and theoretical mass in ppm.
TIC	Fraction of the total ion current covered by assigned fragment ions.
ld-score	Identification score as assigned by xQuest. The higher, the better.
X indicates the single 13C labelled nucleotides
In some cases, the isobaric RNA composition can not be unambiguously defined.

## Sheet: Figure 1B
Id	Protein	Light_spectrum	Heavy_spectrum	AbsPos1	RNA_Mr	RNA_composition	Neutral_Loss	Isobaric_RNA_Composition	Mr_Calculated	Mr_measured	Mz	z	Error_rel_ppm	TIC	ld-score
RLHVSNIPFR-F9-U	db|PROT01|FOX1_RRM1	sarnowsc_D1907_022.c.01912.01912.3	sarnowsc_D1907_022.c.01913.01913.3	126	324.036	U		X	1561.74	1561.74	521.587	3	-0.8	0.20764	39.13
RLHVSNIPFR-P8-U	db|PROT01|FOX1_RRM1	sarnowsc_D1907_022.c.02031.02031.2	sarnowsc_D1907_022.c.01955.01955.2	125	324.036	U		X	1561.74	1561.74	781.878	2	-0.3	0.1988	24.6
RLHVSNIPFR-R10-U	db|PROT01|FOX1_RRM1	sarnowsc_D1907_022.c.02052.02052.3	sarnowsc_D1907_022.c.02107.02107.3	127	324.036	U		X	1561.74	1561.74	521.588	3	-0.5	0.15314	36.71
RLHVSNIPFR-R10-GU	db|PROT01|FOX1_RRM1	sarnowsc_D1907_022.c.02303.02303.3	sarnowsc_D1907_022.c.02141.02141.3	127	669.083	GU		GX	1906.79	1906.79	636.604	3	0.2	0.08262	22.29
RLHVSNIPFR-F9-CGU	db|PROT01|FOX1_RRM1	sarnowsc_D1907_022.c.02366.02366.3	sarnowsc_D1907_022.c.02242.02242.3	126	974.125	CGU		CGX	2211.83	2211.83	738.284	3	0	0.06545	20.43
LHVSNIPFR-P7-U	db|PROT01|FOX1_RRM1	sarnowsc_D1907_022.c.02545.02545.2	sarnowsc_D1907_022.c.02569.02569.2	125	324.036	U		X	1405.64	1405.64	703.828	2	1	0.21227	31.39
LHVSNIPFR-P7-U	db|PROT01|FOX1_RRM1	sarnowsc_D1907_022.c.02665.02665.2	sarnowsc_D1907_022.c.02803.02803.2	125	324.036	U		X	1405.64	1405.64	703.827	2	-0.2	0.32477	41.22
RLHVSNIPFR-P8-GU	db|PROT01|FOX1_RRM1	sarnowsc_D1907_022.c.02768.02768.3	sarnowsc_D1907_022.c.02725.02725.3	125	667.068	GU	-H2	GX -H2	1904.77	1904.77	635.932	3	-0.2	0.06008	24.85
LHVSNIPFR-I6-U	db|PROT01|FOX1_RRM1	sarnowsc_D1907_022.c.02786.02786.2	sarnowsc_D1907_022.c.02683.02683.2	124	324.036	U		X	1405.64	1405.64	703.827	2	-0.5	0.26211	38.73
RLHVSNIPFR-F9-GU	db|PROT01|FOX1_RRM1	sarnowsc_D1907_022.c.02887.02887.3	sarnowsc_D1907_022.c.03099.03099.3	126	667.068	GU	-H2	GX -H2	1904.77	1904.77	635.932	3	-0.1	0.09211	24.7
LHVSNIPFR-S4-GU	db|PROT01|FOX1_RRM1	sarnowsc_D1907_022.c.02955.02955.3	sarnowsc_D1907_022.c.02788.02788.3	122	669.083	GU		GX	1750.69	1750.69	584.57	3	-0.3	0.06777	29.79
LHVSNIPFR-P7-GU	db|PROT01|FOX1_RRM1	sarnowsc_D1907_022.c.02982.02982.2	sarnowsc_D1907_022.c.03047.03047.2	125	669.083	GU		GX	1750.69	1750.69	876.351	2	-0.5	0.04796	33.43
LHVSNIPFR-I6-CGU	db|PROT01|FOX1_RRM1	sarnowsc_D1907_022.c.03024.03024.2	sarnowsc_D1907_022.c.02815.02815.2	124	974.125	CGU		CGX	2055.73	2055.73	1028.87	2	-0.6	0.0347	24.27
LHVSNIPFR-I6-GU	db|PROT01|FOX1_RRM1	sarnowsc_D1907_022.c.03098.03098.3	sarnowsc_D1907_022.c.03235.03235.3	124	669.083	GU		GX	1750.69	1750.69	584.57	3	-0.1	0.05914	29.41
LHVSNIPFR-F8-U	db|PROT01|FOX1_RRM1	sarnowsc_D1907_022.c.03113.03113.2	sarnowsc_D1907_022.c.03361.03361.2	126	324.036	U		X	1405.64	1405.64	703.827	2	-0.3	0.22006	36.02
LHVSNIPFR-P7-CGU	db|PROT01|FOX1_RRM1	sarnowsc_D1907_022.c.03203.03203.3	sarnowsc_D1907_022.c.03476.03476.3	125	974.125	CGU		CGX	2055.73	2055.73	686.25	3	-0.6	0.06786	22.84
LHVSNIPFR-P7-GU	db|PROT01|FOX1_RRM1	sarnowsc_D1907_022.c.03241.03241.3	sarnowsc_D1907_022.c.03085.03085.3	125	669.083	GU		GX	1750.69	1750.69	584.57	3	-0.3	0.0539	23.22
LHVSNIPFR-F8-GU	db|PROT01|FOX1_RRM1	sarnowsc_D1907_022.c.03264.03264.2	sarnowsc_D1907_022.c.03216.03216.2	126	669.083	GU		GX	1750.69	1750.69	876.351	2	0.3	0.04953	26.21
LHVSNIPFR-F8-U	db|PROT01|FOX1_RRM1	sarnowsc_D1907_022.c.03265.03265.2	sarnowsc_D1907_022.c.03139.03139.2	126	324.036	U		X	1405.64	1405.64	703.827	2	-0.4	0.172	32.04
RLHVSNIPFR-F9-GU	db|PROT01|FOX1_RRM1	sarnowsc_D1907_022.c.03303.03303.3	sarnowsc_D1907_022.c.03527.03527.3	126	669.083	GU		GX	1906.79	1906.79	636.604	3	0.5	0.03734	22.28
RLHVSNIPFR-F9-U	db|PROT01|FOX1_RRM1	sarnowsc_D1907_022.c.03366.03366.3	sarnowsc_D1907_022.c.03403.03403.3	126	322.02	U	-H2	X -H2	1559.72	1559.72	520.916	3	-0.5	0.15015	20.38
RLHVSNIPFR-P8-GU	db|PROT01|FOX1_RRM1	sarnowsc_D1907_022.c.03436.03436.2	sarnowsc_D1907_022.c.03290.03290.2	125	669.083	GU		GX	1906.79	1906.79	954.402	2	0	0.08253	20.89
LHVSNIPFR-F8-U	db|PROT01|FOX1_RRM1	sarnowsc_D1907_022.c.03468.03468.2	sarnowsc_D1907_022.c.03757.03757.2	126	324.036	U		X	1405.64	1405.64	703.827	2	-1	0.19016	33.51
RLHVSNIPFR-F9-U	db|PROT01|FOX1_RRM1	sarnowsc_D1907_022.c.03526.03526.3	sarnowsc_D1907_022.c.03550.03550.3	126	322.02	U	-H2	X -H2	1559.72	1559.72	520.916	3	-0.7	0.22446	37.27
RLHVSNIPFR-P8-U	db|PROT01|FOX1_RRM1	sarnowsc_D1907_022.c.03618.03618.2	sarnowsc_D1907_022.c.03609.03609.2	125	322.02	U	-H2	X -H2	1559.72	1559.72	780.87	2	-0.3	0.31998	39.05
LHVSNIPFR-F8-U	db|PROT01|FOX1_RRM1	sarnowsc_D1907_022.c.03645.03645.2	sarnowsc_D1907_022.c.03546.03546.2	126	324.036	U		X	1405.64	1405.64	703.827	2	-0.5	0.20792	35.14
RLHVSNIPFR-P8-U	db|PROT01|FOX1_RRM1	sarnowsc_D1907_022.c.03684.03684.3	sarnowsc_D1907_022.c.03744.03744.3	125	322.02	U	-H2	X -H2	1559.72	1559.72	520.916	3	-0.5	0.2585	42.15
RLHVSNIPFR-F9-U	db|PROT01|FOX1_RRM1	sarnowsc_D1907_022.c.03780.03780.2	sarnowsc_D1907_022.c.03987.03987.2	126	322.02	U	-H2	X -H2	1559.72	1559.72	780.87	2	-0.5	0.27664	35.63
RLHVSNIPFR-F9-U	db|PROT01|FOX1_RRM1	sarnowsc_D1907_022.c.03851.03851.3	sarnowsc_D1907_022.c.03964.03964.3	126	322.02	U	-H2	X -H2	1559.72	1559.72	520.916	3	-0.1	0.25893	41.03
RLHVSNIPFR-F9-U	db|PROT01|FOX1_RRM1	sarnowsc_D1907_022.c.03953.03953.2	sarnowsc_D1907_022.c.04162.04162.2	126	322.02	U	-H2	X -H2	1559.72	1559.72	780.87	2	-0.2	0.11803	29.65
RLHVSNIPFR-I7-U	db|PROT01|FOX1_RRM1	sarnowsc_D1907_022.c.04029.04029.3	sarnowsc_D1907_022.c.04149.04149.3	124	322.02	U	-H2	X -H2	1559.72	1559.72	520.916	3	-0.7	0.1687	20.59
GSKGFGFVTFENSADADR-V8-GU	db|PROT01|FOX1_RRM1	sarnowsc_D1907_022.c.04248.04248.3	sarnowsc_D1907_022.c.04445.04445.3	161	605.112	GU	-H3PO3 + H2O	GX -H3PO3 + H2O	2508.98	2508.98	837.335	3	0	0.00791	21.52
LHVSNIPFR-P7-GU	db|PROT01|FOX1_RRM1	sarnowsc_D1907_022.c.04638.04638.2	sarnowsc_D1907_022.c.04633.04633.2	125	669.083	GU		GX	1750.69	1750.69	876.351	2	0.1	0.07943	27.46
LHVSNIPFR-F8-CGU	db|PROT01|FOX1_RRM1	sarnowsc_D1907_022.c.04676.04676.2	sarnowsc_D1907_022.c.04723.04723.2	126	974.125	CGU		CGX	2055.73	2055.73	1028.87	2	-0.9	0.07904	23.53
LHVSNIPFR-P7-U	db|PROT01|FOX1_RRM1	sarnowsc_D1907_022.c.04881.04881.2	sarnowsc_D1907_022.c.05159.05159.2	125	322.02	U	-H2	X -H2	1403.62	1403.62	702.82	2	-0.1	0.33778	40.83
LHVSNIPFR-F8-U	db|PROT01|FOX1_RRM1	sarnowsc_D1907_022.c.05030.05030.2	sarnowsc_D1907_022.c.04850.04850.2	126	322.02	U	-H2	X -H2	1403.62	1403.62	702.819	2	-0.4	0.35587	40.41
LHVSNIPFR-P7-U	db|PROT01|FOX1_RRM1	sarnowsc_D1907_022.c.05184.05184.2	sarnowsc_D1907_022.c.05000.05000.2	125	322.02	U	-H2	X -H2	1403.62	1403.62	702.82	2	0.5	0.36031	42.47
LHVSNIPFR-P7-U	db|PROT01|FOX1_RRM1	sarnowsc_D1907_022.c.05347.05347.2	sarnowsc_D1907_022.c.05504.05504.2	125	322.02	U	-H2	X -H2	1403.62	1403.62	702.82	2	0.1	0.33154	42.32
RLHVSNIPFR-F9-GU	db|PROT01|FOX1_RRM1	sarnowsc_D1907_022.c.05448.05448.2	sarnowsc_D1907_022.c.05464.05464.2	126	667.068	GU	-H2	GX -H2	1904.77	1904.77	953.394	2	-0.2	0.04093	20.3
LHVSNIPFR-F8-U	db|PROT01|FOX1_RRM1	sarnowsc_D1907_022.c.05524.05524.2	sarnowsc_D1907_022.c.05323.05323.2	126	322.02	U	-H2	X -H2	1403.62	1403.62	702.819	2	-0.2	0.33959	41.24
LHVSNIPFR-F8-U	db|PROT01|FOX1_RRM1	sarnowsc_D1907_022.c.05702.05702.2	sarnowsc_D1907_022.c.05679.05679.2	126	322.02	U	-H2	X -H2	1403.62	1403.62	702.819	2	-0.2	0.23905	36.12
LHVSNIPFR-R9-GU	db|PROT01|FOX1_RRM1	sarnowsc_D1907_022.c.06943.06943.2	sarnowsc_D1907_022.c.07151.07151.2	127	667.068	GU	-H2	GX -H2	1748.67	1748.67	875.343	2	0	0.06376	23.96
LHVSNIPFR-F8-CGU	db|PROT01|FOX1_RRM1	sarnowsc_D1907_022.c.07038.07038.3	sarnowsc_D1907_022.c.07020.07020.3	126	972.109	CGU	-H2	CGX -H2	2053.71	2053.71	685.579	3	0.1	0.05201	23.09
LHVSNIPFR-F8-CGU	db|PROT01|FOX1_RRM1	sarnowsc_D1907_022.c.07074.07074.2	sarnowsc_D1907_022.c.07195.07195.2	126	972.109	CGU	-H2	CGX -H2	2053.71	2053.71	1027.86	2	0.4	0.04485	20.36
LHVSNIPFR-F8-GU	db|PROT01|FOX1_RRM1	sarnowsc_D1907_022.c.07120.07120.2	sarnowsc_D1907_022.c.06980.06980.2	126	667.068	GU	-H2	GX -H2	1748.67	1748.67	875.343	2	-0.3	0.0932	26.94
GFGFVTFENSADADR-G3-GU	db|PROT01|FOX1_RRM1	sarnowsc_D1907_022.c.07351.07351.2	sarnowsc_D1907_022.c.07207.07207.2	159	669.083	GU		GX	2300.8	2300.81	1151.41	2	0.1	0.06769	26.4
GFGFVTFENSADADR-F4-GU	db|PROT01|FOX1_RRM1	sarnowsc_D1907_022.c.07687.07687.2	sarnowsc_D1907_022.c.07449.07449.2	160	669.083	GU		GX	2300.8	2300.81	1151.41	2	0.6	0.08356	27.83
GFGFVTFENSADADR-F4-GU	db|PROT01|FOX1_RRM1	sarnowsc_D1907_022.c.07871.07871.3	sarnowsc_D1907_022.c.07592.07592.3	160	669.083	GU		GX	2300.8	2300.81	767.943	3	0.3	0.06537	29.01
GFGFVTFENSADADR-F4-GU	db|PROT01|FOX1_RRM1	sarnowsc_D1907_022.c.09054.09054.2	sarnowsc_D1907_022.c.08939.08939.2	160	589.117	GU	-HPO3	GX -HPO3	2220.84	2220.83	1111.42	2	-2	0.0251	21.53
GFGFVTFENSADADR-F4-ACGU	db|PROT01|FOX1_RRM1	sarnowsc_D1907_022.c.09101.09101.3	sarnowsc_D1907_022.c.09034.09034.3	160	1303.18	ACGU		ACGX	2934.9	2934.89	979.306	3	-1.6	0.04454	25.05
ILDVEIIFNER-F8-U	db|PROT01|FOX1_RRM1	sarnowsc_D1907_022.c.10323.10323.2	sarnowsc_D1907_022.c.10488.10488.2	150	324.036	U		X	1683.78	1683.78	842.896	2	0	0.1248	46.28
ILDVEIIFNER-F8-U	db|PROT01|FOX1_RRM1	sarnowsc_D1907_022.c.11066.11066.2	sarnowsc_D1907_022.c.11058.11058.2	150	324.036	U		X	1683.78	1683.78	842.897	2	1	0.12062	48
ILDVEIIFNER-F8-U	db|PROT01|FOX1_RRM1	sarnowsc_D1907_022.c.11354.11354.2	sarnowsc_D1907_022.c.11390.11390.2	150	324.036	U		X	1683.78	1683.78	842.896	2	0	0.06057	29.88
GFGFVTFENSADADR-F4-GU	db|PROT01|FOX1_RRM1	sarnowsc_D1907_022.c.12181.12181.2	sarnowsc_D1907_022.c.11904.11904.2	160	669.083	GU		GX	2300.8	2300.81	1151.41	2	1.2	0.03275	20.26
RLHVSNIPFR-P8-U	db|PROT01|FOX1_RRM1	sarnowsc_D1907_025.c.03013.03013.2	sarnowsc_D1907_025.c.03252.03252.2	125	324.036	U		X	1561.74	1561.74	781.878	2	-0.1	0.1248	20.34
RLHVSNIPFR-P8-U	db|PROT01|FOX1_RRM1	sarnowsc_D1907_025.c.03024.03024.3	sarnowsc_D1907_025.c.03049.03049.3	125	324.036	U		X	1561.74	1561.74	521.587	3	-1	0.15523	36.54
RLHVSNIPFR-F9-U	db|PROT01|FOX1_RRM1	sarnowsc_D1907_025.c.03233.03233.3	sarnowsc_D1907_025.c.03289.03289.3	126	324.036	U		X	1561.74	1561.74	521.588	3	-0.3	0.13387	33.07
RLHVSNIPFR-P8-GU	db|PROT01|FOX1_RRM1	sarnowsc_D1907_025.c.03346.03346.3	sarnowsc_D1907_025.c.03355.03355.3	125	669.083	GU		GX	1906.79	1906.79	636.604	3	-0.1	0.07987	25.75
RLHVSNIPFR-P8-GU	db|PROT01|FOX1_RRM1	sarnowsc_D1907_025.c.04212.04212.3	sarnowsc_D1907_025.c.04235.04235.3	125	667.068	GU	-H2	GX -H2	1904.77	1904.77	635.932	3	-0.2	0.04776	26.9
LHVSNIPFR-F8-U	db|PROT01|FOX1_RRM1	sarnowsc_D1907_025.c.04234.04234.2	sarnowsc_D1907_025.c.04144.04144.2	126	324.036	U		X	1405.64	1405.64	703.827	2	-0.9	0.26142	36.42
RLHVSNIPFR-P8-GU	db|PROT01|FOX1_RRM1	sarnowsc_D1907_025.c.04367.04367.3	sarnowsc_D1907_025.c.04638.04638.3	125	667.068	GU	-H2	GX -H2	1904.77	1904.77	635.932	3	-0.3	0.03131	23.9
LHVSNIPFR-P7-U	db|PROT01|FOX1_RRM1	sarnowsc_D1907_025.c.04390.04390.2	sarnowsc_D1907_025.c.04321.04321.2	125	324.036	U		X	1405.64	1405.64	703.827	2	-0.6	0.25114	39.1
LHVSNIPFR-I6-CGU	db|PROT01|FOX1_RRM1	sarnowsc_D1907_025.c.04521.04521.2	sarnowsc_D1907_025.c.04372.04372.2	124	974.125	CGU		CGX	2055.73	2055.73	1028.87	2	0.2	0.02893	27.32
LHVSNIPFR-P7-GU	db|PROT01|FOX1_RRM1	sarnowsc_D1907_025.c.04681.04681.3	sarnowsc_D1907_025.c.04431.04431.3	125	669.083	GU		GX	1750.69	1750.69	584.57	3	-0.2	0.09541	30.49
LHVSNIPFR-F8-GU	db|PROT01|FOX1_RRM1	sarnowsc_D1907_025.c.04747.04747.2	sarnowsc_D1907_025.c.04797.04797.2	126	669.083	GU		GX	1750.69	1750.69	876.351	2	-0.3	0.05427	26.48
LHVSNIPFR-P7-CGU	db|PROT01|FOX1_RRM1	sarnowsc_D1907_025.c.04862.04862.2	sarnowsc_D1907_025.c.04925.04925.2	125	974.125	CGU		CGX	2055.73	2055.73	1028.87	2	-0.2	0.04514	24.48
LHVSNIPFR-P7-GU	db|PROT01|FOX1_RRM1	sarnowsc_D1907_025.c.04865.04865.3	sarnowsc_D1907_025.c.04634.04634.3	125	669.083	GU		GX	1750.69	1750.69	584.57	3	0.2	0.08801	31.11
LHVSNIPFR-P7-GU	db|PROT01|FOX1_RRM1	sarnowsc_D1907_025.c.04934.04934.2	sarnowsc_D1907_025.c.05118.05118.2	125	669.083	GU		GX	1750.69	1750.69	876.351	2	0.2	0.05553	23.98
LHVSNIPFR-P7-GU	db|PROT01|FOX1_RRM1	sarnowsc_D1907_025.c.05053.05053.3	sarnowsc_D1907_025.c.04891.04891.3	125	669.083	GU		GX	1750.69	1750.69	584.57	3	0	0.12926	25.32
RLHVSNIPFR-R10-GU	db|PROT01|FOX1_RRM1	sarnowsc_D1907_025.c.05166.05166.2	sarnowsc_D1907_025.c.04987.04987.2	127	669.083	GU		GX	1906.79	1906.79	954.402	2	0.2	0.11039	20.07
LHVSNIPFR-P7-GU	db|PROT01|FOX1_RRM1	sarnowsc_D1907_025.c.05308.05308.3	sarnowsc_D1907_025.c.05486.05486.3	125	667.068	GU	-H2	GX -H2	1748.67	1748.67	583.898	3	0.3	0.05992	32.29
RLHVSNIPFR-P8-U	db|PROT01|FOX1_RRM1	sarnowsc_D1907_025.c.05344.05344.3	sarnowsc_D1907_025.c.05674.05674.3	125	322.02	U	-H2	X -H2	1559.72	1559.72	520.916	3	-0.8	0.2583	40.47
RLHVSNIPFR-R10-GU	db|PROT01|FOX1_RRM1	sarnowsc_D1907_025.c.05358.05358.2	sarnowsc_D1907_025.c.05186.05186.2	127	669.083	GU		GX	1906.79	1906.79	954.401	2	-0.2	0.08295	21.94
RLHVSNIPFR-P8-U	db|PROT01|FOX1_RRM1	sarnowsc_D1907_025.c.05375.05375.2	sarnowsc_D1907_025.c.05261.05261.2	125	322.02	U	-H2	X -H2	1559.72	1559.72	780.87	2	0.2	0.37634	42.14
RLHVSNIPFR-F9-GU	db|PROT01|FOX1_RRM1	sarnowsc_D1907_025.c.05434.05434.3	sarnowsc_D1907_025.c.05292.05292.3	126	669.083	GU		GX	1906.79	1906.79	636.604	3	-0.1	0.07298	25.89
RLHVSNIPFR-F9-U	db|PROT01|FOX1_RRM1	sarnowsc_D1907_025.c.05543.05543.3	sarnowsc_D1907_025.c.05869.05869.3	126	322.02	U	-H2	X -H2	1559.72	1559.72	520.916	3	-0.2	0.25847	39.58
RLHVSNIPFR-P8-U	db|PROT01|FOX1_RRM1	sarnowsc_D1907_025.c.05575.05575.2	sarnowsc_D1907_025.c.05749.05749.2	125	322.02	U	-H2	X -H2	1559.72	1559.72	780.87	2	-0.3	0.28553	34.81
LHVSNIPFR-P7-CGU	db|PROT01|FOX1_RRM1	sarnowsc_D1907_025.c.05633.05633.2	sarnowsc_D1907_025.c.05912.05912.2	125	972.109	CGU	-H2	CGX -H2	2053.71	2053.71	1027.86	2	-0.5	0.04467	21.47
RLHVSNIPFR-P8-U	db|PROT01|FOX1_RRM1	sarnowsc_D1907_025.c.05741.05741.3	sarnowsc_D1907_025.c.05442.05442.3	125	322.02	U	-H2	X -H2	1559.72	1559.72	520.916	3	-0.5	0.25348	42.42
RLHVSNIPFR-P8-U	db|PROT01|FOX1_RRM1	sarnowsc_D1907_025.c.05769.05769.2	sarnowsc_D1907_025.c.05499.05499.2	125	322.02	U	-H2	X -H2	1559.72	1559.72	780.87	2	-0.2	0.29917	38.1
RLHVSNIPFR-P8-U	db|PROT01|FOX1_RRM1	sarnowsc_D1907_025.c.05933.05933.3	sarnowsc_D1907_025.c.06091.06091.3	125	322.02	U	-H2	X -H2	1559.72	1559.72	520.916	3	-0.5	0.20172	31.9
RLHVSNIPFR-P8-U	db|PROT01|FOX1_RRM1	sarnowsc_D1907_025.c.06173.06173.2	sarnowsc_D1907_025.c.05934.05934.2	125	322.02	U	-H2	X -H2	1559.72	1559.72	780.87	2	0.2	0.17491	20.21
LHVSNIPFR-F8-CGU	db|PROT01|FOX1_RRM1	sarnowsc_D1907_025.c.06245.06245.3	sarnowsc_D1907_025.c.06321.06321.3	126	972.109	CGU	-H2	CGX -H2	2053.71	2053.71	685.579	3	0.7	0.1469	25.56
LHVSNIPFR-I6-GU	db|PROT01|FOX1_RRM1	sarnowsc_D1907_025.c.06534.06534.3	sarnowsc_D1907_025.c.06699.06699.3	124	669.083	GU		GX	1750.69	1750.69	584.57	3	0.7	0.14459	27.39
LHVSNIPFR-P7-CGU	db|PROT01|FOX1_RRM1	sarnowsc_D1907_025.c.06895.06895.2	sarnowsc_D1907_025.c.06814.06814.2	125	974.125	CGU		CGX	2055.73	2055.73	1028.87	2	0	0.07879	21.64
LHVSNIPFR-P7-GU	db|PROT01|FOX1_RRM1	sarnowsc_D1907_025.c.06896.06896.2	sarnowsc_D1907_025.c.06622.06622.2	125	669.083	GU		GX	1750.69	1750.69	876.351	2	0.3	0.05268	24.83
LHVSNIPFR-F8-CGU	db|PROT01|FOX1_RRM1	sarnowsc_D1907_025.c.06909.06909.3	sarnowsc_D1907_025.c.06964.06964.3	126	974.125	CGU		CGX	2055.73	2055.73	686.25	3	-0.3	0.04329	25.22
LHVSNIPFR-P7-U	db|PROT01|FOX1_RRM1	sarnowsc_D1907_025.c.07044.07044.2	sarnowsc_D1907_025.c.07062.07062.2	125	322.02	U	-H2	X -H2	1403.62	1403.62	702.819	2	-0.2	0.2958	39.46
LHVSNIPFR-P7-U	db|PROT01|FOX1_RRM1	sarnowsc_D1907_025.c.07209.07209.2	sarnowsc_D1907_025.c.07224.07224.2	125	322.02	U	-H2	X -H2	1403.62	1403.62	702.82	2	0.1	0.36393	43.74
LHVSNIPFR-F8-CGU	db|PROT01|FOX1_RRM1	sarnowsc_D1907_025.c.07299.07299.3	sarnowsc_D1907_025.c.07336.07336.3	126	892.143	CGU	-H3PO3	CGX -H3PO3	1973.75	1973.75	658.923	3	0.2	0.08713	22.53
RLHVSNIPFR-F9-GU	db|PROT01|FOX1_RRM1	sarnowsc_D1907_025.c.07335.07335.2	sarnowsc_D1907_025.c.07600.07600.2	126	667.068	GU	-H2	GX -H2	1904.77	1904.77	953.394	2	0.1	0.07692	21.13
LHVSNIPFR-F8-U	db|PROT01|FOX1_RRM1	sarnowsc_D1907_025.c.07362.07362.2	sarnowsc_D1907_025.c.07598.07598.2	126	322.02	U	-H2	X -H2	1403.62	1403.62	702.819	2	-0.2	0.30952	41.48
RLHVSNIPFR-F9-GU	db|PROT01|FOX1_RRM1	sarnowsc_D1907_025.c.07495.07495.3	sarnowsc_D1907_025.c.07277.07277.3	126	667.068	GU	-H2	GX -H2	1904.77	1904.77	635.932	3	-0.2	0.05201	23.67
RLHVSNIPFR-P8-GU	db|PROT01|FOX1_RRM1	sarnowsc_D1907_025.c.07522.07522.2	sarnowsc_D1907_025.c.07369.07369.2	125	667.068	GU	-H2	GX -H2	1904.77	1904.77	953.394	2	0.5	0.10159	21.65
LHVSNIPFR-F8-U	db|PROT01|FOX1_RRM1	sarnowsc_D1907_025.c.07558.07558.2	sarnowsc_D1907_025.c.07839.07839.2	126	322.02	U	-H2	X -H2	1403.62	1403.62	702.82	2	0	0.35114	41.14
LHVSNIPFR-P7-U	db|PROT01|FOX1_RRM1	sarnowsc_D1907_025.c.07774.07774.2	sarnowsc_D1907_025.c.07402.07402.2	125	322.02	U	-H2	X -H2	1403.62	1403.62	702.819	2	-0.2	0.33085	42.22
LHVSNIPFR-P7-GU	db|PROT01|FOX1_RRM1	sarnowsc_D1907_025.c.09086.09086.2	sarnowsc_D1907_025.c.09177.09177.2	125	667.068	GU	-H2	GX -H2	1748.67	1748.67	875.343	2	-0.5	0.06171	23.44
LHVSNIPFR-F8-CGU	db|PROT01|FOX1_RRM1	sarnowsc_D1907_025.c.09295.09295.2	sarnowsc_D1907_025.c.09321.09321.2	126	972.109	CGU	-H2	CGX -H2	2053.71	2053.71	1027.86	2	-0.3	0.09547	25.12
LHVSNIPFR-F8-GU	db|PROT01|FOX1_RRM1	sarnowsc_D1907_025.c.09352.09352.3	sarnowsc_D1907_025.c.09308.09308.3	126	667.068	GU	-H2	GX -H2	1748.67	1748.67	583.898	3	-0.4	0.06058	25.01
LHVSNIPFR-F8-GU	db|PROT01|FOX1_RRM1	sarnowsc_D1907_025.c.09462.09462.2	sarnowsc_D1907_025.c.09428.09428.2	126	667.068	GU	-H2	GX -H2	1748.67	1748.67	875.343	2	0	0.10292	27.55
LHVSNIPFR-P7-CGU	db|PROT01|FOX1_RRM1	sarnowsc_D1907_025.c.09516.09516.3	sarnowsc_D1907_025.c.09558.09558.3	125	972.109	CGU	-H2	CGX -H2	2053.71	2053.71	685.579	3	0.2	0.0828	26.77
GFGFVTFENSADADR-F2-GU	db|PROT01|FOX1_RRM1	sarnowsc_D1907_025.c.09991.09991.2	sarnowsc_D1907_025.c.10271.10271.2	158	669.083	GU		GX	2300.8	2300.81	1151.41	2	1.3	0.03389	25.74
ILDVEIIFNER-F8-U	db|PROT01|FOX1_RRM1	sarnowsc_D1907_025.c.12612.12612.2	sarnowsc_D1907_025.c.12595.12595.2	150	324.036	U		X	1683.78	1683.78	842.896	2	0.2	0.12844	45.41
ILDVEIIFNER-I7-U	db|PROT01|FOX1_RRM1	sarnowsc_D1907_025.c.13411.13411.2	sarnowsc_D1907_025.c.13516.13516.2	149	324.036	U		X	1683.78	1683.77	842.895	2	-0.8	0.10736	43.61
ILDVEIIFNER-F8-U	db|PROT01|FOX1_RRM1	sarnowsc_D1907_025.c.13621.13621.2	sarnowsc_D1907_025.c.13666.13666.2	150	324.036	U		X	1683.78	1683.78	842.896	2	-0.1	0.06935	32.13
LHVSNIPFR-I6-G	db|PROT01|FOX1_RRM1	sarnowsc_D1907_028.c.01705.01705.3	sarnowsc_D1907_028.c.01716.01716.3	124	363.058	G		X	1444.66	1444.66	482.561	3	-1.2	0.02499	28.25
LHVSNIPFR-P7-ACG	db|PROT01|FOX1_RRM1	sarnowsc_D1907_028.c.01833.01833.3	sarnowsc_D1907_028.c.01850.01850.3	125	917.185	ACG	-HPO3	ACX -HPO3	1998.79	1998.79	667.271	3	-0.3	0.03077	20.43
LHVSNIPFR-P7-G	db|PROT01|FOX1_RRM1	sarnowsc_D1907_028.c.01859.01859.2	sarnowsc_D1907_028.c.01860.01860.2	125	363.058	G		X	1444.66	1444.66	723.338	2	-0.4	0.03664	25.77
LHVSNIPFR-N5-CG	db|PROT01|FOX1_RRM1	sarnowsc_D1907_028.c.01885.01885.3	sarnowsc_D1907_028.c.01870.01870.3	123	650.089	CG	-H2O	CX -H2O	1731.69	1731.69	578.238	3	-1.3	0.09786	23.61
RLHVSNIPFR-P8-G	db|PROT01|FOX1_RRM1	sarnowsc_D1907_028.c.01895.01895.4	sarnowsc_D1907_028.c.01904.01904.4	125	361.042	G	-H2	X -H2	1598.75	1598.74	400.694	4	-1.2	0.01547	20.83
LHVSNIPFR-R9-CG	db|PROT01|FOX1_RRM1	sarnowsc_D1907_028.c.01970.01970.2	sarnowsc_D1907_028.c.02159.02159.2	127	668.099	CG		CX	1749.7	1749.7	875.859	2	-0.1	0.01036	23.18
LHVSNIPFR-P7-CG	db|PROT01|FOX1_RRM1	sarnowsc_D1907_028.c.01986.01986.3	sarnowsc_D1907_028.c.01804.01804.3	125	668.099	CG		CX	1749.7	1749.7	584.242	3	0.3	0.02237	23.79
LHVSNIPFR-P7-G	db|PROT01|FOX1_RRM1	sarnowsc_D1907_028.c.01996.01996.3	sarnowsc_D1907_028.c.01880.01880.3	125	363.058	G		X	1444.66	1444.66	482.561	3	-0.4	0.02074	24.82
LHVSNIPFR-P7-CG	db|PROT01|FOX1_RRM1	sarnowsc_D1907_028.c.02103.02103.2	sarnowsc_D1907_028.c.02018.02018.2	125	668.099	CG		CX	1749.7	1749.7	875.859	2	0.4	0.00928	21.11
LHVSNIPFR-P7-CG	db|PROT01|FOX1_RRM1	sarnowsc_D1907_028.c.02115.02115.3	sarnowsc_D1907_028.c.02104.02104.3	125	586.117	CG	-H3PO3	CX -H3PO3	1667.72	1667.72	556.915	3	0.4	0.14037	24.69
LHVSNIPFR-P7-CG	db|PROT01|FOX1_RRM1	sarnowsc_D1907_028.c.02121.02121.3	sarnowsc_D1907_028.c.01987.01987.3	125	668.099	CG		CX	1749.7	1749.7	584.242	3	0.4	0.03525	23.47
LHVSNIPFR-P7-G	db|PROT01|FOX1_RRM1	sarnowsc_D1907_028.c.02128.02128.2	sarnowsc_D1907_028.c.02282.02282.2	125	363.058	G		X	1444.66	1444.66	723.339	2	0.3	0.03645	25.01
LHVSNIPFR-I6-G	db|PROT01|FOX1_RRM1	sarnowsc_D1907_028.c.02135.02135.3	sarnowsc_D1907_028.c.02009.02009.3	124	363.058	G		X	1444.66	1444.66	482.562	3	-0.1	0.03643	21.33
LHVSNIPFR-P7-G	db|PROT01|FOX1_RRM1	sarnowsc_D1907_028.c.02252.02252.2	sarnowsc_D1907_028.c.02137.02137.2	125	363.058	G		X	1444.66	1444.66	723.339	2	0.1	0.03949	22.5
LHVSNIPFR-F8-ACG	db|PROT01|FOX1_RRM1	sarnowsc_D1907_028.c.02257.02257.3	sarnowsc_D1907_028.c.02028.02028.3	126	917.185	ACG	-HPO3	ACX -HPO3	1998.79	1998.79	667.27	3	-0.5	0.12619	22.74
LHVSNIPFR-P7-G	db|PROT01|FOX1_RRM1	sarnowsc_D1907_028.c.02270.02270.3	sarnowsc_D1907_028.c.02136.02136.3	125	363.058	G		X	1444.66	1444.66	482.561	3	-0.5	0.02334	28.26
LHVSNIPFR-N5-ACG	db|PROT01|FOX1_RRM1	sarnowsc_D1907_028.c.02308.02308.3	sarnowsc_D1907_028.c.02430.02430.3	123	997.152	ACG		ACX	2078.76	2078.75	693.926	3	-0.7	0.09015	20.26
RLHVSNIPFR-F9-UG	db|PROT01|FOX1_RRM1	sarnowsc_D1907_028.c.02314.02314.3	sarnowsc_D1907_028.c.02626.02626.3	126	669.083	UG		UX	1906.79	1906.79	636.604	3	0.3	0.05411	24.49
LHVSNIPFR-F8-G	db|PROT01|FOX1_RRM1	sarnowsc_D1907_028.c.02405.02405.2	sarnowsc_D1907_028.c.02461.02461.2	126	363.058	G		X	1444.66	1444.66	723.338	2	-0.4	0.06087	20.23
LHVSNIPFR-P7-G	db|PROT01|FOX1_RRM1	sarnowsc_D1907_028.c.02460.02460.3	sarnowsc_D1907_028.c.02281.02281.3	125	363.058	G		X	1444.66	1444.66	482.561	3	-1.4	0.02232	22.93
LHVSNIPFR-I6-ACG	db|PROT01|FOX1_RRM1	sarnowsc_D1907_028.c.02484.02484.3	sarnowsc_D1907_028.c.02831.02831.3	124	997.152	ACG		ACX	2078.76	2078.75	693.926	3	0	0.01706	21.34
RLHVSNIPFR-F9-UG	db|PROT01|FOX1_RRM1	sarnowsc_D1907_028.c.02497.02497.3	sarnowsc_D1907_028.c.02449.02449.3	126	669.083	UG		UX	1906.79	1906.79	636.604	3	-0.2	0.08182	23.11
LHVSNIPFR-P7-CG	db|PROT01|FOX1_RRM1	sarnowsc_D1907_028.c.02552.02552.2	sarnowsc_D1907_028.c.02295.02295.2	125	668.099	CG		CX	1749.7	1749.7	875.859	2	0	0.01775	22.25
LHVSNIPFR-I6-ACG	db|PROT01|FOX1_RRM1	sarnowsc_D1907_028.c.02711.02711.3	sarnowsc_D1907_028.c.02642.02642.3	124	997.152	ACG		ACX	2078.76	2078.75	693.926	3	-0.1	0.01776	21.77
LHVSNIPFR-I6-G	db|PROT01|FOX1_RRM1	sarnowsc_D1907_028.c.02738.02738.3	sarnowsc_D1907_028.c.02760.02760.3	124	361.042	G	-H2	X -H2	1442.65	1442.65	481.89	3	0.1	0.03072	21.54
LHVSNIPFR-P7-G	db|PROT01|FOX1_RRM1	sarnowsc_D1907_028.c.02739.02739.2	sarnowsc_D1907_028.c.02640.02640.2	125	361.042	G	-H2	X -H2	1442.65	1442.65	722.331	2	0.2	0.04364	28.89
LHVSNIPFR-I6-CG	db|PROT01|FOX1_RRM1	sarnowsc_D1907_028.c.02751.02751.3	sarnowsc_D1907_028.c.02768.02768.3	124	666.084	CG	-H2	CX -H2	1747.69	1747.69	583.57	3	0.1	0.03587	22.7
LHVSNIPFR-F8-ACG	db|PROT01|FOX1_RRM1	sarnowsc_D1907_028.c.02886.02886.3	sarnowsc_D1907_028.c.03028.03028.3	126	997.152	ACG		ACX	2078.76	2078.75	693.926	3	-0.1	0.04771	22.94
RLHVSNIPFR-I7-UG	db|PROT01|FOX1_RRM1	sarnowsc_D1907_028.c.02906.02906.3	sarnowsc_D1907_028.c.02937.02937.3	124	669.083	UG		UX	1906.79	1906.79	636.604	3	0.5	0.0756	21.4
LHVSNIPFR-S4-CG	db|PROT01|FOX1_RRM1	sarnowsc_D1907_028.c.02912.02912.2	sarnowsc_D1907_028.c.02779.02779.2	122	666.084	CG	-H2	CX -H2	1747.69	1747.69	874.851	2	-0.1	0.00999	20.35
LHVSNIPFR-F8-G	db|PROT01|FOX1_RRM1	sarnowsc_D1907_028.c.02919.02919.3	sarnowsc_D1907_028.c.03037.03037.3	126	361.042	G	-H2	X -H2	1442.65	1442.64	481.889	3	-0.7	0.06101	23.92
LHVSNIPFR-P7-UG	db|PROT01|FOX1_RRM1	sarnowsc_D1907_028.c.02977.02977.3	sarnowsc_D1907_028.c.02988.02988.3	125	669.083	UG		UX	1750.69	1750.69	584.57	3	0.4	0.07792	20.94
LHVSNIPFR-I6-ACUG	db|PROT01|FOX1_RRM1	sarnowsc_D1907_028.c.02987.02987.3	sarnowsc_D1907_028.c.02926.02926.3	124	1223.21	ACUG	-HPO3	ACUX -HPO3	2304.81	2304.81	769.279	3	0	0.02228	22.59
LHVSNIPFR-P7-CG	db|PROT01|FOX1_RRM1	sarnowsc_D1907_028.c.03095.03095.3	sarnowsc_D1907_028.c.03185.03185.3	125	666.084	CG	-H2	CX -H2	1747.69	1747.69	583.57	3	0.2	0.02635	21.57
LHVSNIPFR-R9-G	db|PROT01|FOX1_RRM1	sarnowsc_D1907_028.c.03097.03097.3	sarnowsc_D1907_028.c.03225.03225.3	127	361.042	G	-H2	X -H2	1442.65	1442.65	481.89	3	0.4	0.0675	23.25
LHVSNIPFR-F8-G	db|PROT01|FOX1_RRM1	sarnowsc_D1907_028.c.03195.03195.2	sarnowsc_D1907_028.c.03194.03194.2	126	361.042	G	-H2	X -H2	1442.65	1442.65	722.33	2	-0.3	0.06857	23.73
LHVSNIPFR-F8-CUG	db|PROT01|FOX1_RRM1	sarnowsc_D1907_028.c.03226.03226.3	sarnowsc_D1907_028.c.03271.03271.3	126	892.143	CUG	-H3PO3	CUX -H3PO3	1973.75	1973.75	658.923	3	0.4	0.12187	20.77
LHVSNIPFR-P7-UG	db|PROT01|FOX1_RRM1	sarnowsc_D1907_028.c.03233.03233.2	sarnowsc_D1907_028.c.03340.03340.2	125	669.083	UG		UX	1750.69	1750.69	876.352	2	0.5	0.04946	23.56
RLHVSNIPFR-F9-UG	db|PROT01|FOX1_RRM1	sarnowsc_D1907_028.c.03257.03257.3	sarnowsc_D1907_028.c.03096.03096.3	126	667.068	UG	-H2	UX -H2	1904.77	1904.77	635.932	3	-0.5	0.0655	23.54
LHVSNIPFR-P7-UG	db|PROT01|FOX1_RRM1	sarnowsc_D1907_028.c.03317.03317.3	sarnowsc_D1907_028.c.03503.03503.3	125	669.083	UG		UX	1750.69	1750.69	584.57	3	0.1	0.05675	29.44
LHVSNIPFR-F8-CUG	db|PROT01|FOX1_RRM1	sarnowsc_D1907_028.c.03332.03332.3	sarnowsc_D1907_028.c.03279.03279.3	126	974.125	CUG		CUX	2055.73	2055.73	686.251	3	0.6	0.03095	21.98
LHVSNIPFR-P7-UG	db|PROT01|FOX1_RRM1	sarnowsc_D1907_028.c.03406.03406.2	sarnowsc_D1907_028.c.03639.03639.2	125	669.083	UG		UX	1750.69	1750.69	876.351	2	-0.3	0.04017	30.85
LHVSNIPFR-F8-CUG	db|PROT01|FOX1_RRM1	sarnowsc_D1907_028.c.03424.03424.3	sarnowsc_D1907_028.c.03450.03450.3	126	956.114	CUG	-H2O	CUX -H2O	2037.72	2037.71	680.246	3	-1.1	0.02229	20.24
LHVSNIPFR-P7-UG	db|PROT01|FOX1_RRM1	sarnowsc_D1907_028.c.03470.03470.3	sarnowsc_D1907_028.c.03650.03650.3	125	669.083	UG		UX	1750.69	1750.69	584.57	3	-0.1	0.05631	29.14
LHVSNIPFR-N5-ACUG	db|PROT01|FOX1_RRM1	sarnowsc_D1907_028.c.03525.03525.3	sarnowsc_D1907_028.c.03280.03280.3	123	1223.21	ACUG	-HPO3	ACUX -HPO3	2304.81	2304.81	769.277	3	-2.5	0.07269	20.78
LHVSNIPFR-P7-CUG	db|PROT01|FOX1_RRM1	sarnowsc_D1907_028.c.03546.03546.2	sarnowsc_D1907_028.c.03560.03560.2	125	956.114	CUG	-H2O	CUX -H2O	2037.72	2037.72	1019.87	2	-0.6	0.0372	22.47
LHVSNIPFR-P7-UG	db|PROT01|FOX1_RRM1	sarnowsc_D1907_028.c.03553.03553.2	sarnowsc_D1907_028.c.03479.03479.2	125	669.083	UG		UX	1750.69	1750.69	876.351	2	0.1	0.04109	28.84
LHVSNIPFR-I6-ACUG	db|PROT01|FOX1_RRM1	sarnowsc_D1907_028.c.03690.03690.3	sarnowsc_D1907_028.c.03955.03955.3	124	1221.19	ACUG	-H3PO3	ACUX -H3PO3	2302.8	2302.8	768.607	3	0.2	0.0967	23.96
LHVSNIPFR-P7-UG	db|PROT01|FOX1_RRM1	sarnowsc_D1907_028.c.03709.03709.2	sarnowsc_D1907_028.c.03818.03818.2	125	669.083	UG		UX	1750.69	1750.69	876.351	2	-0.2	0.12841	29.75
LHVSNIPFR-I6-G	db|PROT01|FOX1_RRM1	sarnowsc_D1907_028.c.03770.03770.3	sarnowsc_D1907_028.c.03949.03949.3	124	361.042	G	-H2	X -H2	1442.65	1442.64	481.889	3	-1.3	0.03228	23.82
LHVSNIPFR-I6-UG	db|PROT01|FOX1_RRM1	sarnowsc_D1907_028.c.03793.03793.3	sarnowsc_D1907_028.c.03830.03830.3	124	669.083	UG		UX	1750.69	1750.69	584.57	3	-0.2	0.06396	28.79
RLHVSNIPFR-F9-UG	db|PROT01|FOX1_RRM1	sarnowsc_D1907_028.c.03797.03797.3	sarnowsc_D1907_028.c.03691.03691.3	126	667.068	UG	-H2	UX -H2	1904.77	1904.77	635.932	3	0.1	0.08288	20.03
LHVSNIPFR-P7-CUG	db|PROT01|FOX1_RRM1	sarnowsc_D1907_028.c.03861.03861.3	sarnowsc_D1907_028.c.03898.03898.3	125	894.158	CUG	-HPO3	CUX -HPO3	1975.76	1975.76	659.596	3	1.2	0.08705	24.96
LHVSNIPFR-P7-UG	db|PROT01|FOX1_RRM1	sarnowsc_D1907_028.c.03877.03877.2	sarnowsc_D1907_028.c.04010.04010.2	125	669.083	UG		UX	1750.69	1750.69	876.351	2	0.4	0.04527	27.37
LHVSNIPFR-P7-G	db|PROT01|FOX1_RRM1	sarnowsc_D1907_028.c.03926.03926.2	sarnowsc_D1907_028.c.03809.03809.2	125	363.058	G		X	1444.66	1444.66	723.336	2	-2.8	0.07746	22.04
LHVSNIPFR-P7-UG	db|PROT01|FOX1_RRM1	sarnowsc_D1907_028.c.04164.04164.3	sarnowsc_D1907_028.c.04025.04025.3	125	669.083	UG		UX	1750.69	1750.69	584.57	3	-0.8	0.03527	25.14
LHVSNIPFR-P7-ACG	db|PROT01|FOX1_RRM1	sarnowsc_D1907_028.c.04166.04166.3	sarnowsc_D1907_028.c.03930.03930.3	125	995.136	ACG	-H2	ACX -H2	2076.74	2076.74	693.254	3	-0.3	0.05799	22.61
RLHVSNIPFR-V4-UG	db|PROT01|FOX1_RRM1	sarnowsc_D1907_028.c.04180.04180.3	sarnowsc_D1907_028.c.04045.04045.3	121	669.083	UG		UX	1906.79	1906.79	636.604	3	0.2	0.06615	20.72
LHVSNIPFR-P7-CUG	db|PROT01|FOX1_RRM1	sarnowsc_D1907_028.c.04239.04239.3	sarnowsc_D1907_028.c.04163.04163.3	125	974.125	CUG		CUX	2055.73	2055.73	686.25	3	0.1	0.03643	23.56
RLHVSNIPFR-P8-UG	db|PROT01|FOX1_RRM1	sarnowsc_D1907_028.c.04304.04304.2	sarnowsc_D1907_028.c.04315.04315.2	125	669.083	UG		UX	1906.79	1906.79	954.4	2	-1.3	0.06957	20.19
LHVSNIPFR-N5-CUG	db|PROT01|FOX1_RRM1	sarnowsc_D1907_028.c.04485.04485.3	sarnowsc_D1907_028.c.04706.04706.3	123	972.109	CUG	-H2	CUX -H2	2053.71	2053.71	685.578	3	-0.1	0.04086	22.57
LHVSNIPFR-R9-UG	db|PROT01|FOX1_RRM1	sarnowsc_D1907_028.c.04581.04581.3	sarnowsc_D1907_028.c.04457.04457.3	127	667.068	UG	-H2	UX -H2	1748.67	1748.67	583.898	3	-0.5	0.0629	29.51
LHVSNIPFR-I6-UG	db|PROT01|FOX1_RRM1	sarnowsc_D1907_028.c.04873.04873.3	sarnowsc_D1907_028.c.04696.04696.3	124	667.068	UG	-H2	UX -H2	1748.67	1748.67	583.898	3	-0.2	0.08922	24.49
LHVSNIPFR-P7-UG	db|PROT01|FOX1_RRM1	sarnowsc_D1907_028.c.05231.05231.3	sarnowsc_D1907_028.c.05397.05397.3	125	667.068	UG	-H2	UX -H2	1748.67	1748.67	583.898	3	-0.4	0.09428	21.11
LHVSNIPFR-P7-ACUG	db|PROT01|FOX1_RRM1	sarnowsc_D1907_028.c.05578.05578.3	sarnowsc_D1907_028.c.05966.05966.3	125	1301.16	ACUG	-H2	ACUX -H2	2382.76	2382.77	795.263	3	0.3	0.04388	20.55
LHVSNIPFR-I6-UG	db|PROT01|FOX1_RRM1	sarnowsc_D1907_028.c.05604.05604.3	sarnowsc_D1907_028.c.05969.05969.3	124	669.083	UG		UX	1750.69	1750.69	584.57	3	0.1	0.09939	26.4
LHVSNIPFR-F8-UG	db|PROT01|FOX1_RRM1	sarnowsc_D1907_028.c.05630.05630.2	sarnowsc_D1907_028.c.05666.05666.2	126	669.083	UG		UX	1750.69	1750.69	876.351	2	-0.5	0.03687	23.23
LHVSNIPFR-F8-CUG	db|PROT01|FOX1_RRM1	sarnowsc_D1907_028.c.05748.05748.2	sarnowsc_D1907_028.c.05986.05986.2	126	974.125	CUG		CUX	2055.73	2055.73	1028.87	2	0.4	0.07558	22.06
LHVSNIPFR-S4-UG	db|PROT01|FOX1_RRM1	sarnowsc_D1907_028.c.05821.05821.3	sarnowsc_D1907_028.c.05653.05653.3	122	669.083	UG		UX	1750.69	1750.69	584.571	3	1	0.08552	25.68
LHVSNIPFR-P7-UG	db|PROT01|FOX1_RRM1	sarnowsc_D1907_028.c.06259.06259.2	sarnowsc_D1907_028.c.05922.05922.2	125	669.083	UG		UX	1750.69	1750.69	876.351	2	0.3	0.05596	22.34
LHVSNIPFR-I6-CUG	db|PROT01|FOX1_RRM1	sarnowsc_D1907_028.c.06390.06390.3	sarnowsc_D1907_028.c.06375.06375.3	124	892.143	CUG	-H3PO3	CUX -H3PO3	1973.75	1973.75	658.923	3	-0.4	0.07393	23.4
LHVSNIPFR-P7-UG	db|PROT01|FOX1_RRM1	sarnowsc_D1907_028.c.06437.06437.2	sarnowsc_D1907_028.c.06245.06245.2	125	669.083	UG		UX	1750.69	1750.69	876.351	2	-0.1	0.03665	23.36
RLHVSNIPFR-P8-UG	db|PROT01|FOX1_RRM1	sarnowsc_D1907_028.c.06489.06489.3	sarnowsc_D1907_028.c.06410.06410.3	125	667.068	UG	-H2	UX -H2	1904.77	1904.77	635.931	3	-0.7	0.1052	21.95
LHVSNIPFR-N5-ACUG	db|PROT01|FOX1_RRM1	sarnowsc_D1907_028.c.06505.06505.3	sarnowsc_D1907_028.c.06329.06329.3	123	1303.18	ACUG		ACUX	2384.78	2384.78	795.935	3	0.3	0.02053	20.71
RLHVSNIPFR-F9-UG	db|PROT01|FOX1_RRM1	sarnowsc_D1907_028.c.06539.06539.2	sarnowsc_D1907_028.c.06727.06727.2	126	667.068	UG	-H2	UX -H2	1904.77	1904.77	953.393	2	-0.6	0.10524	25.46
RLHVSNIPFR-P8-UG	db|PROT01|FOX1_RRM1	sarnowsc_D1907_028.c.06705.06705.3	sarnowsc_D1907_028.c.06616.06616.3	125	667.068	UG	-H2	UX -H2	1904.77	1904.77	635.931	3	-1.2	0.10159	22.98
RLHVSNIPFR-F9-UG	db|PROT01|FOX1_RRM1	sarnowsc_D1907_028.c.06748.06748.2	sarnowsc_D1907_028.c.06504.06504.2	126	667.068	UG	-H2	UX -H2	1904.77	1904.77	953.394	2	0.2	0.08195	23.35
LHVSNIPFR-P7-CG	db|PROT01|FOX1_RRM1	sarnowsc_D1907_028.c.06849.06849.2	sarnowsc_D1907_028.c.06864.06864.2	125	666.084	CG	-H2	CX -H2	1747.69	1747.69	874.851	2	0.1	0.02531	20.48
LHVSNIPFR-R9-CUG	db|PROT01|FOX1_RRM1	sarnowsc_D1907_028.c.08346.08346.2	sarnowsc_D1907_028.c.08378.08378.2	127	972.109	CUG	-H2	CUX -H2	2053.71	2053.71	1027.86	2	-0.6	0.07477	21.32
LHVSNIPFR-P7-UG	db|PROT01|FOX1_RRM1	sarnowsc_D1907_028.c.08488.08488.2	sarnowsc_D1907_028.c.08518.08518.2	125	667.068	UG	-H2	UX -H2	1748.67	1748.67	875.344	2	0.5	0.08939	29.99
LHVSNIPFR-P7-UG	db|PROT01|FOX1_RRM1	sarnowsc_D1907_028.c.08533.08533.3	sarnowsc_D1907_028.c.08389.08389.3	125	667.068	UG	-H2	UX -H2	1748.67	1748.67	583.898	3	-0.2	0.0616	22.96
LHVSNIPFR-P7-CUG	db|PROT01|FOX1_RRM1	sarnowsc_D1907_028.c.08555.08555.2	sarnowsc_D1907_028.c.08600.08600.2	125	972.109	CUG	-H2	CUX -H2	2053.71	2053.71	1027.86	2	0.6	0.02935	20.59
LHVSNIPFR-P7-CUG	db|PROT01|FOX1_RRM1	sarnowsc_D1907_028.c.08648.08648.3	sarnowsc_D1907_028.c.08510.08510.3	125	972.109	CUG	-H2	CUX -H2	2053.71	2053.71	685.578	3	-0.5	0.06734	23.59
LHVSNIPFR-F8-UG	db|PROT01|FOX1_RRM1	sarnowsc_D1907_028.c.08720.08720.2	sarnowsc_D1907_028.c.08749.08749.2	126	667.068	UG	-H2	UX -H2	1748.67	1748.67	875.343	2	0.1	0.08189	27.04
LHVSNIPFR-P7-UG	db|PROT01|FOX1_RRM1	sarnowsc_D1907_028.c.08751.08751.3	sarnowsc_D1907_028.c.08628.08628.3	125	667.068	UG	-H2	UX -H2	1748.67	1748.67	583.898	3	-0.2	0.04236	20.98
LHVSNIPFR-P7-CUG	db|PROT01|FOX1_RRM1	sarnowsc_D1907_028.c.08844.08844.3	sarnowsc_D1907_028.c.08917.08917.3	125	972.109	CUG	-H2	CUX -H2	2053.71	2053.71	685.578	3	-0.2	0.03815	23.57
LHVSNIPFR-P7-ACUG	db|PROT01|FOX1_RRM1	sarnowsc_D1907_028.c.09766.09766.3	sarnowsc_D1907_028.c.09649.09649.3	125	1301.16	ACUG	-H2	ACUX -H2	2382.76	2382.76	795.262	3	-1.4	0.05959	24.76
GFGFVTFENSADADR-F4-UG	db|PROT01|FOX1_RRM1	sarnowsc_D1907_028.c.10325.10325.2	sarnowsc_D1907_028.c.10015.10015.2	160	589.117	UG	-HPO3	UX -HPO3	2220.84	2220.83	1111.42	2	-2.6	0.04686	22.96
GFGFVTFENSADADR-F2-G	db|PROT01|FOX1_RRM1	sarnowsc_D1907_028.c.10795.10795.2	sarnowsc_D1907_028.c.10888.10888.2	158	361.042	G	-H2	X -H2	1992.76	1992.76	997.389	2	-0.8	0.02221	20.41
RLHVSNIPFR-R10-G	db|PROT01|FOX1_RRM1	sarnowsc_D1907_031.c.01303.01303.4	sarnowsc_D1907_031.c.01369.01369.4	127	363.058	G		X	1600.76	1600.76	401.198	4	-1	0.01854	22.98
RLHVSNIPFR-R10-G	db|PROT01|FOX1_RRM1	sarnowsc_D1907_031.c.01397.01397.4	sarnowsc_D1907_031.c.01515.01515.4	127	363.058	G		X	1600.76	1600.76	401.198	4	-1.4	0.02234	26.24
RLHVSNIPFR-F9-CG	db|PROT01|FOX1_RRM1	sarnowsc_D1907_031.c.01682.01682.4	sarnowsc_D1907_031.c.01689.01689.4	126	668.099	CG		CX	1905.8	1905.8	477.458	4	-1.1	0.02242	23.31
LHVSNIPFR-P7-G	db|PROT01|FOX1_RRM1	sarnowsc_D1907_031.c.01774.01774.3	sarnowsc_D1907_031.c.01945.01945.3	125	363.058	G		X	1444.66	1444.66	482.561	3	-1.2	0.02878	25.01
LHVSNIPFR-P7-G	db|PROT01|FOX1_RRM1	sarnowsc_D1907_031.c.01786.01786.2	sarnowsc_D1907_031.c.01789.01789.2	125	363.058	G		X	1444.66	1444.66	723.337	2	-1.4	0.03416	22.38
RLHVSNIPFR-P8-CG	db|PROT01|FOX1_RRM1	sarnowsc_D1907_031.c.01834.01834.4	sarnowsc_D1907_031.c.01838.01838.4	125	668.099	CG		CX	1905.8	1905.8	477.458	4	-1.8	0.024	24
RLHVSNIPFR-R10-G	db|PROT01|FOX1_RRM1	sarnowsc_D1907_031.c.01909.01909.4	sarnowsc_D1907_031.c.01685.01685.4	127	363.058	G		X	1600.76	1600.76	401.198	4	-1.7	0.01891	24.37
LHVSNIPFR-P7-G	db|PROT01|FOX1_RRM1	sarnowsc_D1907_031.c.01935.01935.3	sarnowsc_D1907_031.c.01785.01785.3	125	363.058	G		X	1444.66	1444.66	482.561	3	-1.1	0.02471	27.03
LHVSNIPFR-P7-G	db|PROT01|FOX1_RRM1	sarnowsc_D1907_031.c.01946.01946.2	sarnowsc_D1907_031.c.01955.01955.2	125	363.058	G		X	1444.66	1444.66	723.338	2	-0.9	0.02809	26.9
RLHVSNIPFR-R10-G	db|PROT01|FOX1_RRM1	sarnowsc_D1907_031.c.01951.01951.4	sarnowsc_D1907_031.c.01959.01959.4	127	361.042	G	-H2	X -H2	1598.75	1598.74	400.694	4	-1.6	0.02434	25.25
LHVSNIPFR-P7-CG	db|PROT01|FOX1_RRM1	sarnowsc_D1907_031.c.01961.01961.3	sarnowsc_D1907_031.c.02118.02118.3	125	668.099	CG		CX	1749.7	1749.7	584.241	3	-1.1	0.02281	23.02
LHVSNIPFR-N5-ACG	db|PROT01|FOX1_RRM1	sarnowsc_D1907_031.c.02028.02028.3	sarnowsc_D1907_031.c.02003.02003.3	123	917.185	ACG	-HPO3	ACX -HPO3	1998.79	1998.79	667.27	3	-1.2	0.03394	21.62
RLHVSNIPFR-P8-CG	db|PROT01|FOX1_RRM1	sarnowsc_D1907_031.c.02041.02041.4	sarnowsc_D1907_031.c.02065.02065.4	125	668.099	CG		CX	1905.8	1905.8	477.458	4	-1.6	0.02221	21.14
RLHVSNIPFR-F9-ACG	db|PROT01|FOX1_RRM1	sarnowsc_D1907_031.c.02061.02061.4	sarnowsc_D1907_031.c.02310.02310.4	126	997.152	ACG		ACX	2234.86	2234.85	559.721	4	-1.2	0.00494	21.59
LHVSNIPFR-P7-G	db|PROT01|FOX1_RRM1	sarnowsc_D1907_031.c.02105.02105.3	sarnowsc_D1907_031.c.02106.02106.3	125	363.058	G		X	1444.66	1444.66	482.561	3	-1.8	0.02157	24.13
RLHVSNIPFR-P8-G	db|PROT01|FOX1_RRM1	sarnowsc_D1907_031.c.02108.02108.4	sarnowsc_D1907_031.c.02433.02433.4	125	361.042	G	-H2	X -H2	1598.75	1598.74	400.694	4	-2.2	0.04035	23.8
LHVSNIPFR-P7-G	db|PROT01|FOX1_RRM1	sarnowsc_D1907_031.c.02109.02109.2	sarnowsc_D1907_031.c.02120.02120.2	125	363.058	G		X	1444.66	1444.66	723.337	2	-1.4	0.03791	22.49
LHVSNIPFR-I6-CG	db|PROT01|FOX1_RRM1	sarnowsc_D1907_031.c.02117.02117.3	sarnowsc_D1907_031.c.01947.01947.3	124	668.099	CG		CX	1749.7	1749.7	584.241	3	-1.2	0.01778	21.25
LHVSNIPFR-F8-CG	db|PROT01|FOX1_RRM1	sarnowsc_D1907_031.c.02119.02119.2	sarnowsc_D1907_031.c.02104.02104.2	126	668.099	CG		CX	1749.7	1749.7	875.858	2	-1.8	0.01303	23
LHVSNIPFR-P7-G	db|PROT01|FOX1_RRM1	sarnowsc_D1907_031.c.02279.02279.2	sarnowsc_D1907_031.c.02509.02509.2	125	363.058	G		X	1444.66	1444.66	723.338	2	-1.1	0.02918	24.32
LHVSNIPFR-F8-G	db|PROT01|FOX1_RRM1	sarnowsc_D1907_031.c.02287.02287.3	sarnowsc_D1907_031.c.02288.02288.3	126	363.058	G		X	1444.66	1444.66	482.561	3	-1.6	0.02585	21.39
LHVSNIPFR-P7-CG	db|PROT01|FOX1_RRM1	sarnowsc_D1907_031.c.02307.02307.3	sarnowsc_D1907_031.c.02321.02321.3	125	668.099	CG		CX	1749.7	1749.7	584.241	3	-1.3	0.02527	27.43
LHVSNIPFR-F8-G	db|PROT01|FOX1_RRM1	sarnowsc_D1907_031.c.02500.02500.2	sarnowsc_D1907_031.c.02309.02309.2	126	363.058	G		X	1444.66	1444.66	723.337	2	-1.7	0.03384	27.06
LHVSNIPFR-P7-CG	db|PROT01|FOX1_RRM1	sarnowsc_D1907_031.c.02508.02508.2	sarnowsc_D1907_031.c.02294.02294.2	125	668.099	CG		CX	1749.7	1749.7	875.858	2	-1.3	0.00937	25.31
LHVSNIPFR-P7-CG	db|PROT01|FOX1_RRM1	sarnowsc_D1907_031.c.02526.02526.3	sarnowsc_D1907_031.c.02821.02821.3	125	668.099	CG		CX	1749.7	1749.7	584.241	3	-1.7	0.02136	24.66
LHVSNIPFR-I6-G	db|PROT01|FOX1_RRM1	sarnowsc_D1907_031.c.02542.02542.3	sarnowsc_D1907_031.c.02558.02558.3	124	363.058	G		X	1444.66	1444.66	482.56	3	-2.4	0.0231	24.16
RLHVSNIPFR-P8-UG	db|PROT01|FOX1_RRM1	sarnowsc_D1907_031.c.02647.02647.2	sarnowsc_D1907_031.c.02557.02557.2	125	669.083	UG		UX	1906.79	1906.78	954.4	2	-1.8	0.01983	20.67
RLHVSNIPFR-P8-CUG	db|PROT01|FOX1_RRM1	sarnowsc_D1907_031.c.02679.02679.2	sarnowsc_D1907_031.c.02907.02907.2	125	974.125	CUG		CUX	2211.83	2211.83	1106.92	2	-1.2	0.06417	22.13
RLHVSNIPFR-F9-UG	db|PROT01|FOX1_RRM1	sarnowsc_D1907_031.c.02692.02692.3	sarnowsc_D1907_031.c.02906.02906.3	126	669.083	UG		UX	1906.79	1906.78	636.603	3	-1.7	0.05486	26.85
RLHVSNIPFR-R10-CG	db|PROT01|FOX1_RRM1	sarnowsc_D1907_031.c.02711.02711.4	sarnowsc_D1907_031.c.02393.02393.4	127	666.084	CG	-H2	CX -H2	1903.79	1903.78	476.954	4	-1.6	0.0135	20.05
LHVSNIPFR-F8-G	db|PROT01|FOX1_RRM1	sarnowsc_D1907_031.c.02729.02729.3	sarnowsc_D1907_031.c.02749.02749.3	126	361.042	G	-H2	X -H2	1442.65	1442.64	481.889	3	-1.6	0.03313	25.15
LHVSNIPFR-I6-CG	db|PROT01|FOX1_RRM1	sarnowsc_D1907_031.c.02748.02748.3	sarnowsc_D1907_031.c.02527.02527.3	124	668.099	CG		CX	1749.7	1749.7	584.241	3	-0.9	0.01717	23.53
RLHVSNIPFR-I7-CUG	db|PROT01|FOX1_RRM1	sarnowsc_D1907_031.c.02865.02865.4	sarnowsc_D1907_031.c.02672.02672.4	124	974.125	CUG		CUX	2211.83	2211.83	553.964	4	-1.5	0.01358	22.59
LHVSNIPFR-F8-ACG	db|PROT01|FOX1_RRM1	sarnowsc_D1907_031.c.02894.02894.3	sarnowsc_D1907_031.c.02697.02697.3	126	997.152	ACG		ACX	2078.76	2078.75	693.926	3	-0.7	0.02036	21.27
RLHVSNIPFR-P8-CUG	db|PROT01|FOX1_RRM1	sarnowsc_D1907_031.c.02895.02895.3	sarnowsc_D1907_031.c.02848.02848.3	125	974.125	CUG		CUX	2211.83	2211.83	738.284	3	-0.4	0.00685	21.31
RLHVSNIPFR-F9-UG	db|PROT01|FOX1_RRM1	sarnowsc_D1907_031.c.02896.02896.3	sarnowsc_D1907_031.c.02702.02702.3	126	669.083	UG		UX	1906.79	1906.79	636.604	3	-0.3	0.04722	25.62
LHVSNIPFR-P7-G	db|PROT01|FOX1_RRM1	sarnowsc_D1907_031.c.02905.02905.2	sarnowsc_D1907_031.c.02736.02736.2	125	361.042	G	-H2	X -H2	1442.65	1442.64	722.33	2	-0.9	0.04293	26.56
LHVSNIPFR-P7-CG	db|PROT01|FOX1_RRM1	sarnowsc_D1907_031.c.02929.02929.2	sarnowsc_D1907_031.c.02972.02972.2	125	666.084	CG	-H2	CX -H2	1747.69	1747.68	874.85	2	-1.1	0.01982	24.02
LHVSNIPFR-P7-G	db|PROT01|FOX1_RRM1	sarnowsc_D1907_031.c.02944.02944.3	sarnowsc_D1907_031.c.03235.03235.3	125	361.042	G	-H2	X -H2	1442.65	1442.64	481.889	3	-1.3	0.03953	24.76
LHVSNIPFR-P7-CG	db|PROT01|FOX1_RRM1	sarnowsc_D1907_031.c.02945.02945.3	sarnowsc_D1907_031.c.02971.02971.3	125	666.084	CG	-H2	CX -H2	1747.69	1747.68	583.569	3	-1.1	0.03355	23.18
RLHVSNIPFR-F9-UG	db|PROT01|FOX1_RRM1	sarnowsc_D1907_031.c.03120.03120.3	sarnowsc_D1907_031.c.03144.03144.3	126	669.083	UG		UX	1906.79	1906.78	636.603	3	-1.6	0.07317	27.17
DPDLRQMFGQFGK-R5-CG	db|PROT01|FOX1_RRM1	sarnowsc_D1907_031.c.03170.03170.3	sarnowsc_D1907_031.c.03475.03475.3	134	650.089	CG	-H2O	CX -H2O	2187.82	2187.82	730.28	3	-2.8	0.12062	20.89
LHVSNIPFR-P7-G	db|PROT01|FOX1_RRM1	sarnowsc_D1907_031.c.03187.03187.3	sarnowsc_D1907_031.c.03419.03419.3	125	361.042	G	-H2	X -H2	1442.65	1442.64	481.889	3	-1.3	0.05563	26.41
LHVSNIPFR-P7-UG	db|PROT01|FOX1_RRM1	sarnowsc_D1907_031.c.03195.03195.3	sarnowsc_D1907_031.c.03204.03204.3	125	669.083	UG		UX	1750.69	1750.69	584.57	3	0.4	0.03993	23.38
LHVSNIPFR-P7-ACUG	db|PROT01|FOX1_RRM1	sarnowsc_D1907_031.c.03326.03326.3	sarnowsc_D1907_031.c.03043.03043.3	125	1223.21	ACUG	-HPO3	ACUX -HPO3	2304.81	2304.81	769.278	3	-1.3	0.02236	22.5
LHVSNIPFR-F8-CG	db|PROT01|FOX1_RRM1	sarnowsc_D1907_031.c.03330.03330.3	sarnowsc_D1907_031.c.03177.03177.3	126	650.089	CG	-H2O	CX -H2O	1731.69	1731.69	578.238	3	0	0.04537	20.2
LHVSNIPFR-F8-G	db|PROT01|FOX1_RRM1	sarnowsc_D1907_031.c.03373.03373.2	sarnowsc_D1907_031.c.03577.03577.2	126	361.042	G	-H2	X -H2	1442.65	1442.64	722.33	2	-0.7	0.02987	20.3
RLHVSNIPFR-F9-UG	db|PROT01|FOX1_RRM1	sarnowsc_D1907_031.c.03451.03451.3	sarnowsc_D1907_031.c.03657.03657.3	126	667.068	UG	-H2	UX -H2	1904.77	1904.77	635.931	3	-1.3	0.05164	22.72
LHVSNIPFR-P7-G	db|PROT01|FOX1_RRM1	sarnowsc_D1907_031.c.03459.03459.3	sarnowsc_D1907_031.c.03620.03620.3	125	361.042	G	-H2	X -H2	1442.65	1442.64	481.889	3	-0.7	0.02852	23.23
LHVSNIPFR-I6-ACUG	db|PROT01|FOX1_RRM1	sarnowsc_D1907_031.c.03522.03522.3	sarnowsc_D1907_031.c.03269.03269.3	124	1223.21	ACUG	-HPO3	ACUX -HPO3	2304.81	2304.81	769.278	3	-1.4	0.0156	21.83
LHVSNIPFR-P7-G	db|PROT01|FOX1_RRM1	sarnowsc_D1907_031.c.03561.03561.2	sarnowsc_D1907_031.c.03344.03344.2	125	361.042	G	-H2	X -H2	1442.65	1442.64	722.33	2	-1	0.03595	24.05
LHVSNIPFR-P7-CG	db|PROT01|FOX1_RRM1	sarnowsc_D1907_031.c.03575.03575.3	sarnowsc_D1907_031.c.03589.03589.3	125	666.084	CG	-H2	CX -H2	1747.69	1747.69	583.57	3	-1	0.04276	25.05
RLHVSNIPFR-F9-UG	db|PROT01|FOX1_RRM1	sarnowsc_D1907_031.c.03631.03631.3	sarnowsc_D1907_031.c.03426.03426.3	126	667.068	UG	-H2	UX -H2	1904.77	1904.77	635.931	3	-1.1	0.05508	27.95
LHVSNIPFR-P7-UG	db|PROT01|FOX1_RRM1	sarnowsc_D1907_031.c.03726.03726.2	sarnowsc_D1907_031.c.03867.03867.2	125	669.083	UG		UX	1750.69	1750.69	876.351	2	-0.3	0.14436	34.39
LHVSNIPFR-F8-CUG	db|PROT01|FOX1_RRM1	sarnowsc_D1907_031.c.03788.03788.3	sarnowsc_D1907_031.c.03666.03666.3	126	974.125	CUG		CUX	2055.73	2055.73	686.25	3	-0.6	0.05622	27.2
RLHVSNIPFR-P8-UG	db|PROT01|FOX1_RRM1	sarnowsc_D1907_031.c.03829.03829.3	sarnowsc_D1907_031.c.03860.03860.3	125	667.068	UG	-H2	UX -H2	1904.77	1904.77	635.931	3	-0.6	0.11741	26.9
LHVSNIPFR-I6-UG	db|PROT01|FOX1_RRM1	sarnowsc_D1907_031.c.03859.03859.3	sarnowsc_D1907_031.c.03910.03910.3	124	669.083	UG		UX	1750.69	1750.69	584.57	3	-0.8	0.05359	31.73
LHVSNIPFR-P7-UG	db|PROT01|FOX1_RRM1	sarnowsc_D1907_031.c.03923.03923.3	sarnowsc_D1907_031.c.04026.04026.3	125	651.073	UG	-H2O	UX -H2O	1732.68	1732.68	578.567	3	0.1	0.11294	30.58
LHVSNIPFR-P7-UG	db|PROT01|FOX1_RRM1	sarnowsc_D1907_031.c.03940.03940.2	sarnowsc_D1907_031.c.04233.04233.2	125	669.083	UG		UX	1750.69	1750.68	876.35	2	-1.2	0.04295	29.5
RLHVSNIPFR-P8-CUG	db|PROT01|FOX1_RRM1	sarnowsc_D1907_031.c.03956.03956.2	sarnowsc_D1907_031.c.03970.03970.2	125	972.109	CUG	-H2	CUX -H2	2209.81	2209.81	1105.91	2	-1.9	0.03951	22.69
LHVSNIPFR-P7-ACUG	db|PROT01|FOX1_RRM1	sarnowsc_D1907_031.c.03957.03957.3	sarnowsc_D1907_031.c.04068.04068.3	125	1223.21	ACUG	-HPO3	ACUX -HPO3	2304.81	2304.81	769.278	3	-1.3	0.08575	20.44
LHVSNIPFR-I6-CUG	db|PROT01|FOX1_RRM1	sarnowsc_D1907_031.c.03997.03997.3	sarnowsc_D1907_031.c.03895.03895.3	124	974.125	CUG		CUX	2055.73	2055.73	686.25	3	-0.8	0.02335	25.91
LHVSNIPFR-P7-UG	db|PROT01|FOX1_RRM1	sarnowsc_D1907_031.c.04040.04040.2	sarnowsc_D1907_031.c.03900.03900.2	125	651.073	UG	-H2O	UX -H2O	1732.68	1732.67	867.344	2	-2.4	0.08375	22.68
LHVSNIPFR-P7-UG	db|PROT01|FOX1_RRM1	sarnowsc_D1907_031.c.04047.04047.3	sarnowsc_D1907_031.c.04098.04098.3	125	669.083	UG		UX	1750.69	1750.68	584.569	3	-1.1	0.04972	25.58
LHVSNIPFR-R9-G	db|PROT01|FOX1_RRM1	sarnowsc_D1907_031.c.04104.04104.2	sarnowsc_D1907_031.c.04044.04044.2	127	363.058	G		X	1444.66	1444.66	723.336	2	-2.7	0.10072	23.17
LHVSNIPFR-P7-UG	db|PROT01|FOX1_RRM1	sarnowsc_D1907_031.c.04135.04135.2	sarnowsc_D1907_031.c.04058.04058.2	125	669.083	UG		UX	1750.69	1750.68	876.35	2	-1.4	0.0442	32.02
LHVSNIPFR-I6-CUG	db|PROT01|FOX1_RRM1	sarnowsc_D1907_031.c.04194.04194.3	sarnowsc_D1907_031.c.04417.04417.3	124	974.125	CUG		CUX	2055.73	2055.73	686.25	3	-0.9	0.02719	24.82
LHVSNIPFR-I6-ACUG	db|PROT01|FOX1_RRM1	sarnowsc_D1907_031.c.04215.04215.3	sarnowsc_D1907_031.c.04243.04243.3	124	1223.21	ACUG	-HPO3	ACUX -HPO3	2304.81	2304.81	769.279	3	-0.6	0.06238	20.86
LHVSNIPFR-P7-UG	db|PROT01|FOX1_RRM1	sarnowsc_D1907_031.c.04223.04223.3	sarnowsc_D1907_031.c.04349.04349.3	125	669.083	UG		UX	1750.69	1750.68	584.569	3	-1.3	0.08075	26.39
LHVSNIPFR-P7-ACUG	db|PROT01|FOX1_RRM1	sarnowsc_D1907_031.c.04264.04264.3	sarnowsc_D1907_031.c.04314.04314.3	125	1221.19	ACUG	-H3PO3	ACUX -H3PO3	2302.8	2302.8	768.607	3	-0.8	0.05788	21.62
LHVSNIPFR-P7-G	db|PROT01|FOX1_RRM1	sarnowsc_D1907_031.c.04294.04294.3	sarnowsc_D1907_031.c.04075.04075.3	125	363.058	G		X	1444.66	1444.66	482.56	3	-2.6	0.06673	26.91
LHVSNIPFR-P7-UG	db|PROT01|FOX1_RRM1	sarnowsc_D1907_031.c.04319.04319.2	sarnowsc_D1907_031.c.04698.04698.2	125	669.083	UG		UX	1750.69	1750.68	876.35	2	-1.4	0.04455	26.59
LHVSNIPFR-I6-CUG	db|PROT01|FOX1_RRM1	sarnowsc_D1907_031.c.04320.04320.2	sarnowsc_D1907_031.c.04483.04483.2	124	974.125	CUG		CUX	2055.73	2055.72	1028.87	2	-1.5	0.02149	23.14
LHVSNIPFR-P7-CUG	db|PROT01|FOX1_RRM1	sarnowsc_D1907_031.c.04416.04416.3	sarnowsc_D1907_031.c.04091.04091.3	125	974.125	CUG		CUX	2055.73	2055.72	686.249	3	-1.4	0.03384	24.96
LHVSNIPFR-P7-UG	db|PROT01|FOX1_RRM1	sarnowsc_D1907_031.c.04556.04556.2	sarnowsc_D1907_031.c.04471.04471.2	125	669.083	UG		UX	1750.69	1750.68	876.35	2	-1.7	0.12431	30.5
RLHVSNIPFR-R10-UG	db|PROT01|FOX1_RRM1	sarnowsc_D1907_031.c.04749.04749.2	sarnowsc_D1907_031.c.04800.04800.2	127	669.083	UG		UX	1906.79	1906.79	954.401	2	-0.9	0.06894	22.38
RLHVSNIPFR-F9-UG	db|PROT01|FOX1_RRM1	sarnowsc_D1907_031.c.04767.04767.3	sarnowsc_D1907_031.c.04604.04604.3	126	669.083	UG		UX	1906.79	1906.78	636.603	3	-1.9	0.05214	23.85
LHVSNIPFR-F8-CUG	db|PROT01|FOX1_RRM1	sarnowsc_D1907_031.c.04848.04848.3	sarnowsc_D1907_031.c.04652.04652.3	126	974.125	CUG		CUX	2055.73	2055.73	686.25	3	-1.3	0.07208	27.99
RLHVSNIPFR-S5-CUG	db|PROT01|FOX1_RRM1	sarnowsc_D1907_031.c.04967.04967.3	sarnowsc_D1907_031.c.04977.04977.3	122	974.125	CUG		CUX	2211.83	2211.83	738.283	3	-1.1	0.01886	21.71
LHVSNIPFR-P7-CUG	db|PROT01|FOX1_RRM1	sarnowsc_D1907_031.c.05040.05040.3	sarnowsc_D1907_031.c.05034.05034.3	125	972.109	CUG	-H2	CUX -H2	2053.71	2053.71	685.578	3	-1.3	0.05643	21.35
RLHVSNIPFR-F9-UG	db|PROT01|FOX1_RRM1	sarnowsc_D1907_031.c.05210.05210.3	sarnowsc_D1907_031.c.05168.05168.3	126	667.068	UG	-H2	UX -H2	1904.77	1904.77	635.932	3	0.1	0.11208	25.35
LHVSNIPFR-P7-UG	db|PROT01|FOX1_RRM1	sarnowsc_D1907_031.c.05221.05221.2	sarnowsc_D1907_031.c.05191.05191.2	125	667.068	UG	-H2	UX -H2	1748.67	1748.67	875.342	2	-1.5	0.04969	22.33
LHVSNIPFR-P7-UG	db|PROT01|FOX1_RRM1	sarnowsc_D1907_031.c.05235.05235.3	sarnowsc_D1907_031.c.04966.04966.3	125	667.068	UG	-H2	UX -H2	1748.67	1748.67	583.898	3	-0.9	0.07529	24.78
RLHVSNIPFR-F9-UG	db|PROT01|FOX1_RRM1	sarnowsc_D1907_031.c.05370.05370.3	sarnowsc_D1907_031.c.04918.04918.3	126	669.083	UG		UX	1906.79	1906.78	636.603	3	-1.5	0.12267	30.03
LHVSNIPFR-P7-UG	db|PROT01|FOX1_RRM1	sarnowsc_D1907_031.c.05492.05492.3	sarnowsc_D1907_031.c.05609.05609.3	125	667.068	UG	-H2	UX -H2	1748.67	1748.67	583.897	3	-2	0.08267	24.44
LHVSNIPFR-F8-CUG	db|PROT01|FOX1_RRM1	sarnowsc_D1907_031.c.05734.05734.3	sarnowsc_D1907_031.c.05646.05646.3	126	972.109	CUG	-H2	CUX -H2	2053.71	2053.71	685.578	3	-0.3	0.02827	20.86
LHVSNIPFR-P7-ACUG	db|PROT01|FOX1_RRM1	sarnowsc_D1907_031.c.05744.05744.3	sarnowsc_D1907_031.c.05991.05991.3	125	1301.16	ACUG	-H2	ACUX -H2	2382.76	2382.76	795.262	3	-1.1	0.03373	20.22
LHVSNIPFR-F8-UG	db|PROT01|FOX1_RRM1	sarnowsc_D1907_031.c.05777.05777.3	sarnowsc_D1907_031.c.05992.05992.3	126	667.068	UG	-H2	UX -H2	1748.67	1748.67	583.898	3	0.1	0.0809	27.97
LHVSNIPFR-P7-UG	db|PROT01|FOX1_RRM1	sarnowsc_D1907_031.c.06304.06304.3	sarnowsc_D1907_031.c.06681.06681.3	125	669.083	UG		UX	1750.69	1750.68	584.569	3	-1.4	0.12261	25.79
GSKGFGFVTFENSADADR-F7-UG	db|PROT01|FOX1_RRM1	sarnowsc_D1907_031.c.06318.06318.2	sarnowsc_D1907_031.c.06728.06728.2	160	587.101	UG	-H3PO3	UX -H3PO3	2490.97	2490.97	1246.49	2	-0.8	0.02751	22.29
LHVSNIPFR-F8-CUG	db|PROT01|FOX1_RRM1	sarnowsc_D1907_031.c.06602.06602.2	sarnowsc_D1907_031.c.06759.06759.2	126	974.125	CUG		CUX	2055.73	2055.73	1028.87	2	-0.5	0.03662	21.52
LHVSNIPFR-F8-UG	db|PROT01|FOX1_RRM1	sarnowsc_D1907_031.c.06657.06657.2	sarnowsc_D1907_031.c.06562.06562.2	126	669.083	UG		UX	1750.69	1750.69	876.351	2	-0.6	0.07062	25.89
GSKGFGFVTFENSADADR-T9-UG	db|PROT01|FOX1_RRM1	sarnowsc_D1907_031.c.06670.06670.3	sarnowsc_D1907_031.c.07051.07051.3	162	587.101	UG	-H3PO3	UX -H3PO3	2490.97	2490.97	831.331	3	-0.3	0.03251	20.96
LHVSNIPFR-I6-UG	db|PROT01|FOX1_RRM1	sarnowsc_D1907_031.c.06846.06846.3	sarnowsc_D1907_031.c.06408.06408.3	124	669.083	UG		UX	1750.69	1750.68	584.569	3	-1.8	0.10191	26.1
LHVSNIPFR-R9-CUG	db|PROT01|FOX1_RRM1	sarnowsc_D1907_031.c.06853.06853.2	sarnowsc_D1907_031.c.07167.07167.2	127	974.125	CUG		CUX	2055.73	2055.72	1028.87	2	-1.8	0.06222	24.08
LHVSNIPFR-F8-UG	db|PROT01|FOX1_RRM1	sarnowsc_D1907_031.c.06911.06911.2	sarnowsc_D1907_031.c.06820.06820.2	126	669.083	UG		UX	1750.69	1750.68	876.35	2	-1.6	0.04085	21.66
LHVSNIPFR-P7-UG	db|PROT01|FOX1_RRM1	sarnowsc_D1907_031.c.07200.07200.2	sarnowsc_D1907_031.c.07250.07250.2	125	669.083	UG		UX	1750.69	1750.69	876.351	2	0	0.07466	22.15
RLHVSNIPFR-I7-UG	db|PROT01|FOX1_RRM1	sarnowsc_D1907_031.c.07462.07462.3	sarnowsc_D1907_031.c.07186.07186.3	124	667.068	UG	-H2	UX -H2	1904.77	1904.77	635.931	3	-0.9	0.04319	24.07
RLHVSNIPFR-F9-UG	db|PROT01|FOX1_RRM1	sarnowsc_D1907_031.c.07617.07617.2	sarnowsc_D1907_031.c.07664.07664.2	126	667.068	UG	-H2	UX -H2	1904.77	1904.77	953.392	2	-1.7	0.06854	23.33
RLHVSNIPFR-F9-UG	db|PROT01|FOX1_RRM1	sarnowsc_D1907_031.c.07709.07709.3	sarnowsc_D1907_031.c.07403.07403.3	126	667.068	UG	-H2	UX -H2	1904.77	1904.77	635.931	3	-1.9	0.06913	24.96
RLHVSNIPFR-F9-UG	db|PROT01|FOX1_RRM1	sarnowsc_D1907_031.c.07840.07840.2	sarnowsc_D1907_031.c.07420.07420.2	126	667.068	UG	-H2	UX -H2	1904.77	1904.77	953.393	2	-1.4	0.06733	24.25
GFGFVTFENSADADR-F4-G	db|PROT01|FOX1_RRM1	sarnowsc_D1907_031.c.08093.08093.2	sarnowsc_D1907_031.c.07830.07830.2	160	345.047	G	-H2O	X -H2O	1976.77	1976.77	989.392	2	-0.3	0.09349	29.49
LHVSNIPFR-P7-UG	db|PROT01|FOX1_RRM1	sarnowsc_D1907_031.c.09604.09604.3	sarnowsc_D1907_031.c.09882.09882.3	125	667.068	UG	-H2	UX -H2	1748.67	1748.67	583.898	3	-0.5	0.05137	23.14
LHVSNIPFR-P7-UG	db|PROT01|FOX1_RRM1	sarnowsc_D1907_031.c.09615.09615.2	sarnowsc_D1907_031.c.09549.09549.2	125	667.068	UG	-H2	UX -H2	1748.67	1748.67	875.342	2	-1.4	0.09461	29.83
LHVSNIPFR-P7-CUG	db|PROT01|FOX1_RRM1	sarnowsc_D1907_031.c.09777.09777.3	sarnowsc_D1907_031.c.10069.10069.3	125	972.109	CUG	-H2	CUX -H2	2053.71	2053.71	685.577	3	-1.7	0.10665	26.49
LHVSNIPFR-P7-CUG	db|PROT01|FOX1_RRM1	sarnowsc_D1907_031.c.09792.09792.2	sarnowsc_D1907_031.c.09693.09693.2	125	972.109	CUG	-H2	CUX -H2	2053.71	2053.71	1027.86	2	-1.1	0.08431	25.57
LHVSNIPFR-I6-UG	db|PROT01|FOX1_RRM1	sarnowsc_D1907_031.c.09838.09838.3	sarnowsc_D1907_031.c.09605.09605.3	124	667.068	UG	-H2	UX -H2	1748.67	1748.67	583.898	3	-0.6	0.03438	21.46
LHVSNIPFR-R9-UG	db|PROT01|FOX1_RRM1	sarnowsc_D1907_031.c.09852.09852.2	sarnowsc_D1907_031.c.09776.09776.2	127	667.068	UG	-H2	UX -H2	1748.67	1748.67	875.342	2	-1.5	0.10006	30.43
LHVSNIPFR-F8-CUG	db|PROT01|FOX1_RRM1	sarnowsc_D1907_031.c.10014.10014.3	sarnowsc_D1907_031.c.09778.09778.3	126	972.109	CUG	-H2	CUX -H2	2053.71	2053.71	685.578	3	-1.4	0.06073	32.82
LHVSNIPFR-F8-UG	db|PROT01|FOX1_RRM1	sarnowsc_D1907_031.c.10070.10070.2	sarnowsc_D1907_031.c.10122.10122.2	126	667.068	UG	-H2	UX -H2	1748.67	1748.67	875.343	2	-0.5	0.07644	23.47
GFGFVTFENSADADR-F4-ACUG	db|PROT01|FOX1_RRM1	sarnowsc_D1907_031.c.10132.10132.3	sarnowsc_D1907_031.c.09769.09769.3	160	1301.16	ACUG	-H2	ACUX -H2	2932.88	2932.89	978.637	3	1.5	0.02274	20.07
LHVSNIPFR-F8-CUG	db|PROT01|FOX1_RRM1	sarnowsc_D1907_031.c.10239.10239.3	sarnowsc_D1907_031.c.10309.10309.3	126	972.109	CUG	-H2	CUX -H2	2053.71	2053.71	685.578	3	-1.5	0.03066	23.15
LHVSNIPFR-P7-ACUG	db|PROT01|FOX1_RRM1	sarnowsc_D1907_031.c.10864.10864.3	sarnowsc_D1907_031.c.11111.11111.3	125	1301.16	ACUG	-H2	ACUX -H2	2382.76	2382.76	795.262	3	-1.2	0.04401	21.81
GFGFVTFENSADADR-F4-ACUG	db|PROT01|FOX1_RRM1	sarnowsc_D1907_031.c.12405.12405.3	sarnowsc_D1907_031.c.12043.12043.3	160	1303.18	ACUG		ACUX	2934.9	2934.89	979.305	3	-2.4	0.02268	20.49
GFGFVTFENSADADR-V5-UG	db|PROT01|FOX1_RRM1	sarnowsc_D1907_031.c.13711.13711.3	sarnowsc_D1907_031.c.13648.13648.3	161	667.068	UG	-H2	UX -H2	2298.79	2298.79	767.272	3	0.9	0.03017	22.2
LHVSNIPFR-P7-GC	db|PROT01|FOX1_RRM1	sarnowsc_D1907_034.c.01748.01748.3	sarnowsc_D1907_034.c.01755.01755.3	125	650.089	GC	-H2O	GX -H2O/AX -H2	1731.69	1731.69	578.238	3	-0.6	0.07663	26.18
LHVSNIPFR-P7-GC	db|PROT01|FOX1_RRM1	sarnowsc_D1907_034.c.01845.01845.2	sarnowsc_D1907_034.c.01866.01866.2	125	668.099	GC		GX	1749.7	1749.7	875.858	2	-1.4	0.01248	22.94
LHVSNIPFR-P7-GC	db|PROT01|FOX1_RRM1	sarnowsc_D1907_034.c.01849.01849.3	sarnowsc_D1907_034.c.01839.01839.3	125	668.099	GC		GX	1749.7	1749.7	584.242	3	-0.7	0.02592	22.29
LHVSNIPFR-P7-GC	db|PROT01|FOX1_RRM1	sarnowsc_D1907_034.c.01982.01982.3	sarnowsc_D1907_034.c.02007.02007.3	125	668.099	GC		GX	1749.7	1749.7	584.241	3	-1.1	0.03479	22.03
LHVSNIPFR-S4-GC	db|PROT01|FOX1_RRM1	sarnowsc_D1907_034.c.02128.02128.3	sarnowsc_D1907_034.c.02155.02155.3	122	668.099	GC		GX	1749.7	1749.7	584.241	3	-1.3	0.0171	20.21
LHVSNIPFR-P7-AGC	db|PROT01|FOX1_RRM1	sarnowsc_D1907_034.c.02284.02284.3	sarnowsc_D1907_034.c.02096.02096.3	125	997.152	AGC		AGX	2078.76	2078.75	693.926	3	-0.6	0.01876	20.92
LHVSNIPFR-P7-AGUC	db|PROT01|FOX1_RRM1	sarnowsc_D1907_034.c.02366.02366.3	sarnowsc_D1907_034.c.02361.02361.3	125	1223.21	AGUC	-HPO3	AGUX -HPO3	2304.81	2304.81	769.279	3	-0.6	0.03067	21.59
LHVSNIPFR-I6-AGC	db|PROT01|FOX1_RRM1	sarnowsc_D1907_034.c.02441.02441.3	sarnowsc_D1907_034.c.02285.02285.3	124	997.152	AGC		AGX	2078.76	2078.75	693.926	3	-0.6	0.06475	21.3
LHVSNIPFR-P7-AGUC	db|PROT01|FOX1_RRM1	sarnowsc_D1907_034.c.02537.02537.3	sarnowsc_D1907_034.c.02642.02642.3	125	1223.21	AGUC	-HPO3	AGUX -HPO3	2304.81	2304.81	769.279	3	-0.6	0.0387	29.35
LHVSNIPFR-F8-GC	db|PROT01|FOX1_RRM1	sarnowsc_D1907_034.c.02658.02658.3	sarnowsc_D1907_034.c.02717.02717.3	126	666.084	GC	-H2	GX -H2	1747.69	1747.68	583.569	3	-1.6	0.02828	21.46
LHVSNIPFR-P7-GUC	db|PROT01|FOX1_RRM1	sarnowsc_D1907_034.c.02827.02827.3	sarnowsc_D1907_034.c.02858.02858.3	125	892.143	GUC	-H3PO3	GUX -H3PO3	1973.75	1973.74	658.922	3	-1.2	0.04435	21.44
LHVSNIPFR-P7-AGC	db|PROT01|FOX1_RRM1	sarnowsc_D1907_034.c.02884.02884.3	sarnowsc_D1907_034.c.02911.02911.3	125	995.136	AGC	-H2	AGX -H2	2076.74	2076.74	693.254	3	-0.7	0.03373	20.18
LHVSNIPFR-P7-GUC	db|PROT01|FOX1_RRM1	sarnowsc_D1907_034.c.02912.02912.3	sarnowsc_D1907_034.c.02950.02950.3	125	974.125	GUC		GUX	2055.73	2055.73	686.25	3	-0.5	0.02588	24.8
LHVSNIPFR-N5-GUC	db|PROT01|FOX1_RRM1	sarnowsc_D1907_034.c.02972.02972.2	sarnowsc_D1907_034.c.02966.02966.2	123	974.125	GUC		GUX	2055.73	2055.73	1028.87	2	-0.5	0.02383	22.7
LHVSNIPFR-N5-GUC	db|PROT01|FOX1_RRM1	sarnowsc_D1907_034.c.03029.03029.3	sarnowsc_D1907_034.c.03091.03091.3	123	974.125	GUC		GUX	2055.73	2055.73	686.25	3	-0.7	0.02532	24.04
LHVSNIPFR-P7-AGUC	db|PROT01|FOX1_RRM1	sarnowsc_D1907_034.c.03047.03047.3	sarnowsc_D1907_034.c.02853.02853.3	125	1223.21	AGUC	-HPO3	AGUX -HPO3	2304.81	2304.81	769.279	3	-0.7	0.04822	21.18
LHVSNIPFR-S4-GUC	db|PROT01|FOX1_RRM1	sarnowsc_D1907_034.c.03166.03166.2	sarnowsc_D1907_034.c.03023.03023.2	122	956.114	GUC	-H2O	GUX -H2O/AUX -H2	2037.72	2037.71	1019.87	2	-1.2	0.0557	21.41
LHVSNIPFR-P7-AGUC	db|PROT01|FOX1_RRM1	sarnowsc_D1907_034.c.03303.03303.3	sarnowsc_D1907_034.c.03250.03250.3	125	1221.19	AGUC	-H3PO3	AGUX -H3PO3	2302.8	2302.8	768.607	3	-0.9	0.03696	21.71
LHVSNIPFR-N5-GUC	db|PROT01|FOX1_RRM1	sarnowsc_D1907_034.c.03311.03311.3	sarnowsc_D1907_034.c.03521.03521.3	123	974.125	GUC		GUX	2055.73	2055.73	686.25	3	-0.9	0.02488	24.84
LHVSNIPFR-S4-GUC	db|PROT01|FOX1_RRM1	sarnowsc_D1907_034.c.03393.03393.2	sarnowsc_D1907_034.c.03383.03383.2	122	974.125	GUC		GUX	2055.73	2055.73	1028.87	2	-0.8	0.01777	21.8
LHVSNIPFR-P7-AGUC	db|PROT01|FOX1_RRM1	sarnowsc_D1907_034.c.03406.03406.3	sarnowsc_D1907_034.c.03375.03375.3	125	1303.18	AGUC		AGUX	2384.78	2384.78	795.933	3	-1.7	0.05729	21.44
LHVSNIPFR-P7-AGUC	db|PROT01|FOX1_RRM1	sarnowsc_D1907_034.c.03475.03475.3	sarnowsc_D1907_034.c.03448.03448.3	125	1221.19	AGUC	-H3PO3	AGUX -H3PO3	2302.8	2302.8	768.607	3	-0.5	0.03323	21.41
LHVSNIPFR-P7-GUC	db|PROT01|FOX1_RRM1	sarnowsc_D1907_034.c.04571.04571.3	sarnowsc_D1907_034.c.04550.04550.3	125	972.109	GUC	-H2	GUX -H2	2053.71	2053.71	685.578	3	-0.7	0.09645	24
LHVSNIPFR-F8-GUC	db|PROT01|FOX1_RRM1	sarnowsc_D1907_034.c.05094.05094.3	sarnowsc_D1907_034.c.04948.04948.3	126	974.125	GUC		GUX	2055.73	2055.73	686.25	3	-0.7	0.09113	28.34
LHVSNIPFR-F8-GUC	db|PROT01|FOX1_RRM1	sarnowsc_D1907_034.c.05182.05182.2	sarnowsc_D1907_034.c.05095.05095.2	126	974.125	GUC		GUX	2055.73	2055.72	1028.87	2	-1.6	0.04871	26.12
LHVSNIPFR-F8-GUC	db|PROT01|FOX1_RRM1	sarnowsc_D1907_034.c.07488.07488.2	sarnowsc_D1907_034.c.07681.07681.2	126	972.109	GUC	-H2	GUX -H2	2053.71	2053.71	1027.86	2	-0.9	0.08622	20.91
LHVSNIPFR-F8-GUC	db|PROT01|FOX1_RRM1	sarnowsc_D1907_034.c.07629.07629.3	sarnowsc_D1907_034.c.07416.07416.3	126	972.109	GUC	-H2	GUX -H2	2053.71	2053.71	685.578	3	-1	0.08659	25.84
LHVSNIPFR-F8-GUC	db|PROT01|FOX1_RRM1	sarnowsc_D1907_034.c.07798.07798.3	sarnowsc_D1907_034.c.07854.07854.3	126	972.109	GUC	-H2	GUX -H2	2053.71	2053.71	685.578	3	-1.5	0.04115	20.06
LHVSNIPFR-F8-AGUC	db|PROT01|FOX1_RRM1	sarnowsc_D1907_034.c.08246.08246.3	sarnowsc_D1907_034.c.08263.08263.3	126	1301.16	AGUC	-H2	AGUX -H2	2382.76	2382.76	795.262	3	-1.4	0.04455	23.88
GFGFVTFENSADADR-F4-AGC	db|PROT01|FOX1_RRM1	sarnowsc_D1907_034.c.09041.09041.3	sarnowsc_D1907_034.c.08978.08978.3	160	997.152	AGC		AGX	2628.87	2628.87	877.298	3	-1.6	0.05024	21.86
GFGFVTFENSADADR-V5-AGUC	db|PROT01|FOX1_RRM1	sarnowsc_D1907_034.c.09923.09923.3	sarnowsc_D1907_034.c.09982.09982.3	161	1303.18	AGUC		AGUX	2934.9	2934.89	979.305	3	-2.1	0.02565	22.76
LHVSNIPFR-F8-GC	db|PROT01|FOX1_RRM1	sarnowsc_D1907_037.c.01889.01889.2	sarnowsc_D1907_037.c.01874.01874.2	126	668.099	GC		GX	1749.7	1749.7	875.859	2	0	0.00972	21.15
LHVSNIPFR-P7-AC	db|PROT01|FOX1_RRM1	sarnowsc_D1907_037.c.01937.01937.3	sarnowsc_D1907_037.c.01954.01954.3	125	570.122	AC	-H3PO3	AX -H3PO3	1651.73	1651.72	551.583	3	-0.6	0.0821	22.66
LHVSNIPFR-P7-GC	db|PROT01|FOX1_RRM1	sarnowsc_D1907_037.c.01939.01939.3	sarnowsc_D1907_037.c.01970.01970.3	125	650.089	GC	-H2O	GX -H2O/AX -H2	1731.69	1731.69	578.238	3	-0.6	0.06394	22.71
LHVSNIPFR-P7-AGC	db|PROT01|FOX1_RRM1	sarnowsc_D1907_037.c.01965.01965.3	sarnowsc_D1907_037.c.01944.01944.3	125	917.185	AGC	-HPO3	AGX -HPO3	1998.79	1998.79	667.271	3	-0.1	0.08001	29.91
LHVSNIPFR-P7-GC	db|PROT01|FOX1_RRM1	sarnowsc_D1907_037.c.02038.02038.3	sarnowsc_D1907_037.c.01988.01988.3	125	668.099	GC		GX	1749.7	1749.7	584.242	3	-0.2	0.02102	23.42
LHVSNIPFR-F8-GC	db|PROT01|FOX1_RRM1	sarnowsc_D1907_037.c.02042.02042.2	sarnowsc_D1907_037.c.02221.02221.2	126	668.099	GC		GX	1749.7	1749.7	875.859	2	-0.5	0.01578	22.45
LHVSNIPFR-P7-GC	db|PROT01|FOX1_RRM1	sarnowsc_D1907_037.c.02125.02125.4	sarnowsc_D1907_037.c.02007.02007.4	125	668.099	GC		GX	1749.7	1749.7	438.433	4	-1	0.01418	21.46
LHVSNIPFR-P7-AGC	db|PROT01|FOX1_RRM1	sarnowsc_D1907_037.c.02137.02137.3	sarnowsc_D1907_037.c.02104.02104.3	125	917.185	AGC	-HPO3	AGX -HPO3	1998.79	1998.79	667.271	3	-0.1	0.08737	22.79
LHVSNIPFR-F8-GC	db|PROT01|FOX1_RRM1	sarnowsc_D1907_037.c.02212.02212.3	sarnowsc_D1907_037.c.02172.02172.3	126	668.099	GC		GX	1749.7	1749.7	584.242	3	-0.5	0.02099	21.87
LHVSNIPFR-N5-GC	db|PROT01|FOX1_RRM1	sarnowsc_D1907_037.c.02370.02370.3	sarnowsc_D1907_037.c.02365.02365.3	123	668.099	GC		GX	1749.7	1749.7	584.242	3	-0.4	0.01539	20.15
LHVSNIPFR-F8-AGC	db|PROT01|FOX1_RRM1	sarnowsc_D1907_037.c.02547.02547.3	sarnowsc_D1907_037.c.02399.02399.3	126	997.152	AGC		AGX	2078.76	2078.75	693.926	3	-0.5	0.02003	20.55
LHVSNIPFR-P7-GC	db|PROT01|FOX1_RRM1	sarnowsc_D1907_037.c.02561.02561.3	sarnowsc_D1907_037.c.02712.02712.3	125	668.099	GC		GX	1749.7	1749.7	584.242	3	-0.7	0.02576	28.67
LHVSNIPFR-P7-AGC	db|PROT01|FOX1_RRM1	sarnowsc_D1907_037.c.02746.02746.3	sarnowsc_D1907_037.c.02691.02691.3	125	997.152	AGC		AGX	2078.76	2078.76	693.927	3	0.7	0.03152	21.35
LHVSNIPFR-P7-AGC	db|PROT01|FOX1_RRM1	sarnowsc_D1907_037.c.02965.02965.3	sarnowsc_D1907_037.c.02924.02924.3	125	997.152	AGC		AGX	2078.76	2078.75	693.926	3	0	0.07203	21.33
LHVSNIPFR-P7-GC	db|PROT01|FOX1_RRM1	sarnowsc_D1907_037.c.03283.03283.3	sarnowsc_D1907_037.c.03367.03367.3	125	666.084	GC	-H2	GX -H2	1747.69	1747.69	583.57	3	-0.6	0.05202	23.09
LHVSNIPFR-N5-GUC	db|PROT01|FOX1_RRM1	sarnowsc_D1907_037.c.03521.03521.3	sarnowsc_D1907_037.c.03747.03747.3	123	974.125	GUC		GUX	2055.73	2055.73	686.25	3	0.1	0.03227	25.8
LHVSNIPFR-I6-GUC	db|PROT01|FOX1_RRM1	sarnowsc_D1907_037.c.03614.03614.2	sarnowsc_D1907_037.c.03595.03595.2	124	974.125	GUC		GUX	2055.73	2055.73	1028.87	2	0.1	0.02704	26.22
LHVSNIPFR-F8-GUC	db|PROT01|FOX1_RRM1	sarnowsc_D1907_037.c.03685.03685.3	sarnowsc_D1907_037.c.03447.03447.3	126	974.125	GUC		GUX	2055.73	2055.73	686.25	3	-0.1	0.04595	22.05
LHVSNIPFR-P7-GUC	db|PROT01|FOX1_RRM1	sarnowsc_D1907_037.c.03838.03838.2	sarnowsc_D1907_037.c.03873.03873.2	125	974.125	GUC		GUX	2055.73	2055.73	1028.87	2	-0.6	0.03585	21.85
LHVSNIPFR-F8-GUC	db|PROT01|FOX1_RRM1	sarnowsc_D1907_037.c.04095.04095.2	sarnowsc_D1907_037.c.04096.04096.2	126	974.125	GUC		GUX	2055.73	2055.73	1028.87	2	-0.2	0.04188	23.69
LHVSNIPFR-P7-GUC	db|PROT01|FOX1_RRM1	sarnowsc_D1907_037.c.04383.04383.3	sarnowsc_D1907_037.c.04267.04267.3	125	974.125	GUC		GUX	2055.73	2055.73	686.25	3	-0.6	0.07926	23.24
LHVSNIPFR-P7-AGUC	db|PROT01|FOX1_RRM1	sarnowsc_D1907_037.c.04447.04447.3	sarnowsc_D1907_037.c.04268.04268.3	125	1303.18	AGUC		AGUX	2384.78	2384.78	795.935	3	0.2	0.03191	20.21
LHVSNIPFR-F8-GUC	db|PROT01|FOX1_RRM1	sarnowsc_D1907_037.c.04516.04516.2	sarnowsc_D1907_037.c.04313.04313.2	126	974.125	GUC		GUX	2055.73	2055.73	1028.87	2	-1.2	0.03614	20.71
LHVSNIPFR-P7-GUC	db|PROT01|FOX1_RRM1	sarnowsc_D1907_037.c.04677.04677.3	sarnowsc_D1907_037.c.04833.04833.3	125	972.109	GUC	-H2	GUX -H2	2053.71	2053.71	685.578	3	-0.7	0.06702	21.19
LHVSNIPFR-F8-AGUC	db|PROT01|FOX1_RRM1	sarnowsc_D1907_037.c.05207.05207.3	sarnowsc_D1907_037.c.05416.05416.3	126	1301.16	AGUC	-H2	AGUX -H2	2382.76	2382.76	795.263	3	0.1	0.04358	21.33
LHVSNIPFR-P7-C	db|PROT01|FOX1_RRM1	sarnowsc_D1907_037.c.05656.05656.2	sarnowsc_D1907_037.c.05267.05267.2	125	321.036	C	-H2	X -H2	1402.64	1402.64	702.327	2	-0.7	0.11491	27.65
LHVSNIPFR-R9-GUC	db|PROT01|FOX1_RRM1	sarnowsc_D1907_037.c.06136.06136.2	sarnowsc_D1907_037.c.06125.06125.2	127	974.125	GUC		GUX	2055.73	2055.73	1028.87	2	1.1	0.08997	22.36
LHVSNIPFR-P7-GUC	db|PROT01|FOX1_RRM1	sarnowsc_D1907_037.c.09099.09099.3	sarnowsc_D1907_037.c.09053.09053.3	125	972.109	GUC	-H2	GUX -H2	2053.71	2053.71	685.579	3	0.1	0.10663	24.16
LHVSNIPFR-F8-UA	db|PROT01|FOX1_RRM1	sarnowsc_D1907_040.c.02762.02762.3	sarnowsc_D1907_040.c.02682.02682.3	126	651.073	UA	-H2	UX -H2	1732.68	1732.68	578.566	3	-0.6	0.05977	21.44
LHVSNIPFR-I6-CGUA	db|PROT01|FOX1_RRM1	sarnowsc_D1907_040.c.03154.03154.3	sarnowsc_D1907_040.c.03236.03236.3	124	1223.21	CGUA	-HPO3	CGUX -HPO3	2304.81	2304.81	769.279	3	-0.2	0.0647	23.65
LHVSNIPFR-I6-CGUA	db|PROT01|FOX1_RRM1	sarnowsc_D1907_040.c.04830.04830.3	sarnowsc_D1907_040.c.04831.04831.3	124	1303.18	CGUA		CGUX	2384.78	2384.78	795.934	3	-0.2	0.0164	22.97
GSKGFGFVTFENSADADR-F7-UA	db|PROT01|FOX1_RRM1	sarnowsc_D1907_040.c.05627.05627.3	sarnowsc_D1907_040.c.05829.05829.3	160	571.106	UA	-H3PO3	UX -H3PO3	2474.98	2474.97	825.999	3	-1.7	0.01162	25.96
GSKGFGFVTFENSADADR-F10-UA	db|PROT01|FOX1_RRM1	sarnowsc_D1907_040.c.06261.06261.3	sarnowsc_D1907_040.c.06094.06094.3	163	571.106	UA	-H3PO3	UX -H3PO3	2474.98	2474.97	825.999	3	-1.7	0.02447	20.77
GSKGFGFVTFENSADADR-V8-GUUA	db|PROT01|FOX1_RRM1	sarnowsc_D1907_040.c.08026.08026.4	sarnowsc_D1907_040.c.08059.08059.4	161	1242.2	GUUA	-HPO3 + H2O	GUUX -HPO3 + H2O	3146.08	3146.07	787.526	4	-0.2	0.01476	20.34
GSKGFGFVTFENSADADR-F7-GUA	db|PROT01|FOX1_RRM1	sarnowsc_D1907_040.c.08526.08526.3	sarnowsc_D1907_040.c.08592.08592.3	160	998.136	GUA		GUX	2902.01	2902	968.342	3	-1.2	0.01562	20.09
GSKGFGFVTFENSADADR-E11-GUUA	db|PROT01|FOX1_RRM1	sarnowsc_D1907_040.c.08581.08581.4	sarnowsc_D1907_040.c.08791.08791.4	164	1224.19	GUUA	-HPO3	GUUX -HPO3	3128.06	3128.07	783.024	4	0.5	0.01952	22.26
GSKGFGFVTFENSADADR-G6-GUUA	db|PROT01|FOX1_RRM1	sarnowsc_D1907_040.c.08609.08609.3	sarnowsc_D1907_040.c.08182.08182.3	159	1224.19	GUUA	-HPO3	GUUX -HPO3	3128.06	3128.06	1043.7	3	-0.6	0.03514	21.16
GSKGFGFVTFENSADADR-G6-GUA	db|PROT01|FOX1_RRM1	sarnowsc_D1907_040.c.08767.08767.3	sarnowsc_D1907_040.c.08960.08960.3	159	998.136	GUA		GUX	2902.01	2902	968.343	3	-0.4	0.02158	22.6
GSKGFGFVTFENSADADR-E11-GUUA	db|PROT01|FOX1_RRM1	sarnowsc_D1907_040.c.08845.08845.3	sarnowsc_D1907_040.c.08440.08440.3	164	1224.19	GUUA	-HPO3	GUUX -HPO3	3128.06	3128.06	1043.7	3	-0.4	0.08724	25.68
GFGFVTFENSADADR-F4-GUUA	db|PROT01|FOX1_RRM1	sarnowsc_D1907_040.c.09081.09081.3	sarnowsc_D1907_040.c.09041.09041.3	160	1242.2	GUUA	-HPO3 + H2O	GUUX -HPO3 + H2O	2873.93	2873.92	958.982	3	-1.3	0.06592	28.04
GSKGFGFVTFENSADADR-E11-GUA	db|PROT01|FOX1_RRM1	sarnowsc_D1907_040.c.09186.09186.3	sarnowsc_D1907_040.c.09211.09211.3	164	996.12	GUA	-H2	GUX -H2	2899.99	2899.99	967.67	3	-0.9	0.07142	25.19
GFGFVTFENSADADR-V5-GUUA	db|PROT01|FOX1_RRM1	sarnowsc_D1907_040.c.09760.09760.3	sarnowsc_D1907_040.c.09601.09601.3	161	1242.2	GUUA	-HPO3 + H2O	GUUX -HPO3 + H2O	2873.93	2873.93	958.984	3	0.8	0.01823	20.87
GFGFVTFENSADADR-F4-GUUA	db|PROT01|FOX1_RRM1	sarnowsc_D1907_040.c.10229.10229.3	sarnowsc_D1907_040.c.10230.10230.3	160	1242.2	GUUA	-HPO3 + H2O	GUUX -HPO3 + H2O	2873.93	2873.93	958.983	3	-0.2	0.02926	20.43
GFGFVTFENSADADR-F4-UA	db|PROT01|FOX1_RRM1	sarnowsc_D1907_040.c.10857.10857.2	sarnowsc_D1907_040.c.10614.10614.2	160	589.117	UA	-H3PO3 + H2O	UX -H3PO3 + H2O	2220.84	2220.83	1111.42	2	-2.3	0.08417	26.36
GFGFVTFENSADADR-F4-GUUA	db|PROT01|FOX1_RRM1	sarnowsc_D1907_040.c.10868.10868.3	sarnowsc_D1907_040.c.10895.10895.3	160	1224.19	GUUA	-HPO3	GUUX -HPO3	2855.92	2855.92	952.98	3	0	0.03782	22.66
GFGFVTFENSADADR-V5-GUUA	db|PROT01|FOX1_RRM1	sarnowsc_D1907_040.c.11131.11131.4	sarnowsc_D1907_040.c.11212.11212.4	161	1242.2	GUUA	-HPO3 + H2O	GUUX -HPO3 + H2O	2873.93	2873.93	719.49	4	0.4	0.03662	25.37
GFGFVTFENSADADR-V5-GUUA	db|PROT01|FOX1_RRM1	sarnowsc_D1907_040.c.11536.11536.3	sarnowsc_D1907_040.c.11865.11865.3	161	1242.2	GUUA	-HPO3 + H2O	GUUX -HPO3 + H2O	2873.93	2873.93	958.984	3	0.8	0.00505	21.47
GFGFVTFENSADADR-F4-GUUA	db|PROT01|FOX1_RRM1	sarnowsc_D1907_040.c.11680.11680.2	sarnowsc_D1907_040.c.11518.11518.2	160	1224.19	GUUA	-HPO3	GUUX -HPO3	2855.92	2855.92	1428.97	2	0.6	0.02151	20.26
GFGFVTFENSADADR-F4-GUA	db|PROT01|FOX1_RRM1	sarnowsc_D1907_040.c.11713.11713.3	sarnowsc_D1907_040.c.11577.11577.3	160	998.136	GUA		GUX	2629.86	2629.85	877.626	3	-1.6	0.03014	23.83
GFGFVTFENSADADR-V5-GUUA	db|PROT01|FOX1_RRM1	sarnowsc_D1907_040.c.11894.11894.3	sarnowsc_D1907_040.c.11620.11620.3	161	1242.2	GUUA	-HPO3 + H2O	GUUX -HPO3 + H2O	2873.93	2873.92	958.982	3	-1.7	0.00532	21.82
GFGFVTFENSADADR-G3-GUUA	db|PROT01|FOX1_RRM1	sarnowsc_D1907_040.c.11987.11987.2	sarnowsc_D1907_040.c.11725.11725.2	159	1224.19	GUUA	-HPO3	GUUX -HPO3	2855.92	2855.92	1428.97	2	1.2	0.02578	21.55
GFGFVTFENSADADR-F4-GUA	db|PROT01|FOX1_RRM1	sarnowsc_D1907_040.c.12147.12147.2	sarnowsc_D1907_040.c.11792.11792.2	160	998.136	GUA		GUX	2629.86	2629.86	1315.94	2	0.7	0.02561	24.33
GFGFVTFENSADADR-V5-GUA	db|PROT01|FOX1_RRM1	sarnowsc_D1907_040.c.12706.12706.2	sarnowsc_D1907_040.c.12574.12574.2	161	996.12	GUA	-H2	GUX -H2	2627.84	2627.85	1314.93	2	1.4	0.03196	22.3
GFGFVTFENSADADR-F4-GUUA	db|PROT01|FOX1_RRM1	sarnowsc_D1907_040.c.12761.12761.2	sarnowsc_D1907_040.c.12686.12686.2	160	1222.18	GUUA	-H3PO3	GUUX -H3PO3	2853.9	2853.9	1427.96	2	0.6	0.01843	20.57
GFGFVTFENSADADR-V5-GUUA	db|PROT01|FOX1_RRM1	sarnowsc_D1907_040.c.13166.13166.2	sarnowsc_D1907_040.c.13345.13345.2	161	1242.2	GUUA	-HPO3 + H2O	GUUX -HPO3 + H2O	2873.93	2873.92	1437.97	2	-2.1	0.02745	20.92
GFGFVTFENSADADR-V5-GUUA	db|PROT01|FOX1_RRM1	sarnowsc_D1907_040.c.13255.13255.2	sarnowsc_D1907_040.c.13323.13323.2	161	1224.19	GUUA	-HPO3	GUUX -HPO3	2855.92	2855.91	1428.96	2	-1.6	0.02505	20.66
GFGFVTFENSADADR-F4-GUA	db|PROT01|FOX1_RRM1	sarnowsc_D1907_040.c.14030.14030.3	sarnowsc_D1907_040.c.14233.14233.3	160	996.12	GUA	-H2	GUX -H2	2627.84	2627.84	876.954	3	-1.4	0.02598	20.78
GFGFVTFENSADADR-F4-GUUA	db|PROT01|FOX1_RRM1	sarnowsc_D1907_040.c.14143.14143.2	sarnowsc_D1907_040.c.14108.14108.2	160	1224.19	GUUA	-HPO3	GUUX -HPO3	2855.92	2855.92	1428.97	2	-0.3	0.0189	20.06
GFGFVTFENSADADR-V5-GUUA	db|PROT01|FOX1_RRM1	sarnowsc_D1907_040.c.14253.14253.2	sarnowsc_D1907_040.c.14266.14266.2	161	1242.2	GUUA	-HPO3 + H2O	GUUX -HPO3 + H2O	2873.93	2873.93	1437.97	2	1.1	0.00686	21.8
GFGFVTFENSADADR-V5-GUUA	db|PROT01|FOX1_RRM1	sarnowsc_D1907_040.c.14688.14688.3	sarnowsc_D1907_040.c.14525.14525.3	161	1242.2	GUUA	-HPO3 + H2O	GUUX -HPO3 + H2O	2873.93	2873.93	958.983	3	-0.4	0.01832	23.14
GFGFVTFENSADADR-G3-GUUA	db|PROT01|FOX1_RRM1	sarnowsc_D1907_040.c.14896.14896.3	sarnowsc_D1907_040.c.14924.14924.3	159	1224.19	GUUA	-HPO3	GUUX -HPO3	2855.92	2855.91	952.979	3	-0.6	0.02746	21.81
GFGFVTFENSADADR-F4-GUUA	db|PROT01|FOX1_RRM1	sarnowsc_D1907_040.c.14984.14984.3	sarnowsc_D1907_040.c.14739.14739.3	160	1242.2	GUUA	-HPO3 + H2O	GUUX -HPO3 + H2O	2873.93	2873.93	958.984	3	0.7	0.03245	21.17
GFGFVTFENSADADR-F4-GUUA	db|PROT01|FOX1_RRM1	sarnowsc_D1907_040.c.15839.15839.3	sarnowsc_D1907_040.c.15623.15623.3	160	1224.19	GUUA	-HPO3	GUUX -HPO3	2855.92	2855.91	952.977	3	-2.7	0.04048	22.37
GFGFVTFENSADADR-V5-GUUA	db|PROT01|FOX1_RRM1	sarnowsc_D1907_040.c.15853.15853.3	sarnowsc_D1907_040.c.15919.15919.3	161	1242.2	GUUA	-HPO3 + H2O	GUUX -HPO3 + H2O	2873.93	2873.92	958.982	3	-1.5	0.05122	21.76
GFGFVTFENSADADR-F4-GUUA	db|PROT01|FOX1_RRM1	sarnowsc_D1907_040.c.16008.16008.3	sarnowsc_D1907_040.c.15801.15801.3	160	1224.19	GUUA	-HPO3	GUUX -HPO3	2855.92	2855.91	952.979	3	-0.6	0.02862	23.08
GFGFVTFENSADADR-F4-GUUA	db|PROT01|FOX1_RRM1	sarnowsc_D1907_040.c.16291.16291.3	sarnowsc_D1907_040.c.16170.16170.3	160	1224.19	GUUA	-HPO3	GUUX -HPO3	2855.92	2855.92	952.98	3	0.5	0.0334	22.27
GFGFVTFENSADADR-F4-GUUA	db|PROT01|FOX1_RRM1	sarnowsc_D1907_040.c.17089.17089.3	sarnowsc_D1907_040.c.17225.17225.3	160	1224.19	GUUA	-HPO3	GUUX -HPO3	2855.92	2855.92	952.98	3	-0.2	0.03781	21.75
LHVSNIPFR-P7-CGUA	db|PROT01|FOX1_RRM1	sarnowsc_D1907_043.c.02764.02764.3	sarnowsc_D1907_043.c.02805.02805.3	125	1223.21	CGUA	-HPO3	CGUX -HPO3	2304.81	2304.81	769.278	3	-1	0.06526	21.39
LHVSNIPFR-F8-CGUA	db|PROT01|FOX1_RRM1	sarnowsc_D1907_043.c.03604.03604.3	sarnowsc_D1907_043.c.03676.03676.3	126	1303.18	CGUA		CGUX	2384.78	2384.78	795.934	3	-1.2	0.07786	20.28
LHVSNIPFR-I6-CGUA	db|PROT01|FOX1_RRM1	sarnowsc_D1907_043.c.03948.03948.2	sarnowsc_D1907_043.c.03946.03946.2	124	1303.18	CGUA		CGUX	2384.78	2384.78	1193.4	2	0.2	0.01011	21.52
LHVSNIPFR-P7-CGUA	db|PROT01|FOX1_RRM1	sarnowsc_D1907_043.c.04126.04126.3	sarnowsc_D1907_043.c.04329.04329.3	125	1303.18	CGUA		CGUX	2384.78	2384.78	795.934	3	-0.4	0.05606	21.56
GFGFVTFENSADADR-V5-UA	db|PROT01|FOX1_RRM1	sarnowsc_D1907_043.c.07089.07089.2	sarnowsc_D1907_043.c.06789.06789.2	161	571.106	UA	-H3PO3	UX -H3PO3	2202.83	2202.82	1102.42	2	-1.4	0.03289	24.68
GSKGFGFVTFENSADADR-V8-GUUA	db|PROT01|FOX1_RRM1	sarnowsc_D1907_043.c.07108.07108.3	sarnowsc_D1907_043.c.07393.07393.3	161	1242.2	GUUA	-HPO3 + H2O	GUUX -HPO3 + H2O	3146.08	3146.08	1049.7	3	0.2	0.00532	22.6
GSKGFGFVTFENSADADR-G4-GUUA	db|PROT01|FOX1_RRM1	sarnowsc_D1907_043.c.07152.07152.4	sarnowsc_D1907_043.c.07088.07088.4	157	1242.2	GUUA	-HPO3 + H2O	GUUX -HPO3 + H2O	3146.08	3146.07	787.526	4	-0.4	0.03509	22.5
GSKGFGFVTFENSADADR-F7-GUUA	db|PROT01|FOX1_RRM1	sarnowsc_D1907_043.c.07336.07336.3	sarnowsc_D1907_043.c.07395.07395.3	160	1224.19	GUUA	-HPO3	GUUX -HPO3	3128.06	3128.06	1043.7	3	-0.6	0.0176	26.78
GSKGFGFVTFENSADADR-G6-GUUA	db|PROT01|FOX1_RRM1	sarnowsc_D1907_043.c.07379.07379.3	sarnowsc_D1907_043.c.07093.07093.3	159	1242.2	GUUA	-HPO3 + H2O	GUUX -HPO3 + H2O	3146.08	3146.08	1049.7	3	0	0.00455	21.49
GFGFVTFENSADADR-G1-UA	db|PROT01|FOX1_RRM1	sarnowsc_D1907_043.c.07771.07771.3	sarnowsc_D1907_043.c.08099.08099.3	157	571.106	UA	-H3PO3	UX -H3PO3	2202.83	2202.83	735.283	3	-0.7	0.04413	21.73
GSKGFGFVTFENSADADR-G6-GUA	db|PROT01|FOX1_RRM1	sarnowsc_D1907_043.c.08009.08009.3	sarnowsc_D1907_043.c.08065.08065.3	159	998.136	GUA		GUX	2902.01	2902.01	968.343	3	-0.1	0.02907	20.06
GFGFVTFENSADADR-F4-GUA	db|PROT01|FOX1_RRM1	sarnowsc_D1907_043.c.08328.08328.2	sarnowsc_D1907_043.c.08317.08317.2	160	918.169	GUA	-HPO3	GUX -HPO3	2549.89	2549.89	1275.95	2	1	0.01614	24.85
GFGFVTFENSADADR-F4-CA	db|PROT01|FOX1_RRM1	sarnowsc_D1907_043.c.08356.08356.2	sarnowsc_D1907_043.c.08703.08703.2	160	652.104	CA		CX	2283.83	2283.82	1142.92	2	-2.4	0.02915	23.27
GFGFVTFENSADADR-F4-UA	db|PROT01|FOX1_RRM1	sarnowsc_D1907_043.c.08919.08919.2	sarnowsc_D1907_043.c.08910.08910.2	160	653.088	UA		UX	2284.81	2284.81	1143.41	2	-0.6	0.04919	21.79
GFGFVTFENSADADR-F4-GUUA	db|PROT01|FOX1_RRM1	sarnowsc_D1907_043.c.09787.09787.3	sarnowsc_D1907_043.c.09647.09647.3	160	1242.2	GUUA	-HPO3 + H2O	GUUX -HPO3 + H2O	2873.93	2873.93	958.983	3	-0.6	0.00624	21.89
GFGFVTFENSADADR-F2-GUUA	db|PROT01|FOX1_RRM1	sarnowsc_D1907_043.c.10468.10468.4	sarnowsc_D1907_043.c.10198.10198.4	158	1242.2	GUUA	-HPO3 + H2O	GUUX -HPO3 + H2O	2873.93	2873.93	719.49	4	0	0.02632	21.61
GFGFVTFENSADADR-F4-GUUA	db|PROT01|FOX1_RRM1	sarnowsc_D1907_043.c.10657.10657.3	sarnowsc_D1907_043.c.10729.10729.3	160	1224.19	GUUA	-HPO3	GUUX -HPO3	2855.92	2855.92	952.981	3	1	0.03399	22.82
GFGFVTFENSADADR-V5-GUUA	db|PROT01|FOX1_RRM1	sarnowsc_D1907_043.c.10681.10681.3	sarnowsc_D1907_043.c.10886.10886.3	161	1242.2	GUUA	-HPO3 + H2O	GUUX -HPO3 + H2O	2873.93	2873.93	958.983	3	-0.3	0.00519	21.01
GFGFVTFENSADADR-F4-GUA	db|PROT01|FOX1_RRM1	sarnowsc_D1907_043.c.10738.10738.3	sarnowsc_D1907_043.c.10722.10722.3	160	998.136	GUA		GUX	2629.86	2629.86	877.627	3	0.2	0.07239	27.53
GFGFVTFENSADADR-F4-GUA	db|PROT01|FOX1_RRM1	sarnowsc_D1907_043.c.10973.10973.3	sarnowsc_D1907_043.c.10939.10939.3	160	998.136	GUA		GUX	2629.86	2629.86	877.627	3	-0.1	0.01942	23.16
GFGFVTFENSADADR-F4-GUUA	db|PROT01|FOX1_RRM1	sarnowsc_D1907_043.c.11205.11205.2	sarnowsc_D1907_043.c.11006.11006.2	160	1224.19	GUUA	-HPO3	GUUX -HPO3	2855.92	2855.92	1428.97	2	0.9	0.01373	22.2
GFGFVTFENSADADR-F7-GUUA	db|PROT01|FOX1_RRM1	sarnowsc_D1907_043.c.11432.11432.4	sarnowsc_D1907_043.c.11591.11591.4	163	1224.19	GUUA	-HPO3	GUUX -HPO3	2855.92	2855.92	714.987	4	0.4	0.03112	20.33
GFGFVTFENSADADR-F4-GUA	db|PROT01|FOX1_RRM1	sarnowsc_D1907_043.c.11517.11517.3	sarnowsc_D1907_043.c.11282.11282.3	160	998.136	GUA		GUX	2629.86	2629.86	877.626	3	-0.6	0.02112	22.11
GFGFVTFENSADADR-F4-GUUA	db|PROT01|FOX1_RRM1	sarnowsc_D1907_043.c.11901.11901.2	sarnowsc_D1907_043.c.12056.12056.2	160	1222.18	GUUA	-H3PO3	GUUX -H3PO3	2853.9	2853.9	1427.96	2	-0.2	0.01892	20.8
GFGFVTFENSADADR-F4-GUA	db|PROT01|FOX1_RRM1	sarnowsc_D1907_043.c.12092.12092.2	sarnowsc_D1907_043.c.12051.12051.2	160	996.12	GUA	-H2	GUX -H2	2627.84	2627.84	1314.93	2	0.7	0.01668	20.11
GSKGFGFVTFENSADADR-F5-GUUA	db|PROT01|FOX1_RRM1	sarnowsc_D1907_043.c.12103.12103.3	sarnowsc_D1907_043.c.12190.12190.3	158	1222.18	GUUA	-H3PO3	GUUX -H3PO3	3126.05	3126.04	1043.02	3	-2.6	0.03085	20.19
GFGFVTFENSADADR-F4-GUUA	db|PROT01|FOX1_RRM1	sarnowsc_D1907_043.c.12258.12258.2	sarnowsc_D1907_043.c.12555.12555.2	160	1224.19	GUUA	-HPO3	GUUX -HPO3	2855.92	2855.91	1428.96	2	-0.9	0.0232	20.24
GSKGFGFVTFENSADADR-F7-GUUA	db|PROT01|FOX1_RRM1	sarnowsc_D1907_043.c.12642.12642.3	sarnowsc_D1907_043.c.12702.12702.3	160	1222.18	GUUA	-H3PO3	GUUX -H3PO3	3126.05	3126.04	1043.02	3	-2	0.0243	21.46
GFGFVTFENSADADR-F4-GUA	db|PROT01|FOX1_RRM1	sarnowsc_D1907_043.c.12658.12658.2	sarnowsc_D1907_043.c.12388.12388.2	160	998.136	GUA		GUX	2629.86	2629.85	1315.93	2	-1.9	0.02679	21.75
GFGFVTFENSADADR-F4-GUUA	db|PROT01|FOX1_RRM1	sarnowsc_D1907_043.c.13551.13551.2	sarnowsc_D1907_043.c.13397.13397.2	160	1224.19	GUUA	-HPO3	GUUX -HPO3	2855.92	2855.91	1428.96	2	-2.4	0.00705	20.63
GFGFVTFENSADADR-F2-GUUA	db|PROT01|FOX1_RRM1	sarnowsc_D1907_043.c.13984.13984.3	sarnowsc_D1907_043.c.14004.14004.3	158	1242.2	GUUA	-HPO3 + H2O	GUUX -HPO3 + H2O	2873.93	2873.92	958.981	3	-2.8	0.05705	21.82
GFGFVTFENSADADR-F4-GUUA	db|PROT01|FOX1_RRM1	sarnowsc_D1907_043.c.14478.14478.2	sarnowsc_D1907_043.c.14482.14482.2	160	1242.2	GUUA	-HPO3 + H2O	GUUX -HPO3 + H2O	2873.93	2873.92	1437.97	2	-1.7	0.0219	20.58
GFGFVTFENSADADR-F4-GUUA	db|PROT01|FOX1_RRM1	sarnowsc_D1907_043.c.15043.15043.3	sarnowsc_D1907_043.c.14890.14890.3	160	1224.19	GUUA	-HPO3	GUUX -HPO3	2855.92	2855.91	952.979	3	-0.7	0.02248	22
GFGFVTFENSADADR-F4-GUUA	db|PROT01|FOX1_RRM1	sarnowsc_D1907_043.c.15548.15548.3	sarnowsc_D1907_043.c.15435.15435.3	160	1224.19	GUUA	-HPO3	GUUX -HPO3	2855.92	2855.91	952.979	3	-0.7	0.02613	20.74
GFGFVTFENSADADR-F4-GUUA	db|PROT01|FOX1_RRM1	sarnowsc_D1907_043.c.15696.15696.3	sarnowsc_D1907_043.c.15876.15876.3	160	1224.19	GUUA	-HPO3	GUUX -HPO3	2855.92	2855.91	952.978	3	-2.5	0.04773	21.61
GFGFVTFENSADADR-V5-GUUA	db|PROT01|FOX1_RRM1	sarnowsc_D1907_043.c.15840.15840.3	sarnowsc_D1907_043.c.15617.15617.3	161	1242.2	GUUA	-HPO3 + H2O	GUUX -HPO3 + H2O	2873.93	2873.93	958.983	3	-0.1	0.02689	22.03
GFGFVTFENSADADR-V5-GUUA	db|PROT01|FOX1_RRM1	sarnowsc_D1907_043.c.15958.15958.3	sarnowsc_D1907_043.c.16183.16183.3	161	1224.19	GUUA	-HPO3	GUUX -HPO3	2855.92	2855.92	952.98	3	0.2	0.03967	25.18
GFGFVTFENSADADR-F2-GUUA	db|PROT01|FOX1_RRM1	sarnowsc_D1907_043.c.16876.16876.3	sarnowsc_D1907_043.c.16790.16790.3	158	1224.19	GUUA	-HPO3	GUUX -HPO3	2855.92	2855.91	952.978	3	-2.2	0.02041	24.44
GFGFVTFENSADADR-F2-GUUA	db|PROT01|FOX1_RRM1	sarnowsc_D1907_043.c.17092.17092.3	sarnowsc_D1907_043.c.17160.17160.3	158	1242.2	GUUA	-HPO3 + H2O	GUUX -HPO3 + H2O	2873.93	2873.92	958.982	3	-1.3	0.0627	26.11
GFGFVTFENSADADR-F4-GUUA	db|PROT01|FOX1_RRM1	sarnowsc_D1907_043.c.17623.17623.3	sarnowsc_D1907_043.c.17464.17464.3	160	1224.19	GUUA	-HPO3	GUUX -HPO3	2855.92	2855.91	952.978	3	-1.9	0.06403	26.37
GFGFVTFENSADADR-F2-GUUA	db|PROT01|FOX1_RRM1	sarnowsc_D1907_043.c.17754.17754.3	sarnowsc_D1907_043.c.17956.17956.3	158	1224.19	GUUA	-HPO3	GUUX -HPO3	2855.92	2855.91	952.978	3	-1.8	0.02332	21.51
GFGFVTFENSADADR-F4-GUUA	db|PROT01|FOX1_RRM1	sarnowsc_D1907_043.c.18077.18077.3	sarnowsc_D1907_043.c.18277.18277.3	160	1222.18	GUUA	-H3PO3	GUUX -H3PO3	2853.9	2853.9	952.308	3	0.1	0.0302	21.93
LHVSNIPFR-P7-ACGU	db|PROT01|FOX1_RRM1	sarnowsc_D1907_046.c.03272.03272.3	sarnowsc_D1907_046.c.03155.03155.3	125	1223.21	ACGU	-HPO3	ACGX -HPO3	2304.81	2304.81	769.279	3	-0.6	0.07153	24.82
GSKGFGFVTFENSADADR-T9-GUU	db|PROT01|FOX1_RRM1	sarnowsc_D1907_046.c.06801.06801.3	sarnowsc_D1907_046.c.06574.06574.3	162	913.153	GUU	-HPO3 + H2O	GUX -HPO3 + H2O	2817.02	2817.02	940.015	3	-0.3	0.0109	21.39
GSKGFGFVTFENSADADR-G6-GUU	db|PROT01|FOX1_RRM1	sarnowsc_D1907_046.c.07302.07302.3	sarnowsc_D1907_046.c.07446.07446.3	159	895.142	GUU	-HPO3	GUX -HPO3	2799.01	2799.01	934.01	3	-1.8	0.08179	25.67
GSKGFGFVTFENSADADR-G4-GUU	db|PROT01|FOX1_RRM1	sarnowsc_D1907_046.c.07639.07639.3	sarnowsc_D1907_046.c.07379.07379.3	157	911.137	GUU	-H3PO3 + H2O	GUX -H3PO3 + H2O	2815.01	2815.01	939.343	3	-0.6	0.03672	27.79
GSKGFGFVTFENSADADR-F10-GUU	db|PROT01|FOX1_RRM1	sarnowsc_D1907_046.c.07945.07945.3	sarnowsc_D1907_046.c.07607.07607.3	163	911.137	GUU	-H3PO3 + H2O	GUX -H3PO3 + H2O	2815.01	2815.01	939.344	3	0.9	0.04549	22.2
GSKGFGFVTFENSADADR-T9-GU	db|PROT01|FOX1_RRM1	sarnowsc_D1907_046.c.08060.08060.3	sarnowsc_D1907_046.c.08350.08350.3	162	667.068	GU	-H2	GX -H2	2570.94	2570.94	857.986	3	-1	0.03553	24.84
GFGFVTFENSADADR-T6-AU	db|PROT01|FOX1_RRM1	sarnowsc_D1907_046.c.08491.08491.3	sarnowsc_D1907_046.c.08158.08158.3	162	571.106	AU	-H3PO3	AX -H3PO3	2202.83	2202.82	735.282	3	-2.2	0.02333	21.6
GFGFVTFENSADADR-V5-GUU	db|PROT01|FOX1_RRM1	sarnowsc_D1907_046.c.09176.09176.3	sarnowsc_D1907_046.c.08866.08866.3	161	913.153	GUU	-HPO3 + H2O	GUX -HPO3 + H2O	2544.87	2544.87	849.298	3	-1.1	0.07761	26.7
GFGFVTFENSADADR-F4-GUU	db|PROT01|FOX1_RRM1	sarnowsc_D1907_046.c.09917.09917.2	sarnowsc_D1907_046.c.09764.09764.2	160	895.142	GUU	-HPO3	GUX -HPO3	2526.86	2526.86	1264.44	2	-0.8	0.08278	31.76
GFGFVTFENSADADR-V5-AGUU	db|PROT01|FOX1_RRM1	sarnowsc_D1907_046.c.11118.11118.3	sarnowsc_D1907_046.c.10884.10884.3	161	1224.19	AGUU	-HPO3	AGUX -HPO3	2855.92	2855.91	952.979	3	-0.9	0.0607	26.12
GFGFVTFENSADADR-F4-AGU	db|PROT01|FOX1_RRM1	sarnowsc_D1907_046.c.11309.11309.2	sarnowsc_D1907_046.c.11419.11419.2	160	998.136	AGU		AGX	2629.86	2629.86	1315.94	2	-0.3	0.01969	21.4
GFGFVTFENSADADR-G1-AGU	db|PROT01|FOX1_RRM1	sarnowsc_D1907_046.c.11644.11644.2	sarnowsc_D1907_046.c.11708.11708.2	157	998.136	AGU		AGX	2629.86	2629.86	1315.94	2	-0.5	0.02565	20.19
GFGFVTFENSADADR-V5-AGUU	db|PROT01|FOX1_RRM1	sarnowsc_D1907_046.c.11987.11987.2	sarnowsc_D1907_046.c.11878.11878.2	161	1240.19	AGUU	-H3PO3 + H2O	AGUX -H3PO3 + H2O	2871.91	2871.91	1436.96	2	-0.6	0.01013	20.22
GFGFVTFENSADADR-F4-ACGU	db|PROT01|FOX1_RRM1	sarnowsc_D1907_046.c.12147.12147.3	sarnowsc_D1907_046.c.12285.12285.3	160	1301.16	ACGU	-H2	ACGX -H2	2932.88	2932.88	978.633	3	-2.1	0.03484	22.65
GSKGFGFVTFENSADADR-G6-GUU	db|PROT01|FOX1_RRM1	sarnowsc_D1907_049.c.07161.07161.3	sarnowsc_D1907_049.c.07214.07214.3	159	913.153	GUU	-HPO3 + H2O	GUX -HPO3 + H2O	2817.02	2817.02	940.013	3	-2.5	0.03558	22.58
GSKGFGFVTFENSADADR-F7-GUU	db|PROT01|FOX1_RRM1	sarnowsc_D1907_049.c.08266.08266.2	sarnowsc_D1907_049.c.08017.08017.2	160	895.142	GUU	-HPO3	GUX -HPO3	2799.01	2799.01	1400.51	2	0.1	0.02153	24.18
GSKGFGFVTFENSADADR-G6-GUU	db|PROT01|FOX1_RRM1	sarnowsc_D1907_049.c.08460.08460.3	sarnowsc_D1907_049.c.08395.08395.3	159	895.142	GUU	-HPO3	GUX -HPO3	2799.01	2799.01	934.011	3	-1.5	0.08067	24.18
GSKGFGFVTFENSADADR-F7-GU	db|PROT01|FOX1_RRM1	sarnowsc_D1907_049.c.08793.08793.3	sarnowsc_D1907_049.c.08957.08957.3	160	667.068	GU	-H2	GX -H2	2570.94	2570.94	857.986	3	-0.9	0.03073	29.52
GSKGFGFVTFENSADADR-V8-AGUU	db|PROT01|FOX1_RRM1	sarnowsc_D1907_049.c.09503.09503.4	sarnowsc_D1907_049.c.09151.09151.4	161	1242.2	AGUU	-HPO3 + H2O	AGUX -HPO3 + H2O	3146.08	3146.07	787.526	4	-0.3	0.01707	20.19
GFGFVTFENSADADR-F2-GUU	db|PROT01|FOX1_RRM1	sarnowsc_D1907_049.c.09692.09692.3	sarnowsc_D1907_049.c.09695.09695.3	158	913.153	GUU	-HPO3 + H2O	GUX -HPO3 + H2O	2544.87	2544.87	849.298	3	-1.4	0.05852	24.75
GFGFVTFENSADADR-F7-GUU	db|PROT01|FOX1_RRM1	sarnowsc_D1907_049.c.10273.10273.3	sarnowsc_D1907_049.c.09986.09986.3	163	913.153	GUU	-HPO3 + H2O	GUX -HPO3 + H2O	2544.87	2544.87	849.299	3	0	0.04313	23.69
GFGFVTFENSADADR-V5-GUU	db|PROT01|FOX1_RRM1	sarnowsc_D1907_049.c.10487.10487.3	sarnowsc_D1907_049.c.10213.10213.3	161	913.153	GUU	-HPO3 + H2O	GUX -HPO3 + H2O	2544.87	2544.87	849.298	3	-1.2	0.08381	24.85
GFGFVTFENSADADR-F4-GU	db|PROT01|FOX1_RRM1	sarnowsc_D1907_049.c.11121.11121.2	sarnowsc_D1907_049.c.11139.11139.2	160	669.083	GU		GX	2300.8	2300.8	1151.41	2	-0.4	0.09343	24.91
GFGFVTFENSADADR-F4-GU	db|PROT01|FOX1_RRM1	sarnowsc_D1907_049.c.11314.11314.2	sarnowsc_D1907_049.c.10967.10967.2	160	669.083	GU		GX	2300.8	2300.8	1151.41	2	-0.8	0.03522	20.12
GFGFVTFENSADADR-F4-GU	db|PROT01|FOX1_RRM1	sarnowsc_D1907_049.c.11740.11740.2	sarnowsc_D1907_049.c.11698.11698.2	160	589.117	GU	-HPO3	GX -HPO3 /AX -H3PO3 + H2O	2220.84	2220.83	1111.43	2	-1.6	0.0291	23.24
GFGFVTFENSADADR-F2-GUU	db|PROT01|FOX1_RRM1	sarnowsc_D1907_049.c.11796.11796.3	sarnowsc_D1907_049.c.11553.11553.3	158	895.142	GUU	-HPO3	GUX -HPO3	2526.86	2526.86	843.296	3	-0.3	0.08247	28
GFGFVTFENSADADR-V5-AGU	db|PROT01|FOX1_RRM1	sarnowsc_D1907_049.c.13058.13058.2	sarnowsc_D1907_049.c.13210.13210.2	161	998.136	AGU		AGX	2629.86	2629.85	1315.93	2	-2.1	0.02133	23.13
GFGFVTFENSADADR-F4-AGUU	db|PROT01|FOX1_RRM1	sarnowsc_D1907_049.c.14164.14164.2	sarnowsc_D1907_049.c.14082.14082.2	160	1240.19	AGUU	-H3PO3 + H2O	AGUX -H3PO3 + H2O	2871.91	2871.91	1436.96	2	-1.3	0.01107	20.17
GFGFVTFENSADADR-V5-GUU	db|PROT01|FOX1_RRM1	sarnowsc_D1907_049.c.14495.14495.2	sarnowsc_D1907_049.c.14553.14553.2	161	913.153	GUU	-HPO3 + H2O	GUX -HPO3 + H2O	2544.87	2544.87	1273.44	2	-0.2	0.02375	23.3
GFGFVTFENSADADR-F4-GUU	db|PROT01|FOX1_RRM1	sarnowsc_D1907_049.c.15247.15247.2	sarnowsc_D1907_049.c.15298.15298.2	160	975.109	GUU		GUX	2606.83	2606.83	1304.42	2	-1.4	0.02198	22.86
LHVSNIPFR-P7-UG	db|PROT01|FOX1_RRM1	sarnowsc_D1907_052.c.03817.03817.3	sarnowsc_D1907_052.c.03981.03981.3	125	651.073	UG	-H2O	UX -H2O	1732.68	1732.67	578.566	3	-1.1	0.14885	26.54
GSKGFGFVTFENSADADR-G6-G	db|PROT01|FOX1_RRM1	sarnowsc_D1907_052.c.04533.04533.3	sarnowsc_D1907_052.c.04499.04499.3	159	363.058	G		X	2266.93	2266.93	756.651	3	0.7	0.08686	20.67
GSKGFGFVTFENSADADR-F7-UG	db|PROT01|FOX1_RRM1	sarnowsc_D1907_052.c.04577.04577.3	sarnowsc_D1907_052.c.04714.04714.3	160	607.128	UG	-HPO3 + H2O	UX -HPO3 + H2O	2511	2511	838.007	3	0.1	0.00849	22.47
GSKGFGFVTFENSADADR-G6-UG	db|PROT01|FOX1_RRM1	sarnowsc_D1907_052.c.04806.04806.3	sarnowsc_D1907_052.c.05208.05208.3	159	607.128	UG	-HPO3 + H2O	UX -HPO3 + H2O	2511	2510.99	838.006	3	-1.2	0.05994	27.29
GSKGFGFVTFENSADADR-V8-UG	db|PROT01|FOX1_RRM1	sarnowsc_D1907_052.c.04889.04889.4	sarnowsc_D1907_052.c.04819.04819.4	161	607.128	UG	-HPO3 + H2O	UX -HPO3 + H2O	2511	2510.99	628.757	4	-1.1	0.02846	23.95
GSKGFGFVTFENSADADR-G6-G	db|PROT01|FOX1_RRM1	sarnowsc_D1907_052.c.04970.04970.3	sarnowsc_D1907_052.c.04840.04840.3	159	363.058	G		X	2266.93	2266.93	756.65	3	-0.9	0.15218	27.95
GFGFVTFENSADADR-V5-G	db|PROT01|FOX1_RRM1	sarnowsc_D1907_052.c.05009.05009.3	sarnowsc_D1907_052.c.05053.05053.3	161	301.102	G	-HPO3 + H2O	X -HPO3 + H2O	1932.82	1932.82	645.282	3	-0.7	0.07118	25.6
GSKGFGFVTFENSADADR-E11-UG	db|PROT01|FOX1_RRM1	sarnowsc_D1907_052.c.05068.05068.2	sarnowsc_D1907_052.c.05090.05090.2	164	589.117	UG	-HPO3	UX -HPO3	2492.99	2492.99	1247.5	2	0	0.11909	24.73
GSKGFGFVTFENSADADR-E11-G	db|PROT01|FOX1_RRM1	sarnowsc_D1907_052.c.05142.05142.2	sarnowsc_D1907_052.c.05484.05484.2	164	363.058	G		X	2266.93	2266.92	1134.47	2	-2.1	0.11224	20.07
GSKGFGFVTFENSADADR-V8-UG	db|PROT01|FOX1_RRM1	sarnowsc_D1907_052.c.05182.05182.4	sarnowsc_D1907_052.c.05104.05104.4	161	607.128	UG	-HPO3 + H2O	UX -HPO3 + H2O	2511	2511	628.757	4	-0.8	0.01554	23.79
GSKGFGFVTFENSADADR-G6-UG	db|PROT01|FOX1_RRM1	sarnowsc_D1907_052.c.05237.05237.3	sarnowsc_D1907_052.c.05028.05028.3	159	589.117	UG	-HPO3	UX -HPO3	2492.99	2492.98	832.003	3	-0.8	0.14977	26.84
GSKGFGFVTFENSADADR-G6-G	db|PROT01|FOX1_RRM1	sarnowsc_D1907_052.c.05257.05257.3	sarnowsc_D1907_052.c.05291.05291.3	159	363.058	G		X	2266.93	2266.93	756.65	3	-1	0.15649	28.9
GSKGFGFVTFENSADADR-G6-UG	db|PROT01|FOX1_RRM1	sarnowsc_D1907_052.c.05434.05434.3	sarnowsc_D1907_052.c.05607.05607.3	159	589.117	UG	-HPO3	UX -HPO3	2492.99	2492.99	832.003	3	-0.1	0.13443	23.4
GFGFVTFENSADADR-V5-G	db|PROT01|FOX1_RRM1	sarnowsc_D1907_052.c.05443.05443.3	sarnowsc_D1907_052.c.05435.05435.3	161	301.102	G	-HPO3 + H2O	X -HPO3 + H2O	1932.82	1932.82	645.281	3	-1.5	0.03625	23.26
GSKGFGFVTFENSADADR-V8-UG	db|PROT01|FOX1_RRM1	sarnowsc_D1907_052.c.05496.05496.2	sarnowsc_D1907_052.c.05320.05320.2	161	589.117	UG	-HPO3	UX -HPO3	2492.99	2492.99	1247.5	2	-0.5	0.00359	22.06
GSKGFGFVTFENSADADR-G6-G	db|PROT01|FOX1_RRM1	sarnowsc_D1907_052.c.05845.05845.3	sarnowsc_D1907_052.c.05934.05934.3	159	361.042	G	-H2	X -H2	2264.91	2264.91	755.978	3	-0.8	0.01331	22.47
GFGFVTFENSADADRAR-F2-UG	db|PROT01|FOX1_RRM1	sarnowsc_D1907_052.c.05891.05891.3	sarnowsc_D1907_052.c.05700.05700.3	158	589.117	UG	-HPO3	UX -HPO3	2447.98	2447.98	817	3	-0.4	0.01139	22.14
GSKGFGFVTFENSADADR-G6-G	db|PROT01|FOX1_RRM1	sarnowsc_D1907_052.c.05955.05955.2	sarnowsc_D1907_052.c.05941.05941.2	159	361.042	G	-H2	X -H2	2264.91	2264.91	1133.46	2	-0.9	0.01902	21.6
GSKGFGFVTFENSADADRAR-F5-UUG	db|PROT01|FOX1_RRM1	sarnowsc_D1907_052.c.05969.05969.3	sarnowsc_D1907_052.c.05681.05681.3	158	895.142	UUG	-HPO3	UUX -HPO3	3026.15	3026.15	1009.72	3	-1.2	0.05206	20.93
GSKGFGFVTFENSADADR-T9-UG	db|PROT01|FOX1_RRM1	sarnowsc_D1907_052.c.06025.06025.2	sarnowsc_D1907_052.c.06046.06046.2	162	589.117	UG	-HPO3	UX -HPO3	2492.99	2492.98	1247.5	2	-1.5	0.01426	21.09
GSKGFGFVTFENSADADR-F7-UG	db|PROT01|FOX1_RRM1	sarnowsc_D1907_052.c.06119.06119.2	sarnowsc_D1907_052.c.05876.05876.2	160	587.101	UG	-H3PO3	UX -H3PO3	2490.97	2490.97	1246.49	2	0.6	0.01176	27.75
GSKGFGFVTFENSADADR-V8-UG	db|PROT01|FOX1_RRM1	sarnowsc_D1907_052.c.06162.06162.3	sarnowsc_D1907_052.c.06125.06125.3	161	587.101	UG	-H3PO3	UX -H3PO3	2490.97	2490.97	831.332	3	-0.1	0.02518	25.52
LHGTVVEGRK-V5-AUG	db|PROT01|FOX1_RRM1	sarnowsc_D1907_052.c.06274.06274.3	sarnowsc_D1907_052.c.06539.06539.3	180	918.169	AUG	-HPO3	AUX -HPO3	2012.79	2012.79	671.937	3	-0.5	0.09293	23.19
GFGFVTFENSADADR-V5-UG	db|PROT01|FOX1_RRM1	sarnowsc_D1907_052.c.06325.06325.3	sarnowsc_D1907_052.c.06701.06701.3	161	607.128	UG	-HPO3 + H2O	UX -HPO3 + H2O	2238.85	2238.85	747.291	3	-0.4	0.03407	22.49
GSKGFGFVTFENSADADR-G6-UUG	db|PROT01|FOX1_RRM1	sarnowsc_D1907_052.c.06448.06448.3	sarnowsc_D1907_052.c.06422.06422.3	159	913.153	UUG	-HPO3 + H2O	UUX -HPO3 + H2O	2817.02	2817.02	940.015	3	-0.1	0.02817	20.19
GFGFVTFENSADADR-G3-UG	db|PROT01|FOX1_RRM1	sarnowsc_D1907_052.c.06520.06520.3	sarnowsc_D1907_052.c.06477.06477.3	159	607.128	UG	-HPO3 + H2O	UX -HPO3 + H2O	2238.85	2238.85	747.291	3	-0.5	0.03634	23.91
GFGFVTFENSADADR-V5-UG	db|PROT01|FOX1_RRM1	sarnowsc_D1907_052.c.06958.06958.2	sarnowsc_D1907_052.c.06783.06783.2	161	607.128	UG	-HPO3 + H2O	UX -HPO3 + H2O	2238.85	2238.85	1120.43	2	-1.7	0.1214	22.48
GSKGFGFVTFENSADADR-V8-UUG	db|PROT01|FOX1_RRM1	sarnowsc_D1907_052.c.07002.07002.3	sarnowsc_D1907_052.c.07272.07272.3	161	913.153	UUG	-HPO3 + H2O	UUX -HPO3 + H2O	2817.02	2817.02	940.015	3	-0.8	0.01095	21.15
GSKGFGFVTFENSADADR-G6-UUG	db|PROT01|FOX1_RRM1	sarnowsc_D1907_052.c.07008.07008.3	sarnowsc_D1907_052.c.06839.06839.3	159	895.142	UUG	-HPO3	UUX -HPO3	2799.01	2799.01	934.011	3	-0.8	0.07391	25.7
GFGFVTFENSADADR-V5-G	db|PROT01|FOX1_RRM1	sarnowsc_D1907_052.c.07030.07030.2	sarnowsc_D1907_052.c.07364.07364.2	161	363.058	G		X	1994.78	1994.78	998.397	2	-0.8	0.01215	21.97
GFGFVTFENSADADR-F2-G	db|PROT01|FOX1_RRM1	sarnowsc_D1907_052.c.07031.07031.3	sarnowsc_D1907_052.c.06952.06952.3	158	363.058	G		X	1994.78	1994.78	665.933	3	-1.9	0.06734	23.77
GFGFVTFENSADADR-V5-UG	db|PROT01|FOX1_RRM1	sarnowsc_D1907_052.c.07087.07087.3	sarnowsc_D1907_052.c.06910.06910.3	161	607.128	UG	-HPO3 + H2O	UX -HPO3 + H2O	2238.85	2238.85	747.29	3	-0.6	0.0296	21.39
GFGFVTFENSADADR-V5-UG	db|PROT01|FOX1_RRM1	sarnowsc_D1907_052.c.07184.07184.2	sarnowsc_D1907_052.c.07056.07056.2	161	607.128	UG	-HPO3 + H2O	UX -HPO3 + H2O	2238.85	2238.85	1120.43	2	-0.7	0.01142	23.23
GSKGFGFVTFENSADADR-F7-UUG	db|PROT01|FOX1_RRM1	sarnowsc_D1907_052.c.07187.07187.2	sarnowsc_D1907_052.c.07173.07173.2	160	895.142	UUG	-HPO3	UUX -HPO3	2799.01	2799.02	1400.52	2	1.1	0.02619	22.64
GSKGFGFVTFENSADADR-G6-UUG	db|PROT01|FOX1_RRM1	sarnowsc_D1907_052.c.07252.07252.3	sarnowsc_D1907_052.c.07460.07460.3	159	895.142	UUG	-HPO3	UUX -HPO3	2799.01	2799.01	934.011	3	-1	0.13812	29.76
GFGFVTFENSADADR-F4-UG	db|PROT01|FOX1_RRM1	sarnowsc_D1907_052.c.07305.07305.2	sarnowsc_D1907_052.c.06991.06991.2	160	589.117	UG	-HPO3	UX -HPO3	2220.84	2220.84	1111.43	2	0.1	0.01994	20.36
GFGFVTFENSADADR-V5-UG	db|PROT01|FOX1_RRM1	sarnowsc_D1907_052.c.07311.07311.3	sarnowsc_D1907_052.c.07349.07349.3	161	607.128	UG	-HPO3 + H2O	UX -HPO3 + H2O	2238.85	2238.85	747.29	3	-0.8	0.03523	25.38
GSKGFGFVTFENSADADR-F7-UG	db|PROT01|FOX1_RRM1	sarnowsc_D1907_052.c.07344.07344.2	sarnowsc_D1907_052.c.07369.07369.2	160	669.083	UG		UX	2572.95	2572.95	1287.49	2	0.6	0.00585	21.12
GFGFVTFENSADADR-V5-G	db|PROT01|FOX1_RRM1	sarnowsc_D1907_052.c.07474.07474.2	sarnowsc_D1907_052.c.07606.07606.2	161	363.058	G		X	1994.78	1994.78	998.397	2	-0.9	0.05099	21.61
GFGFVTFENSADADR-V5-G	db|PROT01|FOX1_RRM1	sarnowsc_D1907_052.c.07475.07475.3	sarnowsc_D1907_052.c.07607.07607.3	161	363.058	G		X	1994.78	1994.78	665.934	3	-0.6	0.0601	27.89
GSKGFGFVTFENSADADR-T9-UUG	db|PROT01|FOX1_RRM1	sarnowsc_D1907_052.c.07490.07490.3	sarnowsc_D1907_052.c.07136.07136.3	162	895.142	UUG	-HPO3	UUX -HPO3	2799.01	2799.01	934.012	3	0.2	0.03495	28.28
GFGFVTFENSADADR-F4-UG	db|PROT01|FOX1_RRM1	sarnowsc_D1907_052.c.07516.07516.2	sarnowsc_D1907_052.c.07214.07214.2	160	589.117	UG	-HPO3	UX -HPO3	2220.84	2220.84	1111.43	2	-0.6	0.02194	25.21
GFGFVTFENSADADR-F4-UG	db|PROT01|FOX1_RRM1	sarnowsc_D1907_052.c.07542.07542.3	sarnowsc_D1907_052.c.07459.07459.3	160	589.117	UG	-HPO3	UX -HPO3	2220.84	2220.84	741.287	3	-0.3	0.03275	22.51
GSKGFGFVTFENSADADR-E11-UUG	db|PROT01|FOX1_RRM1	sarnowsc_D1907_052.c.07746.07746.2	sarnowsc_D1907_052.c.07408.07408.2	164	895.142	UUG	-HPO3	UUX -HPO3	2799.01	2799.01	1400.51	2	-1.3	0.09445	24.59
GFGFVTFENSADADR-F4-G	db|PROT01|FOX1_RRM1	sarnowsc_D1907_052.c.07760.07760.3	sarnowsc_D1907_052.c.07375.07375.3	160	363.058	G		X	1994.78	1994.78	665.934	3	-1.1	0.05904	28.87
GSKGFGFVTFENSADADR-G6-UUG	db|PROT01|FOX1_RRM1	sarnowsc_D1907_052.c.07762.07762.3	sarnowsc_D1907_052.c.07774.07774.3	159	895.142	UUG	-HPO3	UUX -HPO3	2799.01	2799.01	934.01	3	-2.3	0.08879	23.6
GSKGFGFVTFENSADADR-F7-UG	db|PROT01|FOX1_RRM1	sarnowsc_D1907_052.c.07779.07779.3	sarnowsc_D1907_052.c.07801.07801.3	160	669.083	UG		UX	2572.95	2572.95	858.658	3	-1.1	0.02868	31.21
GFGFVTFENSADADR-F4-G	db|PROT01|FOX1_RRM1	sarnowsc_D1907_052.c.07936.07936.2	sarnowsc_D1907_052.c.07908.07908.2	160	361.042	G	-H2	X -H2	1992.76	1992.76	997.389	2	-1	0.06785	21.1
GSKGFGFVTFENSADADR-F7-UG	db|PROT01|FOX1_RRM1	sarnowsc_D1907_052.c.07943.07943.2	sarnowsc_D1907_052.c.07770.07770.2	160	669.083	UG		UX	2572.95	2572.95	1287.48	2	-0.7	0.0112	24.21
GFGFVTFENSADADR-V5-G	db|PROT01|FOX1_RRM1	sarnowsc_D1907_052.c.07973.07973.3	sarnowsc_D1907_052.c.07950.07950.3	161	361.042	G	-H2	X -H2	1992.76	1992.76	665.262	3	-1	0.0733	29.72
GSKGFGFVTFENSADADR-F10-AUUG	db|PROT01|FOX1_RRM1	sarnowsc_D1907_052.c.08059.08059.4	sarnowsc_D1907_052.c.08183.08183.4	163	1242.2	AUUG	-HPO3 + H2O	AUUX -HPO3 + H2O	3146.08	3146.07	787.526	4	-1	0.01452	20.57
GFGFVTFENSADADRAR-E8-UUG	db|PROT01|FOX1_RRM1	sarnowsc_D1907_052.c.08347.08347.3	sarnowsc_D1907_052.c.08672.08672.3	164	895.142	UUG	-HPO3	UUX -HPO3	2754	2754	919.006	3	-2.3	0.05442	21.89
GSKGFGFVTFENSADADR-V8-AUUG	db|PROT01|FOX1_RRM1	sarnowsc_D1907_052.c.08458.08458.3	sarnowsc_D1907_052.c.08196.08196.3	161	1224.19	AUUG	-HPO3	AUUX -HPO3	3128.06	3128.06	1043.69	3	-1.7	0.0074	20.35
LHGTVVEGRK-V5-AUG	db|PROT01|FOX1_RRM1	sarnowsc_D1907_052.c.08543.08543.3	sarnowsc_D1907_052.c.08942.08942.3	180	918.169	AUG	-HPO3	AUX -HPO3	2012.79	2012.79	671.936	3	-1.6	0.10963	23.03
GSKGFGFVTFENSADADR-F5-AUG	db|PROT01|FOX1_RRM1	sarnowsc_D1907_052.c.08753.08753.3	sarnowsc_D1907_052.c.08541.08541.3	158	998.136	AUG		AUX	2902.01	2902	968.342	3	-1.4	0.02234	22.45
GFGFVTFENSADADR-F4-UUG	db|PROT01|FOX1_RRM1	sarnowsc_D1907_052.c.08824.08824.2	sarnowsc_D1907_052.c.09199.09199.2	160	913.153	UUG	-HPO3 + H2O	UUX -HPO3 + H2O	2544.87	2544.87	1273.44	2	-1	0.00688	21.45
GSKGFGFVTFENSADADR-F5-AUG	db|PROT01|FOX1_RRM1	sarnowsc_D1907_052.c.09021.09021.3	sarnowsc_D1907_052.c.08802.08802.3	158	998.136	AUG		AUX	2902.01	2902	968.341	3	-1.7	0.0541	20.84
GFGFVTFENSADADR-F4-UUG	db|PROT01|FOX1_RRM1	sarnowsc_D1907_052.c.09124.09124.3	sarnowsc_D1907_052.c.08804.08804.3	160	913.153	UUG	-HPO3 + H2O	UUX -HPO3 + H2O	2544.87	2544.87	849.298	3	-1.1	0.05483	20.64
GFGFVTFENSADADR-G1-UG	db|PROT01|FOX1_RRM1	sarnowsc_D1907_052.c.09200.09200.3	sarnowsc_D1907_052.c.09122.09122.3	157	607.128	UG	-HPO3 + H2O	UX -HPO3 + H2O	2238.85	2238.84	747.289	3	-2.6	0.0694	23.71
GSKGFGFVTFENSADADR-G6-G	db|PROT01|FOX1_RRM1	sarnowsc_D1907_052.c.09210.09210.3	sarnowsc_D1907_052.c.09225.09225.3	159	361.042	G	-H2	X -H2	2264.91	2264.91	755.978	3	-0.3	0.05378	26.05
GFGFVTFENSADADR-V5-UG	db|PROT01|FOX1_RRM1	sarnowsc_D1907_052.c.09264.09264.3	sarnowsc_D1907_052.c.08950.08950.3	161	589.117	UG	-HPO3	UX -HPO3	2220.84	2220.84	741.288	3	0.4	0.04396	21.83
GFGFVTFENSADADR-V5-UUG	db|PROT01|FOX1_RRM1	sarnowsc_D1907_052.c.09444.09444.3	sarnowsc_D1907_052.c.09292.09292.3	161	913.153	UUG	-HPO3 + H2O	UUX -HPO3 + H2O	2544.87	2544.87	849.298	3	-1.6	0.0343	23.72
GSKGFGFVTFENSADADR-G6-UUG	db|PROT01|FOX1_RRM1	sarnowsc_D1907_052.c.09495.09495.3	sarnowsc_D1907_052.c.09758.09758.3	159	975.109	UUG		UUX	2878.98	2878.97	960.666	3	-1.7	0.03742	25.44
GFGFVTFENSADADR-V5-UG	db|PROT01|FOX1_RRM1	sarnowsc_D1907_052.c.09567.09567.3	sarnowsc_D1907_052.c.09625.09625.3	161	607.128	UG	-HPO3 + H2O	UX -HPO3 + H2O	2238.85	2238.85	747.291	3	0.3	0.08801	25.17
GFGFVTFENSADADR-F4-G	db|PROT01|FOX1_RRM1	sarnowsc_D1907_052.c.09631.09631.2	sarnowsc_D1907_052.c.09319.09319.2	160	363.058	G		X	1994.78	1994.77	998.395	2	-3	0.06911	22.48
GFGFVTFENSADADR-V5-UUG	db|PROT01|FOX1_RRM1	sarnowsc_D1907_052.c.09656.09656.3	sarnowsc_D1907_052.c.09478.09478.3	161	913.153	UUG	-HPO3 + H2O	UUX -HPO3 + H2O	2544.87	2544.87	849.299	3	-0.4	0.02268	22.48
GSKGFGFVTFENSADADR-G6-UUG	db|PROT01|FOX1_RRM1	sarnowsc_D1907_052.c.09713.09713.3	sarnowsc_D1907_052.c.09513.09513.3	159	975.109	UUG		UUX	2878.98	2878.98	960.666	3	-1.2	0.03976	22.72
GFGFVTFENSADADR-V5-UUG	db|PROT01|FOX1_RRM1	sarnowsc_D1907_052.c.09948.09948.3	sarnowsc_D1907_052.c.10305.10305.3	161	913.153	UUG	-HPO3 + H2O	UUX -HPO3 + H2O	2544.87	2544.87	849.299	3	-0.6	0.022	20.93
GFGFVTFENSADADR-F4-UG	db|PROT01|FOX1_RRM1	sarnowsc_D1907_052.c.10026.10026.2	sarnowsc_D1907_052.c.10332.10332.2	160	669.083	UG		UX	2300.8	2300.81	1151.41	2	0.6	0.04896	27.73
GFGFVTFENSADADR-F4-G	db|PROT01|FOX1_RRM1	sarnowsc_D1907_052.c.10056.10056.2	sarnowsc_D1907_052.c.09833.09833.2	160	363.058	G		X	1994.78	1994.78	998.396	2	-1.9	0.03897	20.01
GFGFVTFENSADADR-V5-UUG	db|PROT01|FOX1_RRM1	sarnowsc_D1907_052.c.10133.10133.3	sarnowsc_D1907_052.c.09855.09855.3	161	895.142	UUG	-HPO3	UUX -HPO3	2526.86	2526.86	843.295	3	-0.5	0.05706	25.04
GFGFVTFENSADADR-G3-UG	db|PROT01|FOX1_RRM1	sarnowsc_D1907_052.c.10306.10306.2	sarnowsc_D1907_052.c.10372.10372.2	159	607.128	UG	-HPO3 + H2O	UX -HPO3 + H2O	2238.85	2238.85	1120.43	2	-1.7	0.04463	21.07
GFGFVTFENSADADR-F4-UUG	db|PROT01|FOX1_RRM1	sarnowsc_D1907_052.c.10313.10313.2	sarnowsc_D1907_052.c.10027.10027.2	160	895.142	UUG	-HPO3	UUX -HPO3	2526.86	2526.86	1264.44	2	0.2	0.06196	21.78
GFGFVTFENSADADR-F4-UG	db|PROT01|FOX1_RRM1	sarnowsc_D1907_052.c.10314.10314.3	sarnowsc_D1907_052.c.10373.10373.3	160	607.128	UG	-HPO3 + H2O	UX -HPO3 + H2O	2238.85	2238.85	747.29	3	-0.9	0.0893	30.39
GFGFVTFENSADADR-V5-UUG	db|PROT01|FOX1_RRM1	sarnowsc_D1907_052.c.10341.10341.3	sarnowsc_D1907_052.c.10094.10094.3	161	895.142	UUG	-HPO3	UUX -HPO3	2526.86	2526.86	843.295	3	-0.6	0.0794	27.65
GFGFVTFENSADADR-V5-UG	db|PROT01|FOX1_RRM1	sarnowsc_D1907_052.c.10363.10363.3	sarnowsc_D1907_052.c.10029.10029.3	161	589.117	UG	-HPO3	UX -HPO3	2220.84	2220.83	741.286	3	-2.2	0.04946	22.49
GFGFVTFENSADADR-F4-AUUG	db|PROT01|FOX1_RRM1	sarnowsc_D1907_052.c.10399.10399.3	sarnowsc_D1907_052.c.10072.10072.3	160	1242.2	AUUG	-HPO3 + H2O	AUUX -HPO3 + H2O	2873.93	2873.92	958.982	3	-1.6	0.01439	20.56
GFGFVTFENSADADR-G3-UG	db|PROT01|FOX1_RRM1	sarnowsc_D1907_052.c.10425.10425.2	sarnowsc_D1907_052.c.10060.10060.2	159	669.083	UG		UX	2300.8	2300.8	1151.41	2	-0.5	0.03549	23.32
GFGFVTFENSADADR-F7-G	db|PROT01|FOX1_RRM1	sarnowsc_D1907_052.c.10431.10431.3	sarnowsc_D1907_052.c.10283.10283.3	163	363.058	G		X	1994.78	1994.78	665.933	3	-1.4	0.07932	24.41
GFGFVTFENSADADR-F4-UG	db|PROT01|FOX1_RRM1	sarnowsc_D1907_052.c.10540.10540.3	sarnowsc_D1907_052.c.10223.10223.3	160	669.083	UG		UX	2300.8	2300.8	767.942	3	-0.6	0.0989	34.46
GFGFVTFENSADADR-F4-UG	db|PROT01|FOX1_RRM1	sarnowsc_D1907_052.c.10674.10674.2	sarnowsc_D1907_052.c.10475.10475.2	160	589.117	UG	-HPO3	UX -HPO3	2220.84	2220.84	1111.43	2	-1.1	0.07004	22.51
GFGFVTFENSADADR-F4-UUG	db|PROT01|FOX1_RRM1	sarnowsc_D1907_052.c.10749.10749.3	sarnowsc_D1907_052.c.10877.10877.3	160	895.142	UUG	-HPO3	UUX -HPO3	2526.86	2526.86	843.296	3	0	0.05613	30.25
GFGFVTFENSADADR-F4-UG	db|PROT01|FOX1_RRM1	sarnowsc_D1907_052.c.10750.10750.3	sarnowsc_D1907_052.c.10612.10612.3	160	669.083	UG		UX	2300.8	2300.8	767.942	3	-0.6	0.06835	34.81
GFGFVTFENSADADR-F4-UG	db|PROT01|FOX1_RRM1	sarnowsc_D1907_052.c.10829.10829.3	sarnowsc_D1907_052.c.10697.10697.3	160	589.117	UG	-HPO3	UX -HPO3	2220.84	2220.84	741.288	3	0.3	0.07268	23.57
GFGFVTFENSADADR-F4-UUG	db|PROT01|FOX1_RRM1	sarnowsc_D1907_052.c.10903.10903.2	sarnowsc_D1907_052.c.10979.10979.2	160	895.142	UUG	-HPO3	UUX -HPO3	2526.86	2526.87	1264.44	2	0.8	0.02032	27.06
GFGFVTFENSADADR-F4-UG	db|PROT01|FOX1_RRM1	sarnowsc_D1907_052.c.11168.11168.3	sarnowsc_D1907_052.c.11178.11178.3	160	667.068	UG	-H2	UX -H2	2298.79	2298.79	767.271	3	0.7	0.04736	30.56
GFGFVTFENSADADR-F4-UG	db|PROT01|FOX1_RRM1	sarnowsc_D1907_052.c.11367.11367.2	sarnowsc_D1907_052.c.11407.11407.2	160	589.117	UG	-HPO3	UX -HPO3	2220.84	2220.84	1111.43	2	-1.2	0.02246	21.48
GFGFVTFENSADADR-F4-G	db|PROT01|FOX1_RRM1	sarnowsc_D1907_052.c.11451.11451.2	sarnowsc_D1907_052.c.11755.11755.2	160	363.058	G		X	1994.78	1994.78	998.397	2	-0.3	0.02951	24.5
GFGFVTFENSADADR-V5-AUUG	db|PROT01|FOX1_RRM1	sarnowsc_D1907_052.c.11475.11475.2	sarnowsc_D1907_052.c.11743.11743.2	161	1242.2	AUUG	-HPO3 + H2O	AUUX -HPO3 + H2O	2873.93	2873.93	1437.97	2	-0.7	0.02687	21.3
GFGFVTFENSADADR-F2-AUUG	db|PROT01|FOX1_RRM1	sarnowsc_D1907_052.c.11514.11514.3	sarnowsc_D1907_052.c.11506.11506.3	158	1224.19	AUUG	-HPO3	AUUX -HPO3	2855.92	2855.92	952.981	3	1.1	0.03309	22.39
GFGFVTFENSADADR-F4-AUUG	db|PROT01|FOX1_RRM1	sarnowsc_D1907_052.c.11773.11773.2	sarnowsc_D1907_052.c.11607.11607.2	160	1224.19	AUUG	-HPO3	AUUX -HPO3	2855.92	2855.92	1428.97	2	0	0.02182	20.35
GFGFVTFENSADADR-E8-AUG	db|PROT01|FOX1_RRM1	sarnowsc_D1907_052.c.11847.11847.3	sarnowsc_D1907_052.c.12108.12108.3	164	998.136	AUG		AUX	2629.86	2629.86	877.627	3	0.1	0.0308	22.78
GFGFVTFENSADADR-V5-AUG	db|PROT01|FOX1_RRM1	sarnowsc_D1907_052.c.12076.12076.3	sarnowsc_D1907_052.c.11848.11848.3	161	998.136	AUG		AUX	2629.86	2629.85	877.626	3	-1.1	0.02537	20.56
GFGFVTFENSADADR-V5-AUG	db|PROT01|FOX1_RRM1	sarnowsc_D1907_052.c.12148.12148.2	sarnowsc_D1907_052.c.12090.12090.2	161	998.136	AUG		AUX	2629.86	2629.86	1315.94	2	-0.5	0.01261	20.13
GFGFVTFENSADADR-F4-UUG	db|PROT01|FOX1_RRM1	sarnowsc_D1907_052.c.12949.12949.2	sarnowsc_D1907_052.c.12857.12857.2	160	895.142	UUG	-HPO3	UUX -HPO3	2526.86	2526.86	1264.44	2	-0.8	0.02394	21.35
GFGFVTFENSADADR-F4-G	db|PROT01|FOX1_RRM1	sarnowsc_D1907_052.c.13087.13087.2	sarnowsc_D1907_052.c.13132.13132.2	160	361.042	G	-H2	X -H2	1992.76	1992.76	997.388	2	-1.4	0.03834	21.64
GFGFVTFENSADADR-F4-UUG	db|PROT01|FOX1_RRM1	sarnowsc_D1907_052.c.13152.13152.3	sarnowsc_D1907_052.c.13232.13232.3	160	895.142	UUG	-HPO3	UUX -HPO3	2526.86	2526.86	843.295	3	-0.5	0.04118	21.27
GFGFVTFENSADADR-G1-UG	db|PROT01|FOX1_RRM1	sarnowsc_D1907_052.c.13227.13227.3	sarnowsc_D1907_052.c.13290.13290.3	157	587.101	UG	-H3PO3	UX -H3PO3	2218.82	2218.82	740.615	3	-0.2	0.04858	28.11
GFGFVTFENSADADR-F4-UG	db|PROT01|FOX1_RRM1	sarnowsc_D1907_052.c.13265.13265.2	sarnowsc_D1907_052.c.13125.13125.2	160	587.101	UG	-H3PO3	UX -H3PO3	2218.82	2218.82	1110.42	2	-0.1	0.03964	24.37
GFGFVTFENSADADR-V5-UUG	db|PROT01|FOX1_RRM1	sarnowsc_D1907_052.c.13277.13277.2	sarnowsc_D1907_052.c.13401.13401.2	161	913.153	UUG	-HPO3 + H2O	UUX -HPO3 + H2O	2544.87	2544.87	1273.44	2	-2.3	0.01456	23.65
GFGFVTFENSADADR-F4-UUG	db|PROT01|FOX1_RRM1	sarnowsc_D1907_052.c.13317.13317.3	sarnowsc_D1907_052.c.13307.13307.3	160	913.153	UUG	-HPO3 + H2O	UUX -HPO3 + H2O	2544.87	2544.87	849.299	3	-0.2	0.05686	28
GFGFVTFENSADADR-F7-UUG	db|PROT01|FOX1_RRM1	sarnowsc_D1907_052.c.13487.13487.2	sarnowsc_D1907_052.c.13473.13473.2	163	895.142	UUG	-HPO3	UUX -HPO3	2526.86	2526.87	1264.44	2	0.8	0.0287	21.89
GFGFVTFENSADADR-F4-UUG	db|PROT01|FOX1_RRM1	sarnowsc_D1907_052.c.13772.13772.2	sarnowsc_D1907_052.c.13945.13945.2	160	895.142	UUG	-HPO3	UUX -HPO3	2526.86	2526.86	1264.44	2	-2.3	0.02001	22.27
GFGFVTFENSADADR-F4-UUG	db|PROT01|FOX1_RRM1	sarnowsc_D1907_052.c.14027.14027.3	sarnowsc_D1907_052.c.14106.14106.3	160	913.153	UUG	-HPO3 + H2O	UUX -HPO3 + H2O	2544.87	2544.88	849.299	3	0.2	0.02651	22.12
GFGFVTFENSADADR-F4-UUG	db|PROT01|FOX1_RRM1	sarnowsc_D1907_052.c.14066.14066.2	sarnowsc_D1907_052.c.14112.14112.2	160	975.109	UUG		UUX	2606.83	2606.83	1304.42	2	-0.4	0.05897	26.3
GFGFVTFENSADADR-V5-UUG	db|PROT01|FOX1_RRM1	sarnowsc_D1907_052.c.14089.14089.3	sarnowsc_D1907_052.c.14234.14234.3	161	975.109	UUG		UUX	2606.83	2606.83	869.951	3	-0.5	0.05978	29.39
GFGFVTFENSADADR-T6-UUG	db|PROT01|FOX1_RRM1	sarnowsc_D1907_052.c.14194.14194.2	sarnowsc_D1907_052.c.14302.14302.2	162	975.109	UUG		UUX	2606.83	2606.83	1304.42	2	0.8	0.01754	26.09
GFGFVTFENSADADR-F4-UUG	db|PROT01|FOX1_RRM1	sarnowsc_D1907_052.c.14264.14264.3	sarnowsc_D1907_052.c.14049.14049.3	160	975.109	UUG		UUX	2606.83	2606.83	869.95	3	-1.2	0.0401	25.34
GFGFVTFENSADADR-F4-UUG	db|PROT01|FOX1_RRM1	sarnowsc_D1907_052.c.14478.14478.3	sarnowsc_D1907_052.c.14417.14417.3	160	975.109	UUG		UUX	2606.83	2606.83	869.951	3	-0.1	0.06899	27.48
GFGFVTFENSADADR-F4-UUG	db|PROT01|FOX1_RRM1	sarnowsc_D1907_052.c.14486.14486.2	sarnowsc_D1907_052.c.14617.14617.2	160	975.109	UUG		UUX	2606.83	2606.83	1304.42	2	-0.2	0.02044	21.35
GFGFVTFENSADADR-T6-UUG	db|PROT01|FOX1_RRM1	sarnowsc_D1907_052.c.14766.14766.2	sarnowsc_D1907_052.c.14934.14934.2	162	895.142	UUG	-HPO3	UUX -HPO3	2526.86	2526.86	1264.44	2	-0.7	0.02916	24.31
GFGFVTFENSADADR-F4-AUUG	db|PROT01|FOX1_RRM1	sarnowsc_D1907_052.c.15193.15193.3	sarnowsc_D1907_052.c.15098.15098.3	160	1242.2	AUUG	-HPO3 + H2O	AUUX -HPO3 + H2O	2873.93	2873.93	958.983	3	-0.4	0.03139	22.57
GFGFVTFENSADADR-F4-AUUG	db|PROT01|FOX1_RRM1	sarnowsc_D1907_052.c.15572.15572.3	sarnowsc_D1907_052.c.15433.15433.3	160	1242.2	AUUG	-HPO3 + H2O	AUUX -HPO3 + H2O	2873.93	2873.92	958.981	3	-2.8	0.02641	20.43
GFGFVTFENSADADR-F4-AUUG	db|PROT01|FOX1_RRM1	sarnowsc_D1907_052.c.15677.15677.3	sarnowsc_D1907_052.c.15535.15535.3	160	1224.19	AUUG	-HPO3	AUUX -HPO3	2855.92	2855.91	952.978	3	-2.1	0.01789	24.87
GFGFVTFENSADADR-F4-AUUG	db|PROT01|FOX1_RRM1	sarnowsc_D1907_052.c.15839.15839.3	sarnowsc_D1907_052.c.15747.15747.3	160	1224.19	AUUG	-HPO3	AUUX -HPO3	2855.92	2855.92	952.98	3	-0.2	0.03281	23.52
GFGFVTFENSADADR-G3-AUUG	db|PROT01|FOX1_RRM1	sarnowsc_D1907_052.c.16060.16060.3	sarnowsc_D1907_052.c.15975.15975.3	159	1224.19	AUUG	-HPO3	AUUX -HPO3	2855.92	2855.91	952.979	3	-1.3	0.01387	22.09
GFGFVTFENSADADR-T6-UUG	db|PROT01|FOX1_RRM1	sarnowsc_D1907_052.c.16331.16331.2	sarnowsc_D1907_052.c.16395.16395.2	162	893.127	UUG	-H3PO3	UUX -H3PO3	2524.85	2524.84	1263.43	2	-1.3	0.01785	21.21
GFGFVTFENSADADR-V5-AUUG	db|PROT01|FOX1_RRM1	sarnowsc_D1907_052.c.16342.16342.3	sarnowsc_D1907_052.c.16334.16334.3	161	1304.16	AUUG		AUUX	2935.88	2935.88	979.634	3	-1.7	0.03219	22.32
GFGFVTFENSADADR-V5-AUUG	db|PROT01|FOX1_RRM1	sarnowsc_D1907_052.c.16403.16403.3	sarnowsc_D1907_052.c.16562.16562.3	161	1224.19	AUUG	-HPO3	AUUX -HPO3	2855.92	2855.91	952.978	3	-2.5	0.06939	20.85
GFGFVTFENSADADR-T6-UUG	db|PROT01|FOX1_RRM1	sarnowsc_D1907_052.c.16453.16453.2	sarnowsc_D1907_052.c.16551.16551.2	162	893.127	UUG	-H3PO3	UUX -H3PO3	2524.85	2524.84	1263.43	2	-1.9	0.04241	22.79
GFGFVTFENSADADR-F4-UUG	db|PROT01|FOX1_RRM1	sarnowsc_D1907_052.c.19562.19562.2	sarnowsc_D1907_052.c.19610.19610.2	160	895.142	UUG	-HPO3	UUX -HPO3	2526.86	2526.86	1264.44	2	-0.8	0.03331	20.55
LHVSNIPFR-P7-G	db|PROT01|FOX1_RRM1	sarnowsc_D1907_055.c.02971.02971.2	sarnowsc_D1907_055.c.02718.02718.2	125	361.042	G	-H2	X -H2	1442.65	1442.64	722.33	2	-1.3	0.15113	25.15
GSKGFGFVTFENSADADR-G6-UG	db|PROT01|FOX1_RRM1	sarnowsc_D1907_055.c.05296.05296.2	sarnowsc_D1907_055.c.05656.05656.2	159	589.117	UG	-HPO3	UX -HPO3	2492.99	2492.98	1247.5	2	-2.3	0.02234	23.62
GSKGFGFVTFENSADADR-V8-UG	db|PROT01|FOX1_RRM1	sarnowsc_D1907_055.c.05372.05372.3	sarnowsc_D1907_055.c.05795.05795.3	161	607.128	UG	-HPO3 + H2O	UX -HPO3 + H2O	2511	2510.99	838.006	3	-1.3	0.00377	21.16
GSKGFGFVTFENSADADR-F5-G	db|PROT01|FOX1_RRM1	sarnowsc_D1907_055.c.05459.05459.3	sarnowsc_D1907_055.c.05446.05446.3	158	363.058	G		X	2266.93	2266.93	756.65	3	-1.2	0.14902	25.94
GSKGFGFVTFENSADADR-F5-UG	db|PROT01|FOX1_RRM1	sarnowsc_D1907_055.c.05474.05474.3	sarnowsc_D1907_055.c.05220.05220.3	158	589.117	UG	-HPO3	UX -HPO3	2492.99	2492.98	832.003	3	-1	0.1146	26.57
GFGFVTFENSADADR-F4-G	db|PROT01|FOX1_RRM1	sarnowsc_D1907_055.c.05556.05556.3	sarnowsc_D1907_055.c.05591.05591.3	160	301.102	G	-HPO3 + H2O	X -HPO3 + H2O	1932.82	1932.82	645.281	3	-1.7	0.07519	27.03
GSKGFGFVTFENSADADR-V8-UG	db|PROT01|FOX1_RRM1	sarnowsc_D1907_055.c.05623.05623.3	sarnowsc_D1907_055.c.05335.05335.3	161	607.128	UG	-HPO3 + H2O	UX -HPO3 + H2O	2511	2510.99	838.006	3	-1.2	0.01043	29.52
GSKGFGFVTFENSADADR-G6-G	db|PROT01|FOX1_RRM1	sarnowsc_D1907_055.c.05697.05697.2	sarnowsc_D1907_055.c.05944.05944.2	159	363.058	G		X	2266.93	2266.92	1134.47	2	-1.8	0.03749	21.05
GSKGFGFVTFENSADADR-G6-G	db|PROT01|FOX1_RRM1	sarnowsc_D1907_055.c.05736.05736.3	sarnowsc_D1907_055.c.05764.05764.3	159	363.058	G		X	2266.93	2266.92	756.649	3	-1.4	0.1482	25.31
GFGFVTFENSADADR-V5-G	db|PROT01|FOX1_RRM1	sarnowsc_D1907_055.c.05778.05778.3	sarnowsc_D1907_055.c.05961.05961.3	161	301.102	G	-HPO3 + H2O	X -HPO3 + H2O	1932.82	1932.82	645.282	3	-1	0.07773	28.31
GSKGFGFVTFENSADADR-V8-UG	db|PROT01|FOX1_RRM1	sarnowsc_D1907_055.c.05825.05825.4	sarnowsc_D1907_055.c.05796.05796.4	161	607.128	UG	-HPO3 + H2O	UX -HPO3 + H2O	2511	2510.99	628.756	4	-1.5	0.02512	22.37
GSKGFGFVTFENSADADR-E11-G	db|PROT01|FOX1_RRM1	sarnowsc_D1907_055.c.05934.05934.2	sarnowsc_D1907_055.c.06275.06275.2	164	363.058	G		X	2266.93	2266.92	1134.47	2	-1.7	0.1106	23.55
GSKGFGFVTFENSADADR-G6-UG	db|PROT01|FOX1_RRM1	sarnowsc_D1907_055.c.05985.05985.3	sarnowsc_D1907_055.c.06153.06153.3	159	589.117	UG	-HPO3	UX -HPO3	2492.99	2492.98	832.003	3	-1	0.13324	25.35
GSKGFGFVTFENSADADR-G6-G	db|PROT01|FOX1_RRM1	sarnowsc_D1907_055.c.06078.06078.2	sarnowsc_D1907_055.c.06210.06210.2	159	361.042	G	-H2	X -H2	2264.91	2264.91	1133.46	2	-0.5	0.03283	24.2
GFGFVTFENSADADR-F7-G	db|PROT01|FOX1_RRM1	sarnowsc_D1907_055.c.06120.06120.3	sarnowsc_D1907_055.c.05808.05808.3	163	283.092	G	-HPO3	X -HPO3	1914.81	1914.81	639.278	3	-1.7	0.06413	25.41
GSKGFGFVTFENSADADR-E11-G	db|PROT01|FOX1_RRM1	sarnowsc_D1907_055.c.06209.06209.3	sarnowsc_D1907_055.c.06357.06357.3	164	361.042	G	-H2	X -H2	2264.91	2264.91	755.978	3	-1	0.02175	21.89
GSKGFGFVTFENSADADR-F7-UG	db|PROT01|FOX1_RRM1	sarnowsc_D1907_055.c.06373.06373.2	sarnowsc_D1907_055.c.06639.06639.2	160	587.101	UG	-H3PO3	UX -H3PO3	2490.97	2490.97	1246.49	2	-1.7	0.01362	28.31
GFGFVTFENSADADRAR-F4-UG	db|PROT01|FOX1_RRM1	sarnowsc_D1907_055.c.06502.06502.3	sarnowsc_D1907_055.c.06440.06440.3	160	607.128	UG	-HPO3 + H2O	UX -HPO3 + H2O	2465.99	2465.98	823.003	3	-1	0.01751	21.39
GFGFVTFENSADADR-V5-G	db|PROT01|FOX1_RRM1	sarnowsc_D1907_055.c.06592.06592.3	sarnowsc_D1907_055.c.06839.06839.3	161	281.076	G	-H3PO3	X -H3PO3	1912.8	1912.79	638.606	3	-1.5	0.13056	23.52
GFGFVTFENSADADR-V5-UG	db|PROT01|FOX1_RRM1	sarnowsc_D1907_055.c.06815.06815.3	sarnowsc_D1907_055.c.06897.06897.3	161	607.128	UG	-HPO3 + H2O	UX -HPO3 + H2O	2238.85	2238.85	747.291	3	0.4	0.05023	23.15
GSKGFGFVTFENSADADR-G6-UUG	db|PROT01|FOX1_RRM1	sarnowsc_D1907_055.c.07004.07004.3	sarnowsc_D1907_055.c.06968.06968.3	159	913.153	UUG	-HPO3 + H2O	UUX -HPO3 + H2O	2817.02	2817.02	940.014	3	-1.1	0.01216	20.12
GFGFVTFENSADADR-F4-UG	db|PROT01|FOX1_RRM1	sarnowsc_D1907_055.c.07266.07266.3	sarnowsc_D1907_055.c.07267.07267.3	160	607.128	UG	-HPO3 + H2O	UX -HPO3 + H2O	2238.85	2238.85	747.29	3	-0.9	0.03677	22.24
GSKGFGFVTFENSADADR-E11-UUG	db|PROT01|FOX1_RRM1	sarnowsc_D1907_055.c.07292.07292.3	sarnowsc_D1907_055.c.07506.07506.3	164	913.153	UUG	-HPO3 + H2O	UUX -HPO3 + H2O	2817.02	2817.02	940.014	3	-1.3	0.00661	23.09
GFGFVTFENSADADR-V5-UG	db|PROT01|FOX1_RRM1	sarnowsc_D1907_055.c.07483.07483.2	sarnowsc_D1907_055.c.07228.07228.2	161	607.128	UG	-HPO3 + H2O	UX -HPO3 + H2O	2238.85	2238.85	1120.43	2	-1	0.01768	23.84
GSKGFGFVTFENSADADR-V8-UUG	db|PROT01|FOX1_RRM1	sarnowsc_D1907_055.c.07540.07540.3	sarnowsc_D1907_055.c.07909.07909.3	161	913.153	UUG	-HPO3 + H2O	UUX -HPO3 + H2O	2817.02	2817.02	940.015	3	-0.9	0.01208	20.31
GFGFVTFENSADADR-F4-UG	db|PROT01|FOX1_RRM1	sarnowsc_D1907_055.c.07573.07573.3	sarnowsc_D1907_055.c.07875.07875.3	160	589.117	UG	-HPO3	UX -HPO3	2220.84	2220.84	741.287	3	-0.9	0.02874	22.76
GFGFVTFENSADADR-V5-G	db|PROT01|FOX1_RRM1	sarnowsc_D1907_055.c.07606.07606.3	sarnowsc_D1907_055.c.07727.07727.3	161	363.058	G		X	1994.78	1994.78	665.933	3	-1.8	0.0583	28.27
GSKGFGFVTFENSADADR-E11-UUG	db|PROT01|FOX1_RRM1	sarnowsc_D1907_055.c.07783.07783.3	sarnowsc_D1907_055.c.08085.08085.3	164	913.153	UUG	-HPO3 + H2O	UUX -HPO3 + H2O	2817.02	2817.02	940.014	3	-1.4	0.01398	23.89
GSKGFGFVTFENSADADR-G6-UG	db|PROT01|FOX1_RRM1	sarnowsc_D1907_055.c.07800.07800.3	sarnowsc_D1907_055.c.08144.08144.3	159	669.083	UG		UX	2572.95	2572.95	858.658	3	-0.8	0.11876	32.27
GSKGFGFVTFENSADADR-F10-UG	db|PROT01|FOX1_RRM1	sarnowsc_D1907_055.c.07819.07819.2	sarnowsc_D1907_055.c.07919.07919.2	163	669.083	UG		UX	2572.95	2572.95	1287.48	2	-1.7	0.01715	24.46
GFGFVTFENSADADR-G3-UG	db|PROT01|FOX1_RRM1	sarnowsc_D1907_055.c.07927.07927.3	sarnowsc_D1907_055.c.07810.07810.3	159	607.128	UG	-HPO3 + H2O	UX -HPO3 + H2O	2238.85	2238.85	747.29	3	-1.2	0.03037	24.49
GFGFVTFENSADADR-F4-UG	db|PROT01|FOX1_RRM1	sarnowsc_D1907_055.c.07945.07945.2	sarnowsc_D1907_055.c.07755.07755.2	160	589.117	UG	-HPO3	UX -HPO3	2220.84	2220.84	1111.43	2	-0.3	0.04941	23.16
GFGFVTFENSADADR-F4-G	db|PROT01|FOX1_RRM1	sarnowsc_D1907_055.c.07976.07976.2	sarnowsc_D1907_055.c.08339.08339.2	160	363.058	G		X	1994.78	1994.78	998.397	2	-0.8	0.10716	26.24
GSKGFGFVTFENSADADR-F7-UUG	db|PROT01|FOX1_RRM1	sarnowsc_D1907_055.c.08006.08006.2	sarnowsc_D1907_055.c.07757.07757.2	160	895.142	UUG	-HPO3	UUX -HPO3	2799.01	2799.01	1400.51	2	-0.5	0.01829	20.35
GFGFVTFENSADADR-F4-UG	db|PROT01|FOX1_RRM1	sarnowsc_D1907_055.c.08030.08030.3	sarnowsc_D1907_055.c.08449.08449.3	160	589.117	UG	-HPO3	UX -HPO3	2220.84	2220.84	741.287	3	-0.5	0.02904	20.37
GFGFVTFENSADADR-G3-G	db|PROT01|FOX1_RRM1	sarnowsc_D1907_055.c.08043.08043.2	sarnowsc_D1907_055.c.08476.08476.2	159	345.047	G	-H2O	X -H2O	1976.77	1976.77	989.39	2	-2	0.06815	25.09
GSKGFGFVTFENSADADR-G6-UG	db|PROT01|FOX1_RRM1	sarnowsc_D1907_055.c.08057.08057.3	sarnowsc_D1907_055.c.07767.07767.3	159	669.083	UG		UX	2572.95	2572.95	858.657	3	-2.4	0.09021	22.91
GFGFVTFENSADADR-V5-G	db|PROT01|FOX1_RRM1	sarnowsc_D1907_055.c.08099.08099.3	sarnowsc_D1907_055.c.07960.07960.3	161	363.058	G		X	1994.78	1994.78	665.933	3	-1.4	0.05663	24.27
GSKGFGFVTFENSADADR-G6-UUG	db|PROT01|FOX1_RRM1	sarnowsc_D1907_055.c.08114.08114.3	sarnowsc_D1907_055.c.07982.07982.3	159	895.142	UUG	-HPO3	UUX -HPO3	2799.01	2799.01	934.011	3	-1	0.12479	27.84
GFGFVTFENSADADR-V5-UG	db|PROT01|FOX1_RRM1	sarnowsc_D1907_055.c.08290.08290.3	sarnowsc_D1907_055.c.08181.08181.3	161	589.117	UG	-HPO3	UX -HPO3	2220.84	2220.84	741.287	3	-0.4	0.03269	21.58
GSKGFGFVTFENSADADR-G6-UG	db|PROT01|FOX1_RRM1	sarnowsc_D1907_055.c.08325.08325.3	sarnowsc_D1907_055.c.08493.08493.3	159	669.083	UG		UX	2572.95	2572.95	858.658	3	-0.6	0.09784	25.95
GSKGFGFVTFENSADADR-F10-UUG	db|PROT01|FOX1_RRM1	sarnowsc_D1907_055.c.08384.08384.3	sarnowsc_D1907_055.c.08347.08347.3	163	911.137	UUG	-H3PO3 + H2O	UUX -H3PO3 + H2O	2815.01	2815	939.341	3	-2.3	0.03202	22.7
GFGFVTFENSADADR-F4-G	db|PROT01|FOX1_RRM1	sarnowsc_D1907_055.c.08412.08412.2	sarnowsc_D1907_055.c.08433.08433.2	160	361.042	G	-H2	X -H2	1992.76	1992.76	997.389	2	-1.3	0.05567	20.17
GFGFVTFENSADADR-F2-G	db|PROT01|FOX1_RRM1	sarnowsc_D1907_055.c.08448.08448.3	sarnowsc_D1907_055.c.08507.08507.3	158	361.042	G	-H2	X -H2	1992.76	1992.76	665.262	3	-1.3	0.05886	26.97
GFGFVTFENSADADR-F4-G	db|PROT01|FOX1_RRM1	sarnowsc_D1907_055.c.08513.08513.2	sarnowsc_D1907_055.c.08807.08807.2	160	345.047	G	-H2O	X -H2O	1976.77	1976.77	989.392	2	-0.3	0.04196	21.97
GSKGFGFVTFENSADADR-D15-UG	db|PROT01|FOX1_RRM1	sarnowsc_D1907_055.c.08741.08741.3	sarnowsc_D1907_055.c.08618.08618.3	168	667.068	UG	-H2	UX -H2	2570.94	2570.93	857.985	3	-2.1	0.0265	22.32
GSKGFGFVTFENSADADR-G6-AUG	db|PROT01|FOX1_RRM1	sarnowsc_D1907_055.c.09000.09000.3	sarnowsc_D1907_055.c.09067.09067.3	159	998.136	AUG		AUX	2902.01	2902	968.341	3	-1.9	0.02957	27.44
GFGFVTFENSADADR-V5-UUG	db|PROT01|FOX1_RRM1	sarnowsc_D1907_055.c.09454.09454.2	sarnowsc_D1907_055.c.09640.09640.2	161	913.153	UUG	-HPO3 + H2O	UUX -HPO3 + H2O	2544.87	2544.87	1273.45	2	0.1	0.0327	23.3
GFGFVTFENSADADR-F4-UUG	db|PROT01|FOX1_RRM1	sarnowsc_D1907_055.c.09516.09516.3	sarnowsc_D1907_055.c.09455.09455.3	160	913.153	UUG	-HPO3 + H2O	UUX -HPO3 + H2O	2544.87	2544.88	849.3	3	1.4	0.07213	22.92
GSKGFGFVTFENSADADR-V8-G	db|PROT01|FOX1_RRM1	sarnowsc_D1907_055.c.09528.09528.3	sarnowsc_D1907_055.c.09514.09514.3	161	361.042	G	-H2	X -H2	2264.91	2264.91	755.979	3	0.4	0.03711	23.87
GFGFVTFENSADADR-V5-UG	db|PROT01|FOX1_RRM1	sarnowsc_D1907_055.c.09661.09661.3	sarnowsc_D1907_055.c.09552.09552.3	161	607.128	UG	-HPO3 + H2O	UX -HPO3 + H2O	2238.85	2238.85	747.29	3	-1.7	0.06502	24.32
GFGFVTFENSADADR-F4-UG	db|PROT01|FOX1_RRM1	sarnowsc_D1907_055.c.10086.10086.3	sarnowsc_D1907_055.c.10418.10418.3	160	669.083	UG		UX	2300.8	2300.8	767.942	3	-0.6	0.07307	24.95
GFGFVTFENSADADR-F4-UUG	db|PROT01|FOX1_RRM1	sarnowsc_D1907_055.c.10100.10100.3	sarnowsc_D1907_055.c.09850.09850.3	160	913.153	UUG	-HPO3 + H2O	UUX -HPO3 + H2O	2544.87	2544.87	849.298	3	-1.7	0.02081	21.49
GFGFVTFENSADADR-V5-UUG	db|PROT01|FOX1_RRM1	sarnowsc_D1907_055.c.10316.10316.3	sarnowsc_D1907_055.c.10615.10615.3	161	913.153	UUG	-HPO3 + H2O	UUX -HPO3 + H2O	2544.87	2544.87	849.299	3	-0.7	0.02031	22.69
GFGFVTFENSADADR-F4-UUG	db|PROT01|FOX1_RRM1	sarnowsc_D1907_055.c.10347.10347.2	sarnowsc_D1907_055.c.10642.10642.2	160	895.142	UUG	-HPO3	UUX -HPO3	2526.86	2526.86	1264.44	2	-1.3	0.02392	24.67
GFGFVTFENSADADR-F4-UG	db|PROT01|FOX1_RRM1	sarnowsc_D1907_055.c.10390.10390.3	sarnowsc_D1907_055.c.10428.10428.3	160	589.117	UG	-HPO3	UX -HPO3	2220.84	2220.83	741.286	3	-2.2	0.06503	23.26
GFGFVTFENSADADR-F4-UUG	db|PROT01|FOX1_RRM1	sarnowsc_D1907_055.c.10398.10398.3	sarnowsc_D1907_055.c.10417.10417.3	160	895.142	UUG	-HPO3	UUX -HPO3	2526.86	2526.87	843.297	3	1.2	0.0427	25.59
GFGFVTFENSADADR-T6-G	db|PROT01|FOX1_RRM1	sarnowsc_D1907_055.c.10540.10540.3	sarnowsc_D1907_055.c.10345.10345.3	162	363.058	G		X	1994.78	1994.78	665.934	3	-1.2	0.06305	20.04
GFGFVTFENSADADR-F4-UG	db|PROT01|FOX1_RRM1	sarnowsc_D1907_055.c.10618.10618.2	sarnowsc_D1907_055.c.10360.10360.2	160	589.117	UG	-HPO3	UX -HPO3	2220.84	2220.84	1111.43	2	-1.3	0.02136	22.04
GFGFVTFENSADADR-F4-UUG	db|PROT01|FOX1_RRM1	sarnowsc_D1907_055.c.10743.10743.2	sarnowsc_D1907_055.c.10432.10432.2	160	895.142	UUG	-HPO3	UUX -HPO3	2526.86	2526.86	1264.44	2	-0.3	0.01697	20.27
GFGFVTFENSADADR-T6-G	db|PROT01|FOX1_RRM1	sarnowsc_D1907_055.c.10801.10801.3	sarnowsc_D1907_055.c.10597.10597.3	162	363.058	G		X	1994.78	1994.78	665.935	3	0.9	0.07145	22.67
GFGFVTFENSADADR-F4-UG	db|PROT01|FOX1_RRM1	sarnowsc_D1907_055.c.10825.10825.2	sarnowsc_D1907_055.c.10616.10616.2	160	669.083	UG		UX	2300.8	2300.8	1151.41	2	-1	0.01928	26.77
GFGFVTFENSADADR-F4-G	db|PROT01|FOX1_RRM1	sarnowsc_D1907_055.c.10897.10897.2	sarnowsc_D1907_055.c.10925.10925.2	160	363.058	G		X	1994.78	1994.78	998.396	2	-2	0.01928	20.34
GFGFVTFENSADADR-F4-UG	db|PROT01|FOX1_RRM1	sarnowsc_D1907_055.c.10915.10915.3	sarnowsc_D1907_055.c.10667.10667.3	160	669.083	UG		UX	2300.8	2300.8	767.941	3	-1.8	0.04909	26.18
GFGFVTFENSADADR-F4-UUG	db|PROT01|FOX1_RRM1	sarnowsc_D1907_055.c.11171.11171.2	sarnowsc_D1907_055.c.11343.11343.2	160	895.142	UUG	-HPO3	UUX -HPO3	2526.86	2526.87	1264.44	2	0.8	0.10085	26.65
GFGFVTFENSADADR-F4-UG	db|PROT01|FOX1_RRM1	sarnowsc_D1907_055.c.11220.11220.3	sarnowsc_D1907_055.c.10877.10877.3	160	669.083	UG		UX	2300.8	2300.8	767.942	3	-1.3	0.06469	27.48
GFGFVTFENSADADR-F4-UG	db|PROT01|FOX1_RRM1	sarnowsc_D1907_055.c.11395.11395.3	sarnowsc_D1907_055.c.11462.11462.3	160	667.068	UG	-H2	UX -H2	2298.79	2298.79	767.27	3	-1.3	0.05353	29.29
GFGFVTFENSADADR-V5-UG	db|PROT01|FOX1_RRM1	sarnowsc_D1907_055.c.11507.11507.2	sarnowsc_D1907_055.c.11701.11701.2	161	589.117	UG	-HPO3	UX -HPO3	2220.84	2220.83	1111.42	2	-2.5	0.05104	21.02
GFGFVTFENSADADR-F4-UG	db|PROT01|FOX1_RRM1	sarnowsc_D1907_055.c.11561.11561.2	sarnowsc_D1907_055.c.11502.11502.2	160	667.068	UG	-H2	UX -H2	2298.79	2298.79	1150.4	2	-0.9	0.02184	21.53
GFGFVTFENSADADR-F2-UG	db|PROT01|FOX1_RRM1	sarnowsc_D1907_055.c.11668.11668.3	sarnowsc_D1907_055.c.11692.11692.3	158	607.128	UG	-HPO3 + H2O	UX -HPO3 + H2O	2238.85	2238.84	747.289	3	-2.1	0.08677	26.83
GFGFVTFENSADADR-T6-AUUG	db|PROT01|FOX1_RRM1	sarnowsc_D1907_055.c.11674.11674.3	sarnowsc_D1907_055.c.12000.12000.3	162	1242.2	AUUG	-HPO3 + H2O	AUUX -HPO3 + H2O	2873.93	2873.92	958.982	3	-1.5	0.00581	22.27
GFGFVTFENSADADR-F4-G	db|PROT01|FOX1_RRM1	sarnowsc_D1907_055.c.11708.11708.2	sarnowsc_D1907_055.c.11663.11663.2	160	361.042	G	-H2	X -H2	1992.76	1992.76	997.389	2	-0.3	0.0401	21.64
GFGFVTFENSADADR-F4-UG	db|PROT01|FOX1_RRM1	sarnowsc_D1907_055.c.11729.11729.2	sarnowsc_D1907_055.c.11505.11505.2	160	589.117	UG	-HPO3	UX -HPO3	2220.84	2220.83	1111.42	2	-3	0.03047	23.97
GFGFVTFENSADADR-T6-AUUG	db|PROT01|FOX1_RRM1	sarnowsc_D1907_055.c.11790.11790.2	sarnowsc_D1907_055.c.11714.11714.2	162	1242.2	AUUG	-HPO3 + H2O	AUUX -HPO3 + H2O	2873.93	2873.93	1437.97	2	-0.5	0.00265	21.33
GFGFVTFENSADADR-F4-AUUG	db|PROT01|FOX1_RRM1	sarnowsc_D1907_055.c.11921.11921.3	sarnowsc_D1907_055.c.11802.11802.3	160	1224.19	AUUG	-HPO3	AUUX -HPO3	2855.92	2855.92	952.98	3	-0.2	0.02595	20.7
GFGFVTFENSADADR-F4-AUUG	db|PROT01|FOX1_RRM1	sarnowsc_D1907_055.c.12004.12004.2	sarnowsc_D1907_055.c.12138.12138.2	160	1224.19	AUUG	-HPO3	AUUX -HPO3	2855.92	2855.91	1428.96	2	-0.7	0.01517	20.86
GFGFVTFENSADADR-F2-AUG	db|PROT01|FOX1_RRM1	sarnowsc_D1907_055.c.12177.12177.3	sarnowsc_D1907_055.c.12275.12275.3	158	998.136	AUG		AUX	2629.86	2629.86	877.626	3	-0.7	0.07686	22.99
GFGFVTFENSADADR-V5-UG	db|PROT01|FOX1_RRM1	sarnowsc_D1907_055.c.13052.13052.2	sarnowsc_D1907_055.c.13288.13288.2	161	669.083	UG		UX	2300.8	2300.8	1151.41	2	-1.6	0.02957	24.68
GFGFVTFENSADADR-T6-G	db|PROT01|FOX1_RRM1	sarnowsc_D1907_055.c.13243.13243.3	sarnowsc_D1907_055.c.13281.13281.3	162	361.042	G	-H2	X -H2	1992.76	1992.76	665.262	3	-1	0.10879	24.15
GFGFVTFENSADADR-F4-UG	db|PROT01|FOX1_RRM1	sarnowsc_D1907_055.c.13304.13304.3	sarnowsc_D1907_055.c.13365.13365.3	160	587.101	UG	-H3PO3	UX -H3PO3	2218.82	2218.82	740.614	3	-1.5	0.0615	23.07
GFGFVTFENSADADR-F4-UG	db|PROT01|FOX1_RRM1	sarnowsc_D1907_055.c.13372.13372.2	sarnowsc_D1907_055.c.13520.13520.2	160	587.101	UG	-H3PO3	UX -H3PO3	2218.82	2218.82	1110.42	2	-1.1	0.04781	21.78
GFGFVTFENSADADR-V5-G	db|PROT01|FOX1_RRM1	sarnowsc_D1907_055.c.13386.13386.2	sarnowsc_D1907_055.c.13427.13427.2	161	361.042	G	-H2	X -H2	1992.76	1992.76	997.388	2	-1.3	0.03758	24.07
GFGFVTFENSADADR-F4-UUG	db|PROT01|FOX1_RRM1	sarnowsc_D1907_055.c.13411.13411.2	sarnowsc_D1907_055.c.13317.13317.2	160	895.142	UUG	-HPO3	UUX -HPO3	2526.86	2526.86	1264.44	2	-0.4	0.00912	22.08
GFGFVTFENSADADR-F2-UUG	db|PROT01|FOX1_RRM1	sarnowsc_D1907_055.c.13445.13445.3	sarnowsc_D1907_055.c.13431.13431.3	158	913.153	UUG	-HPO3 + H2O	UUX -HPO3 + H2O	2544.87	2544.87	849.298	3	-1.7	0.06214	29.25
GFGFVTFENSADADR-F4-UG	db|PROT01|FOX1_RRM1	sarnowsc_D1907_055.c.13519.13519.2	sarnowsc_D1907_055.c.13384.13384.2	160	587.101	UG	-H3PO3	UX -H3PO3	2218.82	2218.82	1110.42	2	-2.6	0.02655	20.42
GFGFVTFENSADADR-T6-UUG	db|PROT01|FOX1_RRM1	sarnowsc_D1907_055.c.14122.14122.3	sarnowsc_D1907_055.c.14143.14143.3	162	975.109	UUG		UUX	2606.83	2606.82	869.949	3	-2.5	0.07889	30.84
GFGFVTFENSADADR-F4-UUG	db|PROT01|FOX1_RRM1	sarnowsc_D1907_055.c.14159.14159.2	sarnowsc_D1907_055.c.13968.13968.2	160	975.109	UUG		UUX	2606.83	2606.83	1304.42	2	0.3	0.01331	20.19
GFGFVTFENSADADR-F4-UUG	db|PROT01|FOX1_RRM1	sarnowsc_D1907_055.c.14286.14286.2	sarnowsc_D1907_055.c.14349.14349.2	160	975.109	UUG		UUX	2606.83	2606.83	1304.42	2	-1.5	0.04688	22.73
GFGFVTFENSADADR-F4-UUG	db|PROT01|FOX1_RRM1	sarnowsc_D1907_055.c.14433.14433.2	sarnowsc_D1907_055.c.14210.14210.2	160	975.109	UUG		UUX	2606.83	2606.83	1304.42	2	-0.7	0.03868	21.96
GFGFVTFENSADADR-F4-UUG	db|PROT01|FOX1_RRM1	sarnowsc_D1907_055.c.14461.14461.3	sarnowsc_D1907_055.c.14265.14265.3	160	975.109	UUG		UUX	2606.83	2606.83	869.951	3	0.1	0.02714	22.96
GFGFVTFENSADADR-T6-UUG	db|PROT01|FOX1_RRM1	sarnowsc_D1907_055.c.14498.14498.2	sarnowsc_D1907_055.c.14582.14582.2	162	895.142	UUG	-HPO3	UUX -HPO3	2526.86	2526.86	1264.44	2	-0.7	0.01475	21.69
GFGFVTFENSADADR-V5-UUG	db|PROT01|FOX1_RRM1	sarnowsc_D1907_055.c.16116.16116.2	sarnowsc_D1907_055.c.16223.16223.2	161	893.127	UUG	-H3PO3	UUX -H3PO3	2524.85	2524.85	1263.43	2	-0.1	0.02892	20.91
LHVSNIPFR-P7-U	db|PROT01|FOX1_RRM1	sarnowsc_D1907_058.c.03230.03230.2	sarnowsc_D1907_058.c.03453.03453.2	125	324.036	U		X	1405.64	1405.64	703.826	2	-2.3	0.21525	35.16
RLHVSNIPFR-F9-U	db|PROT01|FOX1_RRM1	sarnowsc_D1907_058.c.03942.03942.2	sarnowsc_D1907_058.c.03632.03632.2	126	322.02	U	-H2	X -H2	1559.72	1559.72	780.869	2	-1.3	0.25049	21.71
GSKGFGFVTFENSADADR-F7-GU	db|PROT01|FOX1_RRM1	sarnowsc_D1907_058.c.04232.04232.3	sarnowsc_D1907_058.c.04367.04367.3	160	607.128	GU	-HPO3 + H2O	GX -HPO3 + H2O	2511	2510.99	838.006	3	-1.6	0.02039	22.87
GSKGFGFVTFENSADADR-G6-GU	db|PROT01|FOX1_RRM1	sarnowsc_D1907_058.c.04514.04514.4	sarnowsc_D1907_058.c.04282.04282.4	159	607.128	GU	-HPO3 + H2O	GX -HPO3 + H2O	2511	2510.99	628.755	4	-2.8	0.01504	20.46
GSKGFGFVTFENSADADR-G6-GU	db|PROT01|FOX1_RRM1	sarnowsc_D1907_058.c.04856.04856.3	sarnowsc_D1907_058.c.04783.04783.3	159	589.117	GU	-HPO3	GX -HPO3	2492.99	2492.98	832.002	3	-1.3	0.15541	26.78
GSKGFGFVTFENSADADR-F5-GU	db|PROT01|FOX1_RRM1	sarnowsc_D1907_058.c.05747.05747.2	sarnowsc_D1907_058.c.05809.05809.2	158	587.101	GU	-H3PO3	GX -H3PO3	2490.97	2490.97	1246.49	2	-0.3	0.01441	20.23
GSKGFGFVTFENSADADRAR-E11-GUU	db|PROT01|FOX1_RRM1	sarnowsc_D1907_058.c.05807.05807.3	sarnowsc_D1907_058.c.05499.05499.3	164	895.142	GUU	-HPO3	GUX -HPO3	3026.15	3026.14	1009.72	3	-2.8	0.02768	21.85
GFGFVTFENSADADR-T6-GU	db|PROT01|FOX1_RRM1	sarnowsc_D1907_058.c.06051.06051.3	sarnowsc_D1907_058.c.06000.06000.3	162	607.128	GU	-HPO3 + H2O	GX -HPO3 + H2O	2238.85	2238.84	747.289	3	-1.8	0.03025	22.01
GFGFVTFENSADADR-F4-GU	db|PROT01|FOX1_RRM1	sarnowsc_D1907_058.c.06249.06249.3	sarnowsc_D1907_058.c.06198.06198.3	160	607.128	GU	-HPO3 + H2O	GX -HPO3 + H2O	2238.85	2238.85	747.29	3	-1.6	0.05023	22.74
GSKGFGFVTFENSADADR-E11-GUU	db|PROT01|FOX1_RRM1	sarnowsc_D1907_058.c.06263.06263.3	sarnowsc_D1907_058.c.06201.06201.3	164	913.153	GUU	-HPO3 + H2O	GUX -HPO3 + H2O	2817.02	2817.02	940.014	3	-1.6	0.01281	21.75
GSKGFGFVTFENSADADR-F7-GUU	db|PROT01|FOX1_RRM1	sarnowsc_D1907_058.c.06317.06317.3	sarnowsc_D1907_058.c.06637.06637.3	160	895.142	GUU	-HPO3	GUX -HPO3	2799.01	2799.01	934.011	3	-1.1	0.03729	21.5
GFGFVTFENSADADR-V5-GU	db|PROT01|FOX1_RRM1	sarnowsc_D1907_058.c.06440.06440.2	sarnowsc_D1907_058.c.06450.06450.2	161	607.128	GU	-HPO3 + H2O	GX -HPO3 + H2O	2238.85	2238.85	1120.43	2	-1.8	0.12555	25.9
GSKGFGFVTFENSADADR-F7-GUU	db|PROT01|FOX1_RRM1	sarnowsc_D1907_058.c.06678.06678.2	sarnowsc_D1907_058.c.06984.06984.2	160	895.142	GUU	-HPO3	GUX -HPO3	2799.01	2799.01	1400.51	2	-0.2	0.01977	20.42
GSKGFGFVTFENSADADR-G6-GUU	db|PROT01|FOX1_RRM1	sarnowsc_D1907_058.c.06740.06740.3	sarnowsc_D1907_058.c.06375.06375.3	159	895.142	GUU	-HPO3	GUX -HPO3	2799.01	2799.01	934.01	3	-1.9	0.12646	23.93
GFGFVTFENSADADR-V5-GU	db|PROT01|FOX1_RRM1	sarnowsc_D1907_058.c.06915.06915.2	sarnowsc_D1907_058.c.06578.06578.2	161	589.117	GU	-HPO3	GX -HPO3	2220.84	2220.84	1111.43	2	-0.8	0.01872	24.48
GSKGFGFVTFENSADADR-F7-GUU	db|PROT01|FOX1_RRM1	sarnowsc_D1907_058.c.07018.07018.2	sarnowsc_D1907_058.c.06759.06759.2	160	895.142	GUU	-HPO3	GUX -HPO3	2799.01	2799.01	1400.51	2	-1.9	0.04113	25.47
GFGFVTFENSADADR-F4-GU	db|PROT01|FOX1_RRM1	sarnowsc_D1907_058.c.07096.07096.3	sarnowsc_D1907_058.c.06721.06721.3	160	589.117	GU	-HPO3	GX -HPO3	2220.84	2220.84	741.286	3	-1.5	0.04169	22.52
GSKGFGFVTFENSADADR-T9-GUU	db|PROT01|FOX1_RRM1	sarnowsc_D1907_058.c.07302.07302.3	sarnowsc_D1907_058.c.07680.07680.3	162	911.137	GUU	-H3PO3 + H2O	GUX -H3PO3 + H2O	2815.01	2815	939.342	3	-1.9	0.02848	21.19
GSKGFGFVTFENSADADR-E11-GU	db|PROT01|FOX1_RRM1	sarnowsc_D1907_058.c.07938.07938.3	sarnowsc_D1907_058.c.07924.07924.3	164	605.112	GU	-H3PO3 + H2O	GX -H3PO3 + H2O	2508.98	2508.98	837.334	3	-1.2	0.02355	21.31
GFGFVTFENSADADR-F4-GUU	db|PROT01|FOX1_RRM1	sarnowsc_D1907_058.c.08081.08081.3	sarnowsc_D1907_058.c.08242.08242.3	160	913.153	GUU	-HPO3 + H2O	GUX -HPO3 + H2O	2544.87	2544.87	849.299	3	-0.1	0.04692	22.06
GFGFVTFENSADADR-T6-GUU	db|PROT01|FOX1_RRM1	sarnowsc_D1907_058.c.08131.08131.2	sarnowsc_D1907_058.c.08178.08178.2	162	913.153	GUU	-HPO3 + H2O	GUX -HPO3 + H2O	2544.87	2544.87	1273.44	2	-1.4	0.00353	20.25
GFGFVTFENSADADR-V5-GUU	db|PROT01|FOX1_RRM1	sarnowsc_D1907_058.c.08693.08693.3	sarnowsc_D1907_058.c.08659.08659.3	161	913.153	GUU	-HPO3 + H2O	GUX -HPO3 + H2O	2544.87	2544.87	849.298	3	-1.1	0.03146	23.15
GFGFVTFENSADADR-T6-GUU	db|PROT01|FOX1_RRM1	sarnowsc_D1907_058.c.08865.08865.2	sarnowsc_D1907_058.c.08660.08660.2	162	913.153	GUU	-HPO3 + H2O	GUX -HPO3 + H2O	2544.87	2544.87	1273.45	2	0.1	0.00506	23.68
GFGFVTFENSADADR-F4-GU	db|PROT01|FOX1_RRM1	sarnowsc_D1907_058.c.09076.09076.3	sarnowsc_D1907_058.c.09067.09067.3	160	607.128	GU	-HPO3 + H2O	GX -HPO3 + H2O	2238.85	2238.85	747.29	3	-0.9	0.10638	22.03
GFGFVTFENSADADR-G3-GU	db|PROT01|FOX1_RRM1	sarnowsc_D1907_058.c.09219.09219.2	sarnowsc_D1907_058.c.09498.09498.2	159	607.128	GU	-HPO3 + H2O	GX -HPO3 + H2O	2238.85	2238.84	1120.43	2	-2.7	0.01977	21.96
GFGFVTFENSADADR-V5-GUU	db|PROT01|FOX1_RRM1	sarnowsc_D1907_058.c.09280.09280.3	sarnowsc_D1907_058.c.09468.09468.3	161	895.142	GUU	-HPO3	GUX -HPO3	2526.86	2526.86	843.295	3	-0.6	0.06291	24.7
GFGFVTFENSADADR-F4-GUU	db|PROT01|FOX1_RRM1	sarnowsc_D1907_058.c.09415.09415.2	sarnowsc_D1907_058.c.09200.09200.2	160	895.142	GUU	-HPO3	GUX -HPO3	2526.86	2526.86	1264.44	2	-0.2	0.05892	20.58
GFGFVTFENSADADR-F4-GU	db|PROT01|FOX1_RRM1	sarnowsc_D1907_058.c.09519.09519.2	sarnowsc_D1907_058.c.09820.09820.2	160	589.117	GU	-HPO3	GX -HPO3	2220.84	2220.84	1111.43	2	-1.3	0.05201	20
GFGFVTFENSADADR-F4-AGUU	db|PROT01|FOX1_RRM1	sarnowsc_D1907_058.c.09532.09532.3	sarnowsc_D1907_058.c.09533.09533.3	160	1242.2	AGUU	-HPO3 + H2O	AGUX -HPO3 + H2O	2873.93	2873.92	958.982	3	-1.7	0.07669	22.65
GFGFVTFENSADADR-F4-GU	db|PROT01|FOX1_RRM1	sarnowsc_D1907_058.c.09705.09705.2	sarnowsc_D1907_058.c.09565.09565.2	160	589.117	GU	-HPO3	GX -HPO3	2220.84	2220.84	1111.43	2	-1.1	0.00992	21.96
GFGFVTFENSADADR-F4-GU	db|PROT01|FOX1_RRM1	sarnowsc_D1907_058.c.09719.09719.3	sarnowsc_D1907_058.c.09720.09720.3	160	589.117	GU	-HPO3	GX -HPO3	2220.84	2220.84	741.287	3	-0.8	0.036	22.4
GFGFVTFENSADADR-F4-GU	db|PROT01|FOX1_RRM1	sarnowsc_D1907_058.c.10308.10308.2	sarnowsc_D1907_058.c.10371.10371.2	160	589.117	GU	-HPO3	GX -HPO3	2220.84	2220.83	1111.42	2	-2.3	0.07837	21.01
GFGFVTFENSADADR-F4-GU	db|PROT01|FOX1_RRM1	sarnowsc_D1907_058.c.10838.10838.2	sarnowsc_D1907_058.c.10571.10571.2	160	589.117	GU	-HPO3	GX -HPO3	2220.84	2220.83	1111.42	2	-2.8	0.03304	26.84
GFGFVTFENSADADR-F4-AGUU	db|PROT01|FOX1_RRM1	sarnowsc_D1907_058.c.10861.10861.2	sarnowsc_D1907_058.c.10898.10898.2	160	1224.19	AGUU	-HPO3	AGUX -HPO3	2855.92	2855.92	1428.97	2	-0.5	0.01279	20.69
GFGFVTFENSADADR-F4-GU	db|PROT01|FOX1_RRM1	sarnowsc_D1907_058.c.12012.12012.2	sarnowsc_D1907_058.c.12059.12059.2	160	587.101	GU	-H3PO3	GX -H3PO3	2218.82	2218.82	1110.42	2	-0.3	0.0426	24.74
GFGFVTFENSADADR-F4-GU	db|PROT01|FOX1_RRM1	sarnowsc_D1907_058.c.12156.12156.2	sarnowsc_D1907_058.c.12208.12208.2	160	587.101	GU	-H3PO3	GX -H3PO3	2218.82	2218.82	1110.42	2	-1	0.03344	20.95
GFGFVTFENSADADR-F4-GUU	db|PROT01|FOX1_RRM1	sarnowsc_D1907_058.c.12219.12219.3	sarnowsc_D1907_058.c.12255.12255.3	160	913.153	GUU	-HPO3 + H2O	GUX -HPO3 + H2O	2544.87	2544.87	849.298	3	-1.6	0.04184	21.12
GFGFVTFENSADADR-F4-GU	db|PROT01|FOX1_RRM1	sarnowsc_D1907_058.c.12293.12293.2	sarnowsc_D1907_058.c.12364.12364.2	160	587.101	GU	-H3PO3	GX -H3PO3	2218.82	2218.82	1110.42	2	-1.2	0.02458	20.59
GFGFVTFENSADADR-F4-GUU	db|PROT01|FOX1_RRM1	sarnowsc_D1907_058.c.12881.12881.2	sarnowsc_D1907_058.c.12943.12943.2	160	975.109	GUU		GUX	2606.83	2606.83	1304.42	2	-1.2	0.01823	21.04
GFGFVTFENSADADR-F4-GUU	db|PROT01|FOX1_RRM1	sarnowsc_D1907_058.c.12999.12999.2	sarnowsc_D1907_058.c.13190.13190.2	160	975.109	GUU		GUX	2606.83	2606.83	1304.42	2	-1	0.04134	23.65
GFGFVTFENSADADR-F2-GUU	db|PROT01|FOX1_RRM1	sarnowsc_D1907_058.c.13252.13252.3	sarnowsc_D1907_058.c.13194.13194.3	158	975.109	GUU		GUX	2606.83	2606.83	869.95	3	-1.4	0.05476	26.46
GFGFVTFENSADADR-F4-GUU	db|PROT01|FOX1_RRM1	sarnowsc_D1907_058.c.14945.14945.2	sarnowsc_D1907_058.c.14952.14952.2	160	893.127	GUU	-H3PO3	GUX -H3PO3	2524.85	2524.84	1263.43	2	-2.7	0.03014	22.97
GSKGFGFVTFENSADADR-G6-GU	db|PROT01|FOX1_RRM1	sarnowsc_D1907_061.c.04435.04435.3	sarnowsc_D1907_061.c.04426.04426.3	159	607.128	GU	-HPO3 + H2O	GX -HPO3 + H2O	2511	2510.99	838.006	3	-1.1	0.01714	21.39
GSKGFGFVTFENSADADR-F5-GU	db|PROT01|FOX1_RRM1	sarnowsc_D1907_061.c.04570.04570.3	sarnowsc_D1907_061.c.04863.04863.3	158	589.117	GU	-HPO3	GX -HPO3	2492.99	2492.98	832.002	3	-1.7	0.12727	23.69
GSKGFGFVTFENSADADR-F7-GU	db|PROT01|FOX1_RRM1	sarnowsc_D1907_061.c.04620.04620.3	sarnowsc_D1907_061.c.04614.04614.3	160	607.128	GU	-HPO3 + H2O	GX -HPO3 + H2O	2511	2510.99	838.005	3	-1.9	0.00921	24.68
GSKGFGFVTFENSADADR-V8-GU	db|PROT01|FOX1_RRM1	sarnowsc_D1907_061.c.04624.04624.4	sarnowsc_D1907_061.c.04427.04427.4	161	607.128	GU	-HPO3 + H2O	GX -HPO3 + H2O	2511	2510.99	628.756	4	-2.3	0.03291	23.98
GSKGFGFVTFENSADADR-F7-GU	db|PROT01|FOX1_RRM1	sarnowsc_D1907_061.c.04899.04899.2	sarnowsc_D1907_061.c.05103.05103.2	160	589.117	GU	-HPO3	GX -HPO3	2492.99	2492.98	1247.5	2	-1.4	0.00626	25.98
GFGFVTFENSADADRAR-V5-GU	db|PROT01|FOX1_RRM1	sarnowsc_D1907_061.c.05569.05569.3	sarnowsc_D1907_061.c.05520.05520.3	161	589.117	GU	-HPO3	GX -HPO3	2447.98	2447.97	816.999	3	-1.4	0.01428	23.05
GSKGFGFVTFENSADADR-E11-GU	db|PROT01|FOX1_RRM1	sarnowsc_D1907_061.c.05868.05868.2	sarnowsc_D1907_061.c.05928.05928.2	164	587.101	GU	-H3PO3	GX -H3PO3	2490.97	2490.97	1246.49	2	-2.4	0.06315	23.56
GFGFVTFENSADADRAR-T6-GU	db|PROT01|FOX1_RRM1	sarnowsc_D1907_061.c.06514.06514.3	sarnowsc_D1907_061.c.06887.06887.3	162	587.101	GU	-H3PO3	GX -H3PO3	2445.96	2445.96	816.327	3	-1.4	0.05003	23.97
GFGFVTFENSADADR-V5-GU	db|PROT01|FOX1_RRM1	sarnowsc_D1907_061.c.06552.06552.2	sarnowsc_D1907_061.c.06241.06241.2	161	607.128	GU	-HPO3 + H2O	GX -HPO3 + H2O	2238.85	2238.84	1120.43	2	-2.2	0.01221	24.04
GFGFVTFENSADADR-F4-GU	db|PROT01|FOX1_RRM1	sarnowsc_D1907_061.c.06638.06638.3	sarnowsc_D1907_061.c.06448.06448.3	160	607.128	GU	-HPO3 + H2O	GX -HPO3 + H2O	2238.85	2238.85	747.29	3	-1.4	0.03707	24.03
GFGFVTFENSADADR-V5-GU	db|PROT01|FOX1_RRM1	sarnowsc_D1907_061.c.06772.06772.2	sarnowsc_D1907_061.c.06439.06439.2	161	607.128	GU	-HPO3 + H2O	GX -HPO3 + H2O	2238.85	2238.84	1120.43	2	-2	0.12584	22.01
GFGFVTFENSADADR-F4-GU	db|PROT01|FOX1_RRM1	sarnowsc_D1907_061.c.06861.06861.3	sarnowsc_D1907_061.c.06862.06862.3	160	589.117	GU	-HPO3	GX -HPO3	2220.84	2220.84	741.287	3	-0.9	0.04697	21.7
GFGFVTFENSADADR-V5-GU	db|PROT01|FOX1_RRM1	sarnowsc_D1907_061.c.06949.06949.2	sarnowsc_D1907_061.c.06732.06732.2	161	589.117	GU	-HPO3	GX -HPO3	2220.84	2220.84	1111.43	2	-0.6	0.01876	21.44
GSKGFGFVTFENSADADR-E11-GUU	db|PROT01|FOX1_RRM1	sarnowsc_D1907_061.c.06973.06973.2	sarnowsc_D1907_061.c.07009.07009.2	164	895.142	GUU	-HPO3	GUX -HPO3	2799.01	2799.01	1400.51	2	-0.6	0.08384	21.38
GSKGFGFVTFENSADADR-T9-GUU	db|PROT01|FOX1_RRM1	sarnowsc_D1907_061.c.07007.07007.3	sarnowsc_D1907_061.c.06952.06952.3	162	913.153	GUU	-HPO3 + H2O	GUX -HPO3 + H2O	2817.02	2817.02	940.014	3	-1.7	0.00878	24.81
GSKGFGFVTFENSADADR-V8-GU	db|PROT01|FOX1_RRM1	sarnowsc_D1907_061.c.07017.07017.3	sarnowsc_D1907_061.c.06868.06868.3	161	669.083	GU		GX	2572.95	2572.95	858.658	3	-1.1	0.02469	23.26
GSKGFGFVTFENSADADR-G6-GUU	db|PROT01|FOX1_RRM1	sarnowsc_D1907_061.c.07341.07341.3	sarnowsc_D1907_061.c.06923.06923.3	159	895.142	GUU	-HPO3	GUX -HPO3	2799.01	2799.01	934.01	3	-2.2	0.11546	24.6
GFGFVTFENSADADR-F4-GU	db|PROT01|FOX1_RRM1	sarnowsc_D1907_061.c.07405.07405.3	sarnowsc_D1907_061.c.07097.07097.3	160	589.117	GU	-HPO3	GX -HPO3	2220.84	2220.84	741.286	3	-1.6	0.06063	22.56
GFGFVTFENSADADR-F4-GU	db|PROT01|FOX1_RRM1	sarnowsc_D1907_061.c.07432.07432.2	sarnowsc_D1907_061.c.06998.06998.2	160	589.117	GU	-HPO3	GX -HPO3	2220.84	2220.84	1111.43	2	-1.3	0.03976	23.21
GSKGFGFVTFENSADADR-T9-GUU	db|PROT01|FOX1_RRM1	sarnowsc_D1907_061.c.07577.07577.3	sarnowsc_D1907_061.c.07540.07540.3	162	911.137	GUU	-H3PO3 + H2O	GUX -H3PO3 + H2O	2815.01	2815.01	939.344	3	0.1	0.00997	21.3
GSKGFGFVTFENSADADR-G6-GUU	db|PROT01|FOX1_RRM1	sarnowsc_D1907_061.c.08021.08021.3	sarnowsc_D1907_061.c.08208.08208.3	159	893.127	GUU	-H3PO3	GUX -H3PO3	2797	2796.99	933.338	3	-1.9	0.06252	25.02
GFGFVTFENSADADR-F4-GU	db|PROT01|FOX1_RRM1	sarnowsc_D1907_061.c.08289.08289.3	sarnowsc_D1907_061.c.08569.08569.3	160	587.101	GU	-H3PO3	GX -H3PO3	2218.82	2218.82	740.614	3	-1.8	0.03941	21.71
GFGFVTFENSADADR-F4-GUU	db|PROT01|FOX1_RRM1	sarnowsc_D1907_061.c.08471.08471.3	sarnowsc_D1907_061.c.08871.08871.3	160	913.153	GUU	-HPO3 + H2O	GUX -HPO3 + H2O	2544.87	2544.87	849.298	3	-1	0.06222	22.55
GFGFVTFENSADADR-V5-GUU	db|PROT01|FOX1_RRM1	sarnowsc_D1907_061.c.08745.08745.3	sarnowsc_D1907_061.c.09064.09064.3	161	913.153	GUU	-HPO3 + H2O	GUX -HPO3 + H2O	2544.87	2544.87	849.299	3	-0.5	0.03043	26.57
GFGFVTFENSADADR-T6-GUU	db|PROT01|FOX1_RRM1	sarnowsc_D1907_061.c.09109.09109.2	sarnowsc_D1907_061.c.08820.08820.2	162	913.153	GUU	-HPO3 + H2O	GUX -HPO3 + H2O	2544.87	2544.87	1273.44	2	-1.5	0.00444	21.29
GFGFVTFENSADADR-V5-GU	db|PROT01|FOX1_RRM1	sarnowsc_D1907_061.c.09621.09621.3	sarnowsc_D1907_061.c.09473.09473.3	161	607.128	GU	-HPO3 + H2O	GX -HPO3 + H2O	2238.85	2238.84	747.289	3	-2.8	0.04887	24.89
GFGFVTFENSADADR-F4-GUU	db|PROT01|FOX1_RRM1	sarnowsc_D1907_061.c.09870.09870.3	sarnowsc_D1907_061.c.09963.09963.3	160	895.142	GUU	-HPO3	GUX -HPO3	2526.86	2526.86	843.295	3	-1.2	0.05729	23.26
GFGFVTFENSADADR-F4-GUU	db|PROT01|FOX1_RRM1	sarnowsc_D1907_061.c.10071.10071.2	sarnowsc_D1907_061.c.09794.09794.2	160	895.142	GUU	-HPO3	GUX -HPO3	2526.86	2526.86	1264.44	2	-0.9	0.01521	25.13
GFGFVTFENSADADR-G3-GU	db|PROT01|FOX1_RRM1	sarnowsc_D1907_061.c.10076.10076.2	sarnowsc_D1907_061.c.09897.09897.2	159	669.083	GU		GX	2300.8	2300.8	1151.41	2	-1.5	0.0335	24.4
GFGFVTFENSADADR-F2-GU	db|PROT01|FOX1_RRM1	sarnowsc_D1907_061.c.10077.10077.3	sarnowsc_D1907_061.c.10237.10237.3	158	589.117	GU	-HPO3	GX -HPO3	2220.84	2220.83	741.285	3	-2.6	0.06281	23.98
GFGFVTFENSADADR-G3-GU	db|PROT01|FOX1_RRM1	sarnowsc_D1907_061.c.10135.10135.2	sarnowsc_D1907_061.c.09924.09924.2	159	607.128	GU	-HPO3 + H2O	GX -HPO3 + H2O	2238.85	2238.85	1120.43	2	-1.7	0.02652	22.24
GFGFVTFENSADADR-F4-GU	db|PROT01|FOX1_RRM1	sarnowsc_D1907_061.c.10179.10179.2	sarnowsc_D1907_061.c.10336.10336.2	160	589.117	GU	-HPO3	GX -HPO3	2220.84	2220.84	1111.43	2	-1.4	0.09423	26.64
GFGFVTFENSADADR-F4-AGUU	db|PROT01|FOX1_RRM1	sarnowsc_D1907_061.c.10495.10495.3	sarnowsc_D1907_061.c.10477.10477.3	160	1242.2	AGUU	-HPO3 + H2O	AGUX -HPO3 + H2O	2873.93	2873.92	958.982	3	-2.1	0.01501	20.93
GFGFVTFENSADADR-V5-GU	db|PROT01|FOX1_RRM1	sarnowsc_D1907_061.c.10673.10673.2	sarnowsc_D1907_061.c.10778.10778.2	161	605.112	GU	-H3PO3 + H2O	GX -H3PO3 + H2O	2236.83	2236.83	1119.42	2	-1.9	0.02633	24.95
GFGFVTFENSADADR-F2-GU	db|PROT01|FOX1_RRM1	sarnowsc_D1907_061.c.12908.12908.3	sarnowsc_D1907_061.c.12864.12864.3	158	587.101	GU	-H3PO3	GX -H3PO3	2218.82	2218.82	740.614	3	-1.5	0.07215	23.89
GFGFVTFENSADADR-F4-GU	db|PROT01|FOX1_RRM1	sarnowsc_D1907_061.c.12925.12925.2	sarnowsc_D1907_061.c.12760.12760.2	160	587.101	GU	-H3PO3	GX -H3PO3	2218.82	2218.82	1110.42	2	-0.7	0.02361	20.85
GFGFVTFENSADADR-V5-GUU	db|PROT01|FOX1_RRM1	sarnowsc_D1907_061.c.12936.12936.3	sarnowsc_D1907_061.c.13005.13005.3	161	895.142	GUU	-HPO3	GUX -HPO3	2526.86	2526.86	843.294	3	-2	0.03019	20.99
GFGFVTFENSADADR-F2-GUU	db|PROT01|FOX1_RRM1	sarnowsc_D1907_061.c.12989.12989.3	sarnowsc_D1907_061.c.13097.13097.3	158	913.153	GUU	-HPO3 + H2O	GUX -HPO3 + H2O	2544.87	2544.87	849.299	3	-0.9	0.0698	26.75
GFGFVTFENSADADR-F4-GU	db|PROT01|FOX1_RRM1	sarnowsc_D1907_061.c.13473.13473.2	sarnowsc_D1907_061.c.13261.13261.2	160	587.101	GU	-H3PO3	GX -H3PO3	2218.82	2218.82	1110.42	2	-0.3	0.03921	20.5
GFGFVTFENSADADR-V5-GUU	db|PROT01|FOX1_RRM1	sarnowsc_D1907_061.c.13746.13746.3	sarnowsc_D1907_061.c.13812.13812.3	161	975.109	GUU		GUX	2606.83	2606.83	869.95	3	-1.7	0.07543	23.59
GFGFVTFENSADADR-F2-GU	db|PROT01|FOX1_RRM1	sarnowsc_D1907_061.c.13867.13867.2	sarnowsc_D1907_061.c.13655.13655.2	158	667.068	GU	-H2	GX -H2	2298.79	2298.78	1150.4	2	-2.5	0.02911	21.26
GFGFVTFENSADADR-F4-GUU	db|PROT01|FOX1_RRM1	sarnowsc_D1907_061.c.13886.13886.2	sarnowsc_D1907_061.c.13981.13981.2	160	975.109	GUU		GUX	2606.83	2606.83	1304.42	2	-1.3	0.01976	20.93
GFGFVTFENSADADR-T6-GUU	db|PROT01|FOX1_RRM1	sarnowsc_D1907_061.c.13992.13992.2	sarnowsc_D1907_061.c.13835.13835.2	162	895.142	GUU	-HPO3	GUX -HPO3	2526.86	2526.86	1264.44	2	-1.4	0.0196	22.07
GFGFVTFENSADADR-F4-GU	db|PROT01|FOX1_RRM1	sarnowsc_D1907_061.c.14147.14147.2	sarnowsc_D1907_061.c.14313.14313.2	160	589.117	GU	-HPO3	GX -HPO3	2220.84	2220.84	1111.43	2	-1.5	0.0303	21.81
GFGFVTFENSADADR-F4-GUU	db|PROT01|FOX1_RRM1	sarnowsc_D1907_061.c.14411.14411.2	sarnowsc_D1907_061.c.14283.14283.2	160	895.142	GUU	-HPO3	GUX -HPO3	2526.86	2526.86	1264.44	2	-1.1	0.01517	21.03
GFGFVTFENSADADR-T6-AGUU	db|PROT01|FOX1_RRM1	sarnowsc_D1907_061.c.14984.14984.3	sarnowsc_D1907_061.c.14780.14780.3	162	1222.18	AGUU	-H3PO3	AGUX -H3PO3	2853.9	2853.9	952.309	3	0.5	0.01302	20.36

## Sheet: Figure 1C
Id	Protein	Light_spectrum	Heavy_spectrum	AbsPos1	RNA_Mr	RNA_composition	Neutral_Loss	Isobaric_RNA_Composition	Mr_Calculated	Mr_measured	Mz	z	Error_rel_ppm	TIC	ld-score
RLHVSNIPFR-F9-U	db|PROT01|FOX1_RRM1	sarnowsc_D1907_022.c.01912.01912.3	sarnowsc_D1907_022.c.01913.01913.3	126	324.036	U		X	1561.74	1561.74	521.587	3	-0.8	0.20764	39.13
RLHVSNIPFR-P8-U	db|PROT01|FOX1_RRM1	sarnowsc_D1907_022.c.02031.02031.2	sarnowsc_D1907_022.c.01955.01955.2	125	324.036	U		X	1561.74	1561.74	781.878	2	-0.3	0.1988	24.6
RLHVSNIPFR-R10-U	db|PROT01|FOX1_RRM1	sarnowsc_D1907_022.c.02052.02052.3	sarnowsc_D1907_022.c.02107.02107.3	127	324.036	U		X	1561.74	1561.74	521.588	3	-0.5	0.15314	36.71
LHVSNIPFR-P7-U	db|PROT01|FOX1_RRM1	sarnowsc_D1907_022.c.02545.02545.2	sarnowsc_D1907_022.c.02569.02569.2	125	324.036	U		X	1405.64	1405.64	703.828	2	1	0.21227	31.39
LHVSNIPFR-P7-U	db|PROT01|FOX1_RRM1	sarnowsc_D1907_022.c.02665.02665.2	sarnowsc_D1907_022.c.02803.02803.2	125	324.036	U		X	1405.64	1405.64	703.827	2	-0.2	0.32477	41.22
LHVSNIPFR-I6-U	db|PROT01|FOX1_RRM1	sarnowsc_D1907_022.c.02786.02786.2	sarnowsc_D1907_022.c.02683.02683.2	124	324.036	U		X	1405.64	1405.64	703.827	2	-0.5	0.26211	38.73
LHVSNIPFR-F8-U	db|PROT01|FOX1_RRM1	sarnowsc_D1907_022.c.03113.03113.2	sarnowsc_D1907_022.c.03361.03361.2	126	324.036	U		X	1405.64	1405.64	703.827	2	-0.3	0.22006	36.02
LHVSNIPFR-F8-U	db|PROT01|FOX1_RRM1	sarnowsc_D1907_022.c.03265.03265.2	sarnowsc_D1907_022.c.03139.03139.2	126	324.036	U		X	1405.64	1405.64	703.827	2	-0.4	0.172	32.04
RLHVSNIPFR-F9-U	db|PROT01|FOX1_RRM1	sarnowsc_D1907_022.c.03366.03366.3	sarnowsc_D1907_022.c.03403.03403.3	126	322.02	U	-H2	X -H2	1559.72	1559.72	520.916	3	-0.5	0.15015	20.38
LHVSNIPFR-F8-U	db|PROT01|FOX1_RRM1	sarnowsc_D1907_022.c.03468.03468.2	sarnowsc_D1907_022.c.03757.03757.2	126	324.036	U		X	1405.64	1405.64	703.827	2	-1	0.19016	33.51
RLHVSNIPFR-F9-U	db|PROT01|FOX1_RRM1	sarnowsc_D1907_022.c.03526.03526.3	sarnowsc_D1907_022.c.03550.03550.3	126	322.02	U	-H2	X -H2	1559.72	1559.72	520.916	3	-0.7	0.22446	37.27
RLHVSNIPFR-P8-U	db|PROT01|FOX1_RRM1	sarnowsc_D1907_022.c.03618.03618.2	sarnowsc_D1907_022.c.03609.03609.2	125	322.02	U	-H2	X -H2	1559.72	1559.72	780.87	2	-0.3	0.31998	39.05
LHVSNIPFR-F8-U	db|PROT01|FOX1_RRM1	sarnowsc_D1907_022.c.03645.03645.2	sarnowsc_D1907_022.c.03546.03546.2	126	324.036	U		X	1405.64	1405.64	703.827	2	-0.5	0.20792	35.14
RLHVSNIPFR-P8-U	db|PROT01|FOX1_RRM1	sarnowsc_D1907_022.c.03684.03684.3	sarnowsc_D1907_022.c.03744.03744.3	125	322.02	U	-H2	X -H2	1559.72	1559.72	520.916	3	-0.5	0.2585	42.15
RLHVSNIPFR-F9-U	db|PROT01|FOX1_RRM1	sarnowsc_D1907_022.c.03780.03780.2	sarnowsc_D1907_022.c.03987.03987.2	126	322.02	U	-H2	X -H2	1559.72	1559.72	780.87	2	-0.5	0.27664	35.63
RLHVSNIPFR-F9-U	db|PROT01|FOX1_RRM1	sarnowsc_D1907_022.c.03851.03851.3	sarnowsc_D1907_022.c.03964.03964.3	126	322.02	U	-H2	X -H2	1559.72	1559.72	520.916	3	-0.1	0.25893	41.03
RLHVSNIPFR-F9-U	db|PROT01|FOX1_RRM1	sarnowsc_D1907_022.c.03953.03953.2	sarnowsc_D1907_022.c.04162.04162.2	126	322.02	U	-H2	X -H2	1559.72	1559.72	780.87	2	-0.2	0.11803	29.65
RLHVSNIPFR-I7-U	db|PROT01|FOX1_RRM1	sarnowsc_D1907_022.c.04029.04029.3	sarnowsc_D1907_022.c.04149.04149.3	124	322.02	U	-H2	X -H2	1559.72	1559.72	520.916	3	-0.7	0.1687	20.59
LHVSNIPFR-P7-U	db|PROT01|FOX1_RRM1	sarnowsc_D1907_022.c.04881.04881.2	sarnowsc_D1907_022.c.05159.05159.2	125	322.02	U	-H2	X -H2	1403.62	1403.62	702.82	2	-0.1	0.33778	40.83
LHVSNIPFR-F8-U	db|PROT01|FOX1_RRM1	sarnowsc_D1907_022.c.05030.05030.2	sarnowsc_D1907_022.c.04850.04850.2	126	322.02	U	-H2	X -H2	1403.62	1403.62	702.819	2	-0.4	0.35587	40.41
LHVSNIPFR-P7-U	db|PROT01|FOX1_RRM1	sarnowsc_D1907_022.c.05184.05184.2	sarnowsc_D1907_022.c.05000.05000.2	125	322.02	U	-H2	X -H2	1403.62	1403.62	702.82	2	0.5	0.36031	42.47
LHVSNIPFR-P7-U	db|PROT01|FOX1_RRM1	sarnowsc_D1907_022.c.05347.05347.2	sarnowsc_D1907_022.c.05504.05504.2	125	322.02	U	-H2	X -H2	1403.62	1403.62	702.82	2	0.1	0.33154	42.32
LHVSNIPFR-F8-U	db|PROT01|FOX1_RRM1	sarnowsc_D1907_022.c.05524.05524.2	sarnowsc_D1907_022.c.05323.05323.2	126	322.02	U	-H2	X -H2	1403.62	1403.62	702.819	2	-0.2	0.33959	41.24
LHVSNIPFR-F8-U	db|PROT01|FOX1_RRM1	sarnowsc_D1907_022.c.05702.05702.2	sarnowsc_D1907_022.c.05679.05679.2	126	322.02	U	-H2	X -H2	1403.62	1403.62	702.819	2	-0.2	0.23905	36.12
ILDVEIIFNER-F8-U	db|PROT01|FOX1_RRM1	sarnowsc_D1907_022.c.10323.10323.2	sarnowsc_D1907_022.c.10488.10488.2	150	324.036	U		X	1683.78	1683.78	842.896	2	0	0.1248	46.28
ILDVEIIFNER-F8-U	db|PROT01|FOX1_RRM1	sarnowsc_D1907_022.c.11066.11066.2	sarnowsc_D1907_022.c.11058.11058.2	150	324.036	U		X	1683.78	1683.78	842.897	2	1	0.12062	48
ILDVEIIFNER-F8-U	db|PROT01|FOX1_RRM1	sarnowsc_D1907_022.c.11354.11354.2	sarnowsc_D1907_022.c.11390.11390.2	150	324.036	U		X	1683.78	1683.78	842.896	2	0	0.06057	29.88
RLHVSNIPFR-P8-U	db|PROT01|FOX1_RRM1	sarnowsc_D1907_025.c.03013.03013.2	sarnowsc_D1907_025.c.03252.03252.2	125	324.036	U		X	1561.74	1561.74	781.878	2	-0.1	0.1248	20.34
RLHVSNIPFR-P8-U	db|PROT01|FOX1_RRM1	sarnowsc_D1907_025.c.03024.03024.3	sarnowsc_D1907_025.c.03049.03049.3	125	324.036	U		X	1561.74	1561.74	521.587	3	-1	0.15523	36.54
RLHVSNIPFR-F9-U	db|PROT01|FOX1_RRM1	sarnowsc_D1907_025.c.03233.03233.3	sarnowsc_D1907_025.c.03289.03289.3	126	324.036	U		X	1561.74	1561.74	521.588	3	-0.3	0.13387	33.07
LHVSNIPFR-F8-U	db|PROT01|FOX1_RRM1	sarnowsc_D1907_025.c.04234.04234.2	sarnowsc_D1907_025.c.04144.04144.2	126	324.036	U		X	1405.64	1405.64	703.827	2	-0.9	0.26142	36.42
LHVSNIPFR-P7-U	db|PROT01|FOX1_RRM1	sarnowsc_D1907_025.c.04390.04390.2	sarnowsc_D1907_025.c.04321.04321.2	125	324.036	U		X	1405.64	1405.64	703.827	2	-0.6	0.25114	39.1
RLHVSNIPFR-P8-U	db|PROT01|FOX1_RRM1	sarnowsc_D1907_025.c.05344.05344.3	sarnowsc_D1907_025.c.05674.05674.3	125	322.02	U	-H2	X -H2	1559.72	1559.72	520.916	3	-0.8	0.2583	40.47
RLHVSNIPFR-P8-U	db|PROT01|FOX1_RRM1	sarnowsc_D1907_025.c.05375.05375.2	sarnowsc_D1907_025.c.05261.05261.2	125	322.02	U	-H2	X -H2	1559.72	1559.72	780.87	2	0.2	0.37634	42.14
RLHVSNIPFR-F9-U	db|PROT01|FOX1_RRM1	sarnowsc_D1907_025.c.05543.05543.3	sarnowsc_D1907_025.c.05869.05869.3	126	322.02	U	-H2	X -H2	1559.72	1559.72	520.916	3	-0.2	0.25847	39.58
RLHVSNIPFR-P8-U	db|PROT01|FOX1_RRM1	sarnowsc_D1907_025.c.05575.05575.2	sarnowsc_D1907_025.c.05749.05749.2	125	322.02	U	-H2	X -H2	1559.72	1559.72	780.87	2	-0.3	0.28553	34.81
RLHVSNIPFR-P8-U	db|PROT01|FOX1_RRM1	sarnowsc_D1907_025.c.05741.05741.3	sarnowsc_D1907_025.c.05442.05442.3	125	322.02	U	-H2	X -H2	1559.72	1559.72	520.916	3	-0.5	0.25348	42.42
RLHVSNIPFR-P8-U	db|PROT01|FOX1_RRM1	sarnowsc_D1907_025.c.05769.05769.2	sarnowsc_D1907_025.c.05499.05499.2	125	322.02	U	-H2	X -H2	1559.72	1559.72	780.87	2	-0.2	0.29917	38.1
RLHVSNIPFR-P8-U	db|PROT01|FOX1_RRM1	sarnowsc_D1907_025.c.05933.05933.3	sarnowsc_D1907_025.c.06091.06091.3	125	322.02	U	-H2	X -H2	1559.72	1559.72	520.916	3	-0.5	0.20172	31.9
RLHVSNIPFR-P8-U	db|PROT01|FOX1_RRM1	sarnowsc_D1907_025.c.06173.06173.2	sarnowsc_D1907_025.c.05934.05934.2	125	322.02	U	-H2	X -H2	1559.72	1559.72	780.87	2	0.2	0.17491	20.21
LHVSNIPFR-P7-U	db|PROT01|FOX1_RRM1	sarnowsc_D1907_025.c.07044.07044.2	sarnowsc_D1907_025.c.07062.07062.2	125	322.02	U	-H2	X -H2	1403.62	1403.62	702.819	2	-0.2	0.2958	39.46
LHVSNIPFR-P7-U	db|PROT01|FOX1_RRM1	sarnowsc_D1907_025.c.07209.07209.2	sarnowsc_D1907_025.c.07224.07224.2	125	322.02	U	-H2	X -H2	1403.62	1403.62	702.82	2	0.1	0.36393	43.74
LHVSNIPFR-F8-U	db|PROT01|FOX1_RRM1	sarnowsc_D1907_025.c.07362.07362.2	sarnowsc_D1907_025.c.07598.07598.2	126	322.02	U	-H2	X -H2	1403.62	1403.62	702.819	2	-0.2	0.30952	41.48
LHVSNIPFR-F8-U	db|PROT01|FOX1_RRM1	sarnowsc_D1907_025.c.07558.07558.2	sarnowsc_D1907_025.c.07839.07839.2	126	322.02	U	-H2	X -H2	1403.62	1403.62	702.82	2	0	0.35114	41.14
LHVSNIPFR-P7-U	db|PROT01|FOX1_RRM1	sarnowsc_D1907_025.c.07774.07774.2	sarnowsc_D1907_025.c.07402.07402.2	125	322.02	U	-H2	X -H2	1403.62	1403.62	702.819	2	-0.2	0.33085	42.22
ILDVEIIFNER-F8-U	db|PROT01|FOX1_RRM1	sarnowsc_D1907_025.c.12612.12612.2	sarnowsc_D1907_025.c.12595.12595.2	150	324.036	U		X	1683.78	1683.78	842.896	2	0.2	0.12844	45.41
ILDVEIIFNER-I7-U	db|PROT01|FOX1_RRM1	sarnowsc_D1907_025.c.13411.13411.2	sarnowsc_D1907_025.c.13516.13516.2	149	324.036	U		X	1683.78	1683.77	842.895	2	-0.8	0.10736	43.61
ILDVEIIFNER-F8-U	db|PROT01|FOX1_RRM1	sarnowsc_D1907_025.c.13621.13621.2	sarnowsc_D1907_025.c.13666.13666.2	150	324.036	U		X	1683.78	1683.78	842.896	2	-0.1	0.06935	32.13
LHVSNIPFR-I6-G	db|PROT01|FOX1_RRM1	sarnowsc_D1907_028.c.01705.01705.3	sarnowsc_D1907_028.c.01716.01716.3	124	363.058	G		X	1444.66	1444.66	482.561	3	-1.2	0.02499	28.25
LHVSNIPFR-P7-G	db|PROT01|FOX1_RRM1	sarnowsc_D1907_028.c.01859.01859.2	sarnowsc_D1907_028.c.01860.01860.2	125	363.058	G		X	1444.66	1444.66	723.338	2	-0.4	0.03664	25.77
RLHVSNIPFR-P8-G	db|PROT01|FOX1_RRM1	sarnowsc_D1907_028.c.01895.01895.4	sarnowsc_D1907_028.c.01904.01904.4	125	361.042	G	-H2	X -H2	1598.75	1598.74	400.694	4	-1.2	0.01547	20.83
LHVSNIPFR-P7-G	db|PROT01|FOX1_RRM1	sarnowsc_D1907_028.c.01996.01996.3	sarnowsc_D1907_028.c.01880.01880.3	125	363.058	G		X	1444.66	1444.66	482.561	3	-0.4	0.02074	24.82
LHVSNIPFR-P7-G	db|PROT01|FOX1_RRM1	sarnowsc_D1907_028.c.02128.02128.2	sarnowsc_D1907_028.c.02282.02282.2	125	363.058	G		X	1444.66	1444.66	723.339	2	0.3	0.03645	25.01
LHVSNIPFR-I6-G	db|PROT01|FOX1_RRM1	sarnowsc_D1907_028.c.02135.02135.3	sarnowsc_D1907_028.c.02009.02009.3	124	363.058	G		X	1444.66	1444.66	482.562	3	-0.1	0.03643	21.33
LHVSNIPFR-P7-G	db|PROT01|FOX1_RRM1	sarnowsc_D1907_028.c.02252.02252.2	sarnowsc_D1907_028.c.02137.02137.2	125	363.058	G		X	1444.66	1444.66	723.339	2	0.1	0.03949	22.5
LHVSNIPFR-P7-G	db|PROT01|FOX1_RRM1	sarnowsc_D1907_028.c.02270.02270.3	sarnowsc_D1907_028.c.02136.02136.3	125	363.058	G		X	1444.66	1444.66	482.561	3	-0.5	0.02334	28.26
LHVSNIPFR-F8-G	db|PROT01|FOX1_RRM1	sarnowsc_D1907_028.c.02405.02405.2	sarnowsc_D1907_028.c.02461.02461.2	126	363.058	G		X	1444.66	1444.66	723.338	2	-0.4	0.06087	20.23
LHVSNIPFR-P7-G	db|PROT01|FOX1_RRM1	sarnowsc_D1907_028.c.02460.02460.3	sarnowsc_D1907_028.c.02281.02281.3	125	363.058	G		X	1444.66	1444.66	482.561	3	-1.4	0.02232	22.93
LHVSNIPFR-I6-G	db|PROT01|FOX1_RRM1	sarnowsc_D1907_028.c.02738.02738.3	sarnowsc_D1907_028.c.02760.02760.3	124	361.042	G	-H2	X -H2	1442.65	1442.65	481.89	3	0.1	0.03072	21.54
LHVSNIPFR-P7-G	db|PROT01|FOX1_RRM1	sarnowsc_D1907_028.c.02739.02739.2	sarnowsc_D1907_028.c.02640.02640.2	125	361.042	G	-H2	X -H2	1442.65	1442.65	722.331	2	0.2	0.04364	28.89
LHVSNIPFR-F8-G	db|PROT01|FOX1_RRM1	sarnowsc_D1907_028.c.02919.02919.3	sarnowsc_D1907_028.c.03037.03037.3	126	361.042	G	-H2	X -H2	1442.65	1442.64	481.889	3	-0.7	0.06101	23.92
LHVSNIPFR-R9-G	db|PROT01|FOX1_RRM1	sarnowsc_D1907_028.c.03097.03097.3	sarnowsc_D1907_028.c.03225.03225.3	127	361.042	G	-H2	X -H2	1442.65	1442.65	481.89	3	0.4	0.0675	23.25
LHVSNIPFR-F8-G	db|PROT01|FOX1_RRM1	sarnowsc_D1907_028.c.03195.03195.2	sarnowsc_D1907_028.c.03194.03194.2	126	361.042	G	-H2	X -H2	1442.65	1442.65	722.33	2	-0.3	0.06857	23.73
LHVSNIPFR-I6-G	db|PROT01|FOX1_RRM1	sarnowsc_D1907_028.c.03770.03770.3	sarnowsc_D1907_028.c.03949.03949.3	124	361.042	G	-H2	X -H2	1442.65	1442.64	481.889	3	-1.3	0.03228	23.82
LHVSNIPFR-P7-G	db|PROT01|FOX1_RRM1	sarnowsc_D1907_028.c.03926.03926.2	sarnowsc_D1907_028.c.03809.03809.2	125	363.058	G		X	1444.66	1444.66	723.336	2	-2.8	0.07746	22.04
GFGFVTFENSADADR-F2-G	db|PROT01|FOX1_RRM1	sarnowsc_D1907_028.c.10795.10795.2	sarnowsc_D1907_028.c.10888.10888.2	158	361.042	G	-H2	X -H2	1992.76	1992.76	997.389	2	-0.8	0.02221	20.41
RLHVSNIPFR-R10-G	db|PROT01|FOX1_RRM1	sarnowsc_D1907_031.c.01303.01303.4	sarnowsc_D1907_031.c.01369.01369.4	127	363.058	G		X	1600.76	1600.76	401.198	4	-1	0.01854	22.98
RLHVSNIPFR-R10-G	db|PROT01|FOX1_RRM1	sarnowsc_D1907_031.c.01397.01397.4	sarnowsc_D1907_031.c.01515.01515.4	127	363.058	G		X	1600.76	1600.76	401.198	4	-1.4	0.02234	26.24
LHVSNIPFR-P7-G	db|PROT01|FOX1_RRM1	sarnowsc_D1907_031.c.01774.01774.3	sarnowsc_D1907_031.c.01945.01945.3	125	363.058	G		X	1444.66	1444.66	482.561	3	-1.2	0.02878	25.01
LHVSNIPFR-P7-G	db|PROT01|FOX1_RRM1	sarnowsc_D1907_031.c.01786.01786.2	sarnowsc_D1907_031.c.01789.01789.2	125	363.058	G		X	1444.66	1444.66	723.337	2	-1.4	0.03416	22.38
RLHVSNIPFR-R10-G	db|PROT01|FOX1_RRM1	sarnowsc_D1907_031.c.01909.01909.4	sarnowsc_D1907_031.c.01685.01685.4	127	363.058	G		X	1600.76	1600.76	401.198	4	-1.7	0.01891	24.37
LHVSNIPFR-P7-G	db|PROT01|FOX1_RRM1	sarnowsc_D1907_031.c.01935.01935.3	sarnowsc_D1907_031.c.01785.01785.3	125	363.058	G		X	1444.66	1444.66	482.561	3	-1.1	0.02471	27.03
LHVSNIPFR-P7-G	db|PROT01|FOX1_RRM1	sarnowsc_D1907_031.c.01946.01946.2	sarnowsc_D1907_031.c.01955.01955.2	125	363.058	G		X	1444.66	1444.66	723.338	2	-0.9	0.02809	26.9
RLHVSNIPFR-R10-G	db|PROT01|FOX1_RRM1	sarnowsc_D1907_031.c.01951.01951.4	sarnowsc_D1907_031.c.01959.01959.4	127	361.042	G	-H2	X -H2	1598.75	1598.74	400.694	4	-1.6	0.02434	25.25
LHVSNIPFR-P7-G	db|PROT01|FOX1_RRM1	sarnowsc_D1907_031.c.02105.02105.3	sarnowsc_D1907_031.c.02106.02106.3	125	363.058	G		X	1444.66	1444.66	482.561	3	-1.8	0.02157	24.13
RLHVSNIPFR-P8-G	db|PROT01|FOX1_RRM1	sarnowsc_D1907_031.c.02108.02108.4	sarnowsc_D1907_031.c.02433.02433.4	125	361.042	G	-H2	X -H2	1598.75	1598.74	400.694	4	-2.2	0.04035	23.8
LHVSNIPFR-P7-G	db|PROT01|FOX1_RRM1	sarnowsc_D1907_031.c.02109.02109.2	sarnowsc_D1907_031.c.02120.02120.2	125	363.058	G		X	1444.66	1444.66	723.337	2	-1.4	0.03791	22.49
LHVSNIPFR-P7-G	db|PROT01|FOX1_RRM1	sarnowsc_D1907_031.c.02279.02279.2	sarnowsc_D1907_031.c.02509.02509.2	125	363.058	G		X	1444.66	1444.66	723.338	2	-1.1	0.02918	24.32
LHVSNIPFR-F8-G	db|PROT01|FOX1_RRM1	sarnowsc_D1907_031.c.02287.02287.3	sarnowsc_D1907_031.c.02288.02288.3	126	363.058	G		X	1444.66	1444.66	482.561	3	-1.6	0.02585	21.39
LHVSNIPFR-F8-G	db|PROT01|FOX1_RRM1	sarnowsc_D1907_031.c.02500.02500.2	sarnowsc_D1907_031.c.02309.02309.2	126	363.058	G		X	1444.66	1444.66	723.337	2	-1.7	0.03384	27.06
LHVSNIPFR-I6-G	db|PROT01|FOX1_RRM1	sarnowsc_D1907_031.c.02542.02542.3	sarnowsc_D1907_031.c.02558.02558.3	124	363.058	G		X	1444.66	1444.66	482.56	3	-2.4	0.0231	24.16
LHVSNIPFR-F8-G	db|PROT01|FOX1_RRM1	sarnowsc_D1907_031.c.02729.02729.3	sarnowsc_D1907_031.c.02749.02749.3	126	361.042	G	-H2	X -H2	1442.65	1442.64	481.889	3	-1.6	0.03313	25.15
LHVSNIPFR-P7-G	db|PROT01|FOX1_RRM1	sarnowsc_D1907_031.c.02905.02905.2	sarnowsc_D1907_031.c.02736.02736.2	125	361.042	G	-H2	X -H2	1442.65	1442.64	722.33	2	-0.9	0.04293	26.56
LHVSNIPFR-P7-G	db|PROT01|FOX1_RRM1	sarnowsc_D1907_031.c.02944.02944.3	sarnowsc_D1907_031.c.03235.03235.3	125	361.042	G	-H2	X -H2	1442.65	1442.64	481.889	3	-1.3	0.03953	24.76
LHVSNIPFR-P7-G	db|PROT01|FOX1_RRM1	sarnowsc_D1907_031.c.03187.03187.3	sarnowsc_D1907_031.c.03419.03419.3	125	361.042	G	-H2	X -H2	1442.65	1442.64	481.889	3	-1.3	0.05563	26.41
LHVSNIPFR-F8-G	db|PROT01|FOX1_RRM1	sarnowsc_D1907_031.c.03373.03373.2	sarnowsc_D1907_031.c.03577.03577.2	126	361.042	G	-H2	X -H2	1442.65	1442.64	722.33	2	-0.7	0.02987	20.3
LHVSNIPFR-P7-G	db|PROT01|FOX1_RRM1	sarnowsc_D1907_031.c.03459.03459.3	sarnowsc_D1907_031.c.03620.03620.3	125	361.042	G	-H2	X -H2	1442.65	1442.64	481.889	3	-0.7	0.02852	23.23
LHVSNIPFR-P7-G	db|PROT01|FOX1_RRM1	sarnowsc_D1907_031.c.03561.03561.2	sarnowsc_D1907_031.c.03344.03344.2	125	361.042	G	-H2	X -H2	1442.65	1442.64	722.33	2	-1	0.03595	24.05
LHVSNIPFR-R9-G	db|PROT01|FOX1_RRM1	sarnowsc_D1907_031.c.04104.04104.2	sarnowsc_D1907_031.c.04044.04044.2	127	363.058	G		X	1444.66	1444.66	723.336	2	-2.7	0.10072	23.17
LHVSNIPFR-P7-G	db|PROT01|FOX1_RRM1	sarnowsc_D1907_031.c.04294.04294.3	sarnowsc_D1907_031.c.04075.04075.3	125	363.058	G		X	1444.66	1444.66	482.56	3	-2.6	0.06673	26.91
GFGFVTFENSADADR-F4-G	db|PROT01|FOX1_RRM1	sarnowsc_D1907_031.c.08093.08093.2	sarnowsc_D1907_031.c.07830.07830.2	160	345.047	G	-H2O	X -H2O	1976.77	1976.77	989.392	2	-0.3	0.09349	29.49
LHVSNIPFR-P7-C	db|PROT01|FOX1_RRM1	sarnowsc_D1907_037.c.05656.05656.2	sarnowsc_D1907_037.c.05267.05267.2	125	321.036	C	-H2	X -H2	1402.64	1402.64	702.327	2	-0.7	0.11491	27.65
GSKGFGFVTFENSADADR-G6-G	db|PROT01|FOX1_RRM1	sarnowsc_D1907_052.c.04533.04533.3	sarnowsc_D1907_052.c.04499.04499.3	159	363.058	G		X	2266.93	2266.93	756.651	3	0.7	0.08686	20.67
GSKGFGFVTFENSADADR-G6-G	db|PROT01|FOX1_RRM1	sarnowsc_D1907_052.c.04970.04970.3	sarnowsc_D1907_052.c.04840.04840.3	159	363.058	G		X	2266.93	2266.93	756.65	3	-0.9	0.15218	27.95
GFGFVTFENSADADR-V5-G	db|PROT01|FOX1_RRM1	sarnowsc_D1907_052.c.05009.05009.3	sarnowsc_D1907_052.c.05053.05053.3	161	301.102	G	-HPO3 + H2O	X -HPO3 + H2O	1932.82	1932.82	645.282	3	-0.7	0.07118	25.6
GSKGFGFVTFENSADADR-E11-G	db|PROT01|FOX1_RRM1	sarnowsc_D1907_052.c.05142.05142.2	sarnowsc_D1907_052.c.05484.05484.2	164	363.058	G		X	2266.93	2266.92	1134.47	2	-2.1	0.11224	20.07
GSKGFGFVTFENSADADR-G6-G	db|PROT01|FOX1_RRM1	sarnowsc_D1907_052.c.05257.05257.3	sarnowsc_D1907_052.c.05291.05291.3	159	363.058	G		X	2266.93	2266.93	756.65	3	-1	0.15649	28.9
GFGFVTFENSADADR-V5-G	db|PROT01|FOX1_RRM1	sarnowsc_D1907_052.c.05443.05443.3	sarnowsc_D1907_052.c.05435.05435.3	161	301.102	G	-HPO3 + H2O	X -HPO3 + H2O	1932.82	1932.82	645.281	3	-1.5	0.03625	23.26
GSKGFGFVTFENSADADR-G6-G	db|PROT01|FOX1_RRM1	sarnowsc_D1907_052.c.05845.05845.3	sarnowsc_D1907_052.c.05934.05934.3	159	361.042	G	-H2	X -H2	2264.91	2264.91	755.978	3	-0.8	0.01331	22.47
GSKGFGFVTFENSADADR-G6-G	db|PROT01|FOX1_RRM1	sarnowsc_D1907_052.c.05955.05955.2	sarnowsc_D1907_052.c.05941.05941.2	159	361.042	G	-H2	X -H2	2264.91	2264.91	1133.46	2	-0.9	0.01902	21.6
GFGFVTFENSADADR-V5-G	db|PROT01|FOX1_RRM1	sarnowsc_D1907_052.c.07030.07030.2	sarnowsc_D1907_052.c.07364.07364.2	161	363.058	G		X	1994.78	1994.78	998.397	2	-0.8	0.01215	21.97
GFGFVTFENSADADR-F2-G	db|PROT01|FOX1_RRM1	sarnowsc_D1907_052.c.07031.07031.3	sarnowsc_D1907_052.c.06952.06952.3	158	363.058	G		X	1994.78	1994.78	665.933	3	-1.9	0.06734	23.77
GFGFVTFENSADADR-V5-G	db|PROT01|FOX1_RRM1	sarnowsc_D1907_052.c.07474.07474.2	sarnowsc_D1907_052.c.07606.07606.2	161	363.058	G		X	1994.78	1994.78	998.397	2	-0.9	0.05099	21.61
GFGFVTFENSADADR-V5-G	db|PROT01|FOX1_RRM1	sarnowsc_D1907_052.c.07475.07475.3	sarnowsc_D1907_052.c.07607.07607.3	161	363.058	G		X	1994.78	1994.78	665.934	3	-0.6	0.0601	27.89
GFGFVTFENSADADR-F4-G	db|PROT01|FOX1_RRM1	sarnowsc_D1907_052.c.07760.07760.3	sarnowsc_D1907_052.c.07375.07375.3	160	363.058	G		X	1994.78	1994.78	665.934	3	-1.1	0.05904	28.87
GFGFVTFENSADADR-F4-G	db|PROT01|FOX1_RRM1	sarnowsc_D1907_052.c.07936.07936.2	sarnowsc_D1907_052.c.07908.07908.2	160	361.042	G	-H2	X -H2	1992.76	1992.76	997.389	2	-1	0.06785	21.1
GFGFVTFENSADADR-V5-G	db|PROT01|FOX1_RRM1	sarnowsc_D1907_052.c.07973.07973.3	sarnowsc_D1907_052.c.07950.07950.3	161	361.042	G	-H2	X -H2	1992.76	1992.76	665.262	3	-1	0.0733	29.72
GSKGFGFVTFENSADADR-G6-G	db|PROT01|FOX1_RRM1	sarnowsc_D1907_052.c.09210.09210.3	sarnowsc_D1907_052.c.09225.09225.3	159	361.042	G	-H2	X -H2	2264.91	2264.91	755.978	3	-0.3	0.05378	26.05
GFGFVTFENSADADR-F4-G	db|PROT01|FOX1_RRM1	sarnowsc_D1907_052.c.09631.09631.2	sarnowsc_D1907_052.c.09319.09319.2	160	363.058	G		X	1994.78	1994.77	998.395	2	-3	0.06911	22.48
GFGFVTFENSADADR-F4-G	db|PROT01|FOX1_RRM1	sarnowsc_D1907_052.c.10056.10056.2	sarnowsc_D1907_052.c.09833.09833.2	160	363.058	G		X	1994.78	1994.78	998.396	2	-1.9	0.03897	20.01
GFGFVTFENSADADR-F7-G	db|PROT01|FOX1_RRM1	sarnowsc_D1907_052.c.10431.10431.3	sarnowsc_D1907_052.c.10283.10283.3	163	363.058	G		X	1994.78	1994.78	665.933	3	-1.4	0.07932	24.41
GFGFVTFENSADADR-F4-G	db|PROT01|FOX1_RRM1	sarnowsc_D1907_052.c.11451.11451.2	sarnowsc_D1907_052.c.11755.11755.2	160	363.058	G		X	1994.78	1994.78	998.397	2	-0.3	0.02951	24.5
GFGFVTFENSADADR-F4-G	db|PROT01|FOX1_RRM1	sarnowsc_D1907_052.c.13087.13087.2	sarnowsc_D1907_052.c.13132.13132.2	160	361.042	G	-H2	X -H2	1992.76	1992.76	997.388	2	-1.4	0.03834	21.64
LHVSNIPFR-P7-G	db|PROT01|FOX1_RRM1	sarnowsc_D1907_055.c.02971.02971.2	sarnowsc_D1907_055.c.02718.02718.2	125	361.042	G	-H2	X -H2	1442.65	1442.64	722.33	2	-1.3	0.15113	25.15
GSKGFGFVTFENSADADR-F5-G	db|PROT01|FOX1_RRM1	sarnowsc_D1907_055.c.05459.05459.3	sarnowsc_D1907_055.c.05446.05446.3	158	363.058	G		X	2266.93	2266.93	756.65	3	-1.2	0.14902	25.94
GFGFVTFENSADADR-F4-G	db|PROT01|FOX1_RRM1	sarnowsc_D1907_055.c.05556.05556.3	sarnowsc_D1907_055.c.05591.05591.3	160	301.102	G	-HPO3 + H2O	X -HPO3 + H2O	1932.82	1932.82	645.281	3	-1.7	0.07519	27.03
GSKGFGFVTFENSADADR-G6-G	db|PROT01|FOX1_RRM1	sarnowsc_D1907_055.c.05697.05697.2	sarnowsc_D1907_055.c.05944.05944.2	159	363.058	G		X	2266.93	2266.92	1134.47	2	-1.8	0.03749	21.05
GSKGFGFVTFENSADADR-G6-G	db|PROT01|FOX1_RRM1	sarnowsc_D1907_055.c.05736.05736.3	sarnowsc_D1907_055.c.05764.05764.3	159	363.058	G		X	2266.93	2266.92	756.649	3	-1.4	0.1482	25.31
GFGFVTFENSADADR-V5-G	db|PROT01|FOX1_RRM1	sarnowsc_D1907_055.c.05778.05778.3	sarnowsc_D1907_055.c.05961.05961.3	161	301.102	G	-HPO3 + H2O	X -HPO3 + H2O	1932.82	1932.82	645.282	3	-1	0.07773	28.31
GSKGFGFVTFENSADADR-E11-G	db|PROT01|FOX1_RRM1	sarnowsc_D1907_055.c.05934.05934.2	sarnowsc_D1907_055.c.06275.06275.2	164	363.058	G		X	2266.93	2266.92	1134.47	2	-1.7	0.1106	23.55
GSKGFGFVTFENSADADR-G6-G	db|PROT01|FOX1_RRM1	sarnowsc_D1907_055.c.06078.06078.2	sarnowsc_D1907_055.c.06210.06210.2	159	361.042	G	-H2	X -H2	2264.91	2264.91	1133.46	2	-0.5	0.03283	24.2
GFGFVTFENSADADR-F7-G	db|PROT01|FOX1_RRM1	sarnowsc_D1907_055.c.06120.06120.3	sarnowsc_D1907_055.c.05808.05808.3	163	283.092	G	-HPO3	X -HPO3	1914.81	1914.81	639.278	3	-1.7	0.06413	25.41
GSKGFGFVTFENSADADR-E11-G	db|PROT01|FOX1_RRM1	sarnowsc_D1907_055.c.06209.06209.3	sarnowsc_D1907_055.c.06357.06357.3	164	361.042	G	-H2	X -H2	2264.91	2264.91	755.978	3	-1	0.02175	21.89
GFGFVTFENSADADR-V5-G	db|PROT01|FOX1_RRM1	sarnowsc_D1907_055.c.06592.06592.3	sarnowsc_D1907_055.c.06839.06839.3	161	281.076	G	-H3PO3	X -H3PO3	1912.8	1912.79	638.606	3	-1.5	0.13056	23.52
GFGFVTFENSADADR-V5-G	db|PROT01|FOX1_RRM1	sarnowsc_D1907_055.c.07606.07606.3	sarnowsc_D1907_055.c.07727.07727.3	161	363.058	G		X	1994.78	1994.78	665.933	3	-1.8	0.0583	28.27
GFGFVTFENSADADR-F4-G	db|PROT01|FOX1_RRM1	sarnowsc_D1907_055.c.07976.07976.2	sarnowsc_D1907_055.c.08339.08339.2	160	363.058	G		X	1994.78	1994.78	998.397	2	-0.8	0.10716	26.24
GFGFVTFENSADADR-G3-G	db|PROT01|FOX1_RRM1	sarnowsc_D1907_055.c.08043.08043.2	sarnowsc_D1907_055.c.08476.08476.2	159	345.047	G	-H2O	X -H2O	1976.77	1976.77	989.39	2	-2	0.06815	25.09
GFGFVTFENSADADR-V5-G	db|PROT01|FOX1_RRM1	sarnowsc_D1907_055.c.08099.08099.3	sarnowsc_D1907_055.c.07960.07960.3	161	363.058	G		X	1994.78	1994.78	665.933	3	-1.4	0.05663	24.27
GFGFVTFENSADADR-F4-G	db|PROT01|FOX1_RRM1	sarnowsc_D1907_055.c.08412.08412.2	sarnowsc_D1907_055.c.08433.08433.2	160	361.042	G	-H2	X -H2	1992.76	1992.76	997.389	2	-1.3	0.05567	20.17
GFGFVTFENSADADR-F2-G	db|PROT01|FOX1_RRM1	sarnowsc_D1907_055.c.08448.08448.3	sarnowsc_D1907_055.c.08507.08507.3	158	361.042	G	-H2	X -H2	1992.76	1992.76	665.262	3	-1.3	0.05886	26.97
GFGFVTFENSADADR-F4-G	db|PROT01|FOX1_RRM1	sarnowsc_D1907_055.c.08513.08513.2	sarnowsc_D1907_055.c.08807.08807.2	160	345.047	G	-H2O	X -H2O	1976.77	1976.77	989.392	2	-0.3	0.04196	21.97
GSKGFGFVTFENSADADR-V8-G	db|PROT01|FOX1_RRM1	sarnowsc_D1907_055.c.09528.09528.3	sarnowsc_D1907_055.c.09514.09514.3	161	361.042	G	-H2	X -H2	2264.91	2264.91	755.979	3	0.4	0.03711	23.87
GFGFVTFENSADADR-T6-G	db|PROT01|FOX1_RRM1	sarnowsc_D1907_055.c.10540.10540.3	sarnowsc_D1907_055.c.10345.10345.3	162	363.058	G		X	1994.78	1994.78	665.934	3	-1.2	0.06305	20.04
GFGFVTFENSADADR-T6-G	db|PROT01|FOX1_RRM1	sarnowsc_D1907_055.c.10801.10801.3	sarnowsc_D1907_055.c.10597.10597.3	162	363.058	G		X	1994.78	1994.78	665.935	3	0.9	0.07145	22.67
GFGFVTFENSADADR-F4-G	db|PROT01|FOX1_RRM1	sarnowsc_D1907_055.c.10897.10897.2	sarnowsc_D1907_055.c.10925.10925.2	160	363.058	G		X	1994.78	1994.78	998.396	2	-2	0.01928	20.34
GFGFVTFENSADADR-F4-G	db|PROT01|FOX1_RRM1	sarnowsc_D1907_055.c.11708.11708.2	sarnowsc_D1907_055.c.11663.11663.2	160	361.042	G	-H2	X -H2	1992.76	1992.76	997.389	2	-0.3	0.0401	21.64
GFGFVTFENSADADR-T6-G	db|PROT01|FOX1_RRM1	sarnowsc_D1907_055.c.13243.13243.3	sarnowsc_D1907_055.c.13281.13281.3	162	361.042	G	-H2	X -H2	1992.76	1992.76	665.262	3	-1	0.10879	24.15
GFGFVTFENSADADR-V5-G	db|PROT01|FOX1_RRM1	sarnowsc_D1907_055.c.13386.13386.2	sarnowsc_D1907_055.c.13427.13427.2	161	361.042	G	-H2	X -H2	1992.76	1992.76	997.388	2	-1.3	0.03758	24.07
LHVSNIPFR-P7-U	db|PROT01|FOX1_RRM1	sarnowsc_D1907_058.c.03230.03230.2	sarnowsc_D1907_058.c.03453.03453.2	125	324.036	U		X	1405.64	1405.64	703.826	2	-2.3	0.21525	35.16
RLHVSNIPFR-F9-U	db|PROT01|FOX1_RRM1	sarnowsc_D1907_058.c.03942.03942.2	sarnowsc_D1907_058.c.03632.03632.2	126	322.02	U	-H2	X -H2	1559.72	1559.72	780.869	2	-1.3	0.25049	21.71

## Sheet: Figure 2C+F
Id	Protein	Light_spectrum	Heavy_spectrum	AbsPos1	RNA_Mr	RNA_composition	Neutral_Loss	Isobaric_RNA_Composition	Mr_Calculated	Mr_measured	Mz	z	Error_rel_ppm	TIC	ld-score
GFGFVTFENSADADR-F7-G	db|PROT01|FOX1_RRM1	sarnowsc_D2004_039.c.19500.19500.3	sarnowsc_D2004_039.c.19790.19790.3	163	363.058	G		X	1994.78	1994.77	665.932	3	-3.2	0.07723	24.75
GFGFVTFENSADADR-T6-G	db|PROT01|FOX1_RRM1	sarnowsc_D2004_042.c.08995.08995.3	sarnowsc_D2004_042.c.08854.08854.3	162	345.047	G	-H2O	X -H2O	1976.77	1976.77	659.93	3	-1.9	0.11303	29.01
GFGFVTFENSADADR-V5-G	db|PROT01|FOX1_RRM1	sarnowsc_D2004_042.c.09197.09197.2	sarnowsc_D2004_042.c.08833.08833.2	161	345.047	G	-H2O	X -H2O	1976.77	1976.77	989.392	2	-0.1	0.09454	24.75
GSKGFGFVTFENSADADR-G6-G	db|PROT01|FOX1_RRM1	sarnowsc_D2004_043.c.06960.06960.3	sarnowsc_D2004_043.c.06560.06560.3	159	363.058	G		X	2266.93	2266.92	756.649	3	-1.5	0.09491	27.77
GSKGFGFVTFENSADADR-E11-G	db|PROT01|FOX1_RRM1	sarnowsc_D2004_043.c.07609.07609.2	sarnowsc_D2004_043.c.07146.07146.2	164	363.058	G		X	2266.93	2266.92	1134.47	2	-2.5	0.07321	25.53
GFGFVTFENSADADR-F2-G	db|PROT01|FOX1_RRM1	sarnowsc_D2004_043.c.09758.09758.3	sarnowsc_D2004_043.c.09414.09414.3	158	363.058	G		X	1994.78	1994.78	665.934	3	-1.1	0.0883	30.92
GFGFVTFENSADADR-F4-G	db|PROT01|FOX1_RRM1	sarnowsc_D2004_043.c.10165.10165.2	sarnowsc_D2004_043.c.09641.09641.2	160	363.058	G		X	1994.78	1994.78	998.396	2	-1.9	0.02154	26.63
GFGFVTFENSADADR-V5-G	db|PROT01|FOX1_RRM1	sarnowsc_D2004_043.c.12007.12007.2	sarnowsc_D2004_043.c.11907.11907.2	161	345.047	G	-H2O	X -H2O	1976.77	1976.77	989.391	2	-1.9	0.01313	20.66
GFGFVTFENSADADR-V5-G	db|PROT01|FOX1_RRM1	sarnowsc_D2004_043.c.13503.13503.2	sarnowsc_D2004_043.c.13000.13000.2	161	363.058	G		X	1994.78	1994.77	998.395	2	-3	0.04506	23.83
GFGFVTFENSADADR-F4-G	db|PROT01|FOX1_RRM1	sarnowsc_D2004_043.c.13904.13904.2	sarnowsc_D2004_043.c.14143.14143.2	160	363.058	G		X	1994.78	1994.78	998.396	2	-1.6	0.03046	26.41
LHVSNIPFR-P7-G	db|PROT01|FOX1_RRM1	sarnowsc_D2004_045.c.03858.03858.3	sarnowsc_D2004_045.c.03956.03956.3	125	363.058	G		X	1444.66	1444.66	482.56	3	-2.8	0.02711	20.2
LHVSNIPFR-P7-G	db|PROT01|FOX1_RRM1	sarnowsc_D2004_045.c.04173.04173.3	sarnowsc_D2004_045.c.04143.04143.3	125	363.058	G		X	1444.66	1444.66	482.561	3	-2.1	0.02779	24.14

## Sheet: Figure 3B
Id	Protein	Light_spectrum	Heavy_spectrum	AbsPos1	RNA_Mr	RNA_composition	Neutral_Loss	Isobaric_RNA_Composition	Mr_Calculated	Mr_measured	Mz	z	Error_rel_ppm	TIC	ld-score
RLHVSNIPYR-Y9-U	db|PROT01|FOX1_RRM1	sarnowsc_D2004_125.c.05538.05538.3	sarnowsc_D2004_125.c.05631.05631.3	126	322.02	U	-H2	U -H2	1575.72	1575.72	526.247	3	-1.9	0.26725	53.11
RLHVSNIPYR-P8-U	db|PROT01|FOX1_RRM1	sarnowsc_D2004_125.c.05738.05738.3	sarnowsc_D2004_125.c.05415.05415.3	125	322.02	U	-H2	U -H2	1575.72	1575.72	526.247	3	-1	0.25811	51.32
RLHVSNIPYR-P8-U	db|PROT01|FOX1_RRM1	sarnowsc_D2004_126.c.05992.05992.3	sarnowsc_D2004_126.c.05854.05854.3	125	322.02	U	-H2	U -H2	1575.72	1575.72	526.247	3	-1.6	0.2566	51.2
RLHVSNIPYR-P8-U	db|PROT01|FOX1_RRM1	sarnowsc_D2004_126.c.06222.06222.3	sarnowsc_D2004_126.c.06055.06055.3	125	322.02	U	-H2	U -H2	1575.72	1575.72	526.247	3	-1.4	0.25444	51.03
RLHVSNIPYR-P8-U	db|PROT01|FOX1_RRM1	sarnowsc_D2004_125.c.05986.05986.3	sarnowsc_D2004_125.c.05867.05867.3	125	322.02	U	-H2	U -H2	1575.72	1575.72	526.247	3	-1.7	0.25561	50.37
GFGFVTFENSADADR-F4-GUU	db|PROT01|FOX1_RRM1	sarnowsc_D2004_119.c.25551.25551.3	sarnowsc_D2004_119.c.25528.25528.3	160	893.127	GUU	-H3PO3	GUU -H3PO3	2524.85	2524.85	842.624	3	0.1	0.11489	50.22
LHVSNIPLR-H2-A	db|PROT01|FOX1_RRM1	sarnowsc_D2004_120.c.07942.07942.3	sarnowsc_D2004_120.c.08388.08388.3	120	267.097	A	-HPO3	A -HPO3	1314.72	1314.71	439.246	3	-1.1	0.3858	48.49
GFGFVTFENSADADR-F4-GUU	db|PROT01|FOX1_RRM1	sarnowsc_D2004_126.c.27053.27053.3	sarnowsc_D2004_126.c.27047.27047.3	160	893.127	GUU	-H3PO3	GUU -H3PO3	2524.85	2524.85	842.624	3	-0.2	0.11888	46.52
RLHVSNIPHR-P8-U	db|PROT01|FOX1_RRM1	sarnowsc_D2004_124.c.03140.03140.3	sarnowsc_D2004_124.c.03148.03148.3	125	324.036	U		U	1551.73	1551.73	518.251	3	-1.7	0.18493	46.42
RLHVSNIPHR-P8-U	db|PROT01|FOX1_RRM1	sarnowsc_D2004_123.c.03160.03160.3	sarnowsc_D2004_123.c.03165.03165.3	125	324.036	U		U	1551.73	1551.73	518.251	3	-1.7	0.17771	46.26
GFGFVTFENSADADR-F4-U	db|PROT01|FOX1_RRM1	sarnowsc_D2004_120.c.14497.14497.2	sarnowsc_D2004_120.c.14775.14775.2	160	244.07	U	-HPO3	U -HPO3	1875.79	1875.79	938.904	2	0.4	0.16238	45.58
GFGFVTFENSADADR-F2-GUU	db|PROT01|FOX1_RRM1	sarnowsc_D2004_123.c.26505.26505.3	sarnowsc_D2004_123.c.26527.26527.3	158	893.127	GUU	-H3PO3	GUU -H3PO3	2524.85	2524.85	842.624	3	0.1	0.10275	45.37
RLHVSNIPYR-P8-U	db|PROT01|FOX1_RRM1	sarnowsc_D2004_126.c.06503.06503.3	sarnowsc_D2004_126.c.06302.06302.3	125	322.02	U	-H2	U -H2	1575.72	1575.72	526.247	3	-0.9	0.23692	45.24
LHVSNIPHR-N5-U	db|PROT01|FOX1_RRM1	sarnowsc_D2004_124.c.04118.04118.3	sarnowsc_D2004_124.c.03902.03902.3	123	324.036	U		U	1395.63	1395.63	466.217	3	-1.2	0.20704	44.96
GFGFVTFENSADADR-F4-GUU	db|PROT01|FOX1_RRM1	sarnowsc_D2004_125.c.26407.26407.3	sarnowsc_D2004_125.c.26402.26402.3	160	893.127	GUU	-H3PO3	GUU -H3PO3	2524.85	2524.85	842.624	3	-0.4	0.11077	44.9
GFGFVTFENSADADR-T6-GU	db|PROT01|FOX1_RRM1	sarnowsc_D2004_120.c.07572.07572.3	sarnowsc_D2004_120.c.07571.07571.3	162	605.112	GU	-H3PO3 + H2O	GU -H3PO3 + H2O	2236.83	2236.83	746.619	3	-0.3	0.13502	44.77
LHVSNIPHR-P7-U	db|PROT01|FOX1_RRM1	sarnowsc_D2004_123.c.06025.06025.3	sarnowsc_D2004_123.c.06002.06002.3	125	324.036	U		U	1395.63	1395.63	466.217	3	-1.6	0.17976	44.49
GFGFVTFENSADADR-F4-U	db|PROT01|FOX1_RRM1	sarnowsc_D2004_119.c.14579.14579.2	sarnowsc_D2004_119.c.14827.14827.2	160	244.07	U	-HPO3	U -HPO3	1875.79	1875.79	938.903	2	-0.3	0.16668	44.26
LHVSNIPYR-Y8-U	db|PROT01|FOX1_RRM1	sarnowsc_D2004_126.c.08594.08594.2	sarnowsc_D2004_126.c.08326.08326.2	126	322.02	U	-H2	U -H2	1419.62	1419.62	710.816	2	-1.2	0.34542	44.07
LHVSNIPYR-R9-U	db|PROT01|FOX1_RRM1	sarnowsc_D2004_126.c.08039.08039.3	sarnowsc_D2004_126.c.08362.08362.3	127	322.02	U	-H2	U -H2	1419.62	1419.62	474.214	3	-0.8	0.26369	44.05
GFGFVTFENSADADR-V5-G	db|PROT01|FOX1_RRM1	sarnowsc_D2004_124.c.11678.11678.3	sarnowsc_D2004_124.c.11669.11669.3	161	363.058	G		G	1994.78	1994.78	665.933	3	-1.4	0.07305	44.02
LHVSNIPYR-Y8-U	db|PROT01|FOX1_RRM1	sarnowsc_D2004_125.c.07569.07569.3	sarnowsc_D2004_125.c.07594.07594.3	126	322.02	U	-H2	U -H2	1419.62	1419.62	474.213	3	-2.4	0.25703	43.99
LHVSNIPYR-Y8-U	db|PROT01|FOX1_RRM1	sarnowsc_D2004_125.c.07841.07841.2	sarnowsc_D2004_125.c.07537.07537.2	126	322.02	U	-H2	U -H2	1419.62	1419.62	710.816	2	-1.3	0.35071	43.8
LHVSNIPHR-P7-U	db|PROT01|FOX1_RRM1	sarnowsc_D2004_123.c.04264.04264.3	sarnowsc_D2004_123.c.04222.04222.3	125	324.036	U		U	1395.63	1395.63	466.217	3	-2.1	0.16986	43.77
RLHVSNIPHR-P8-U	db|PROT01|FOX1_RRM1	sarnowsc_D2004_124.c.03337.03337.3	sarnowsc_D2004_124.c.03354.03354.3	125	324.036	U		U	1551.73	1551.73	518.251	3	-0.9	0.17746	43.75
GFGFVTFENSADADR-F4-U	db|PROT01|FOX1_RRM1	sarnowsc_D2004_126.c.15846.15846.2	sarnowsc_D2004_126.c.15935.15935.2	160	244.07	U	-HPO3	U -HPO3	1875.79	1875.79	938.903	2	-0.9	0.16454	43.72
LHVSNIPYR-Y8-U	db|PROT01|FOX1_RRM1	sarnowsc_D2004_125.c.08498.08498.3	sarnowsc_D2004_125.c.08395.08395.3	126	322.02	U	-H2	U -H2	1419.62	1419.62	474.213	3	-1.7	0.31533	43.54
RLHVSNIPYR-Y9-U	db|PROT01|FOX1_RRM1	sarnowsc_D2004_125.c.05611.05611.2	sarnowsc_D2004_125.c.05699.05699.2	126	322.02	U	-H2	U -H2	1575.72	1575.72	788.867	2	-1.1	0.29157	43.49
GFGFVTFENSADADR-F4-GUU	db|PROT01|FOX1_RRM1	sarnowsc_D2004_120.c.26009.26009.3	sarnowsc_D2004_120.c.25953.25953.3	160	893.127	GUU	-H3PO3	GUU -H3PO3	2524.85	2524.84	842.622	3	-1.7	0.13559	43.48
LHVSNIPYR-Y8-U	db|PROT01|FOX1_RRM1	sarnowsc_D2004_126.c.08305.08305.2	sarnowsc_D2004_126.c.08015.08015.2	126	322.02	U	-H2	U -H2	1419.62	1419.62	710.816	2	-0.9	0.35132	43.47
LHVSNIPYR-Y8-U	db|PROT01|FOX1_RRM1	sarnowsc_D2004_125.c.07526.07526.2	sarnowsc_D2004_125.c.07861.07861.2	126	322.02	U	-H2	U -H2	1419.62	1419.62	710.816	2	-0.9	0.33097	43.28
LHVSNIPLR-H2-U	db|PROT01|FOX1_RRM1	sarnowsc_D2004_119.c.10055.10055.2	sarnowsc_D2004_119.c.10045.10045.2	120	324.036	U		U	1371.65	1371.65	686.835	2	-1	0.27289	42.9
GFGFVTFENSADADR-F4-G	db|PROT01|FOX1_RRM1	sarnowsc_D2004_123.c.11949.11949.3	sarnowsc_D2004_123.c.11965.11965.3	160	363.058	G		G	1994.78	1994.78	665.934	3	-0.6	0.08665	42.87
LHVSNIPYR-Y8-U	db|PROT01|FOX1_RRM1	sarnowsc_D2004_126.c.09261.09261.3	sarnowsc_D2004_126.c.08963.08963.3	126	322.02	U	-H2	U -H2	1419.62	1419.61	474.213	3	-2.9	0.30213	42.79
LHVSNIPYR-Y8-U	db|PROT01|FOX1_RRM1	sarnowsc_D2004_125.c.08135.08135.2	sarnowsc_D2004_125.c.08451.08451.2	126	322.02	U	-H2	U -H2	1419.62	1419.62	710.816	2	-1.5	0.34213	42.58
LHVSNIPHR-H8-U	db|PROT01|FOX1_RRM1	sarnowsc_D2004_124.c.05807.05807.3	sarnowsc_D2004_124.c.05773.05773.3	126	324.036	U		U	1395.63	1395.63	466.217	3	-1.4	0.17028	42.56
LHVSNIPYR-Y8-U	db|PROT01|FOX1_RRM1	sarnowsc_D2004_126.c.09169.09169.2	sarnowsc_D2004_126.c.08896.08896.2	126	322.02	U	-H2	U -H2	1419.62	1419.62	710.816	2	-1.4	0.32922	42.54
LHVSNIPLR-S4-U	db|PROT01|FOX1_RRM1	sarnowsc_D2004_120.c.06337.06337.2	sarnowsc_D2004_120.c.05963.05963.2	122	324.036	U		U	1371.65	1371.65	686.834	2	-1.3	0.33172	42.45
RLHVSNIPLR-R10-U	db|PROT01|FOX1_RRM1	sarnowsc_D2004_120.c.04629.04629.3	sarnowsc_D2004_120.c.04453.04453.3	127	324.036	U		U	1527.76	1527.75	510.259	3	-1.7	0.20489	42.31
LHVSNIPLR-P7-U	db|PROT01|FOX1_RRM1	sarnowsc_D2004_119.c.06132.06132.2	sarnowsc_D2004_119.c.06147.06147.2	125	324.036	U		U	1371.65	1371.65	686.834	2	-1.3	0.2777	42.25
LHVSNIPHR-P7-U	db|PROT01|FOX1_RRM1	sarnowsc_D2004_124.c.04302.04302.3	sarnowsc_D2004_124.c.04311.04311.3	125	322.02	U	-H2	U -H2	1393.61	1393.61	465.545	3	-1.3	0.1693	42.25
GFGFVTFENSADADR-V5-G	db|PROT01|FOX1_RRM1	sarnowsc_D2004_120.c.11508.11508.3	sarnowsc_D2004_120.c.11629.11629.3	161	363.058	G		G	1994.78	1994.78	665.933	3	-1.6	0.08145	42.21
LHVSNIPYR-Y8-U	db|PROT01|FOX1_RRM1	sarnowsc_D2004_125.c.08438.08438.2	sarnowsc_D2004_125.c.08138.08138.2	126	322.02	U	-H2	U -H2	1419.62	1419.62	710.816	2	-1.1	0.33449	42.2
LHVSNIPHR-S4-U	db|PROT01|FOX1_RRM1	sarnowsc_D2004_123.c.04489.04489.3	sarnowsc_D2004_123.c.04464.04464.3	122	322.02	U	-H2	U -H2	1393.61	1393.61	465.545	3	-1.7	0.13632	42.13
RLHVSNIPYR-Y9-U	db|PROT01|FOX1_RRM1	sarnowsc_D2004_126.c.06129.06129.2	sarnowsc_D2004_126.c.05911.05911.2	126	322.02	U	-H2	U -H2	1575.72	1575.72	788.867	2	-1	0.2547	42.08
RLHVSNIPYR-Y9-U	db|PROT01|FOX1_RRM1	sarnowsc_D2004_125.c.05837.05837.2	sarnowsc_D2004_125.c.05498.05498.2	126	322.02	U	-H2	U -H2	1575.72	1575.72	788.867	2	-0.3	0.29028	41.55
RLHVSNIPYR-Y9-U	db|PROT01|FOX1_RRM1	sarnowsc_D2004_126.c.05732.05732.2	sarnowsc_D2004_126.c.06113.06113.2	126	322.02	U	-H2	U -H2	1575.72	1575.72	788.867	2	-1.1	0.2749	41.27
LHVSNIPHR-P7-U	db|PROT01|FOX1_RRM1	sarnowsc_D2004_123.c.03567.03567.3	sarnowsc_D2004_123.c.03563.03563.3	125	324.036	U		U	1395.63	1395.63	466.217	3	-1.5	0.13909	40.95
GFGFVTFENSADADR-V5-GU	db|PROT01|FOX1_RRM1	sarnowsc_D2004_119.c.07798.07798.3	sarnowsc_D2004_119.c.07774.07774.3	161	605.112	GU	-H3PO3 + H2O	GU -H3PO3 + H2O	2236.83	2236.83	746.618	3	-1.2	0.12159	40.92
RLHVSNIPLR-H3-U	db|PROT01|FOX1_RRM1	sarnowsc_D2004_120.c.07910.07910.3	sarnowsc_D2004_120.c.07931.07931.3	120	324.036	U		U	1527.76	1527.75	510.259	3	-1.4	0.16273	40.9
RLHVSNIPLR-H3-U	db|PROT01|FOX1_RRM1	sarnowsc_D2004_120.c.07294.07294.3	sarnowsc_D2004_120.c.07285.07285.3	120	324.036	U		U	1527.76	1527.75	510.258	3	-2.8	0.22061	40.72
GFGFVTFENSADADR-F4-GU	db|PROT01|FOX1_RRM1	sarnowsc_D2004_120.c.16732.16732.3	sarnowsc_D2004_120.c.16775.16775.3	160	667.068	GU	-H2	GU -H2	2298.79	2298.79	767.27	3	-0.7	0.08832	40.7
GFGFVTFENSADADR-F4-GU	db|PROT01|FOX1_RRM1	sarnowsc_D2004_124.c.16933.16933.3	sarnowsc_D2004_124.c.16395.16395.3	160	669.083	GU		GU	2300.8	2300.8	767.941	3	-2.1	0.08241	40.67
LHVSNIPYR-Y8-U	db|PROT01|FOX1_RRM1	sarnowsc_D2004_126.c.08879.08879.2	sarnowsc_D2004_126.c.09189.09189.2	126	322.02	U	-H2	U -H2	1419.62	1419.62	710.816	2	-1.2	0.3282	40.6
RLHVSNIPYR-Y9-U	db|PROT01|FOX1_RRM1	sarnowsc_D2004_126.c.05923.05923.2	sarnowsc_D2004_126.c.05724.05724.2	126	322.02	U	-H2	U -H2	1575.72	1575.72	788.866	2	-1.4	0.26411	40.6
LHVSNIPHR-P7-U	db|PROT01|FOX1_RRM1	sarnowsc_D2004_123.c.04465.04465.2	sarnowsc_D2004_123.c.04445.04445.2	125	322.02	U	-H2	U -H2	1393.61	1393.61	697.815	2	-0.4	0.24431	40.58
GFGFVTFENSADADR-F4-GU	db|PROT01|FOX1_RRM1	sarnowsc_D2004_119.c.16667.16667.3	sarnowsc_D2004_119.c.16685.16685.3	160	667.068	GU	-H2	GU -H2	2298.79	2298.79	767.27	3	-1.1	0.08743	40.56
GFGFVTFENSADADR-V5-GU	db|PROT01|FOX1_RRM1	sarnowsc_D2004_119.c.07308.07308.3	sarnowsc_D2004_119.c.07250.07250.3	161	607.128	GU	-HPO3 + H2O	GU -HPO3 + H2O	2238.85	2238.85	747.291	3	0.1	0.11196	40.45
GSKGFGFVTFENSADADR-G6-GUU	db|PROT01|FOX1_RRM1	sarnowsc_D2004_119.c.08789.08789.4	sarnowsc_D2004_119.c.08788.08788.4	159	913.153	GUU	-HPO3 + H2O	GUU -HPO3 + H2O	2817.02	2817.02	705.262	4	-2	0.09861	40.39
LHVSNIPLR-H2-U	db|PROT01|FOX1_RRM1	sarnowsc_D2004_120.c.09936.09936.2	sarnowsc_D2004_120.c.09924.09924.2	120	324.036	U		U	1371.65	1371.65	686.835	2	-0.9	0.27659	40.38
RLHVSNIPLR-R10-U	db|PROT01|FOX1_RRM1	sarnowsc_D2004_120.c.05248.05248.3	sarnowsc_D2004_120.c.05231.05231.3	127	324.036	U		U	1527.76	1527.75	510.259	3	-1.7	0.18325	40.23
GFGFVTFENSADADR-F4-GUU	db|PROT01|FOX1_RRM1	sarnowsc_D2004_125.c.16877.16877.3	sarnowsc_D2004_125.c.16588.16588.3	160	895.142	GUU	-HPO3	GUU -HPO3	2526.86	2526.86	843.295	3	-0.7	0.08569	40.23
LHVSNIPHR-P7-U	db|PROT01|FOX1_RRM1	sarnowsc_D2004_124.c.04103.04103.2	sarnowsc_D2004_124.c.04094.04094.2	125	324.036	U		U	1395.63	1395.63	698.822	2	-1.3	0.27631	40.17
LHVSNIPHR-P7-U	db|PROT01|FOX1_RRM1	sarnowsc_D2004_124.c.03592.03592.3	sarnowsc_D2004_124.c.03580.03580.3	125	324.036	U		U	1395.63	1395.63	466.217	3	-1.3	0.15108	40.11
GSKGFGFVTFENSADADR-G6-GU	db|PROT01|FOX1_RRM1	sarnowsc_D2004_124.c.06208.06208.3	sarnowsc_D2004_124.c.06351.06351.3	159	607.128	GU	-HPO3 + H2O	GU -HPO3 + H2O	2511	2511	838.007	3	-0.4	0.12878	40.06
GFGFVTFENSADADR-F4-GU	db|PROT01|FOX1_RRM1	sarnowsc_D2004_125.c.17066.17066.3	sarnowsc_D2004_125.c.17068.17068.3	160	667.068	GU	-H2	GU -H2	2298.79	2298.79	767.27	3	-1.8	0.09234	40.05
LHVSNIPHR-H8-U	db|PROT01|FOX1_RRM1	sarnowsc_D2004_124.c.04291.04291.2	sarnowsc_D2004_124.c.04303.04303.2	126	322.02	U	-H2	U -H2	1393.61	1393.61	697.815	2	-0.4	0.261	40.03
GFGFVTFENSADADR-F4-GUU	db|PROT01|FOX1_RRM1	sarnowsc_D2004_120.c.16728.16728.3	sarnowsc_D2004_120.c.16994.16994.3	160	893.127	GUU	-H3PO3	GUU -H3PO3	2524.85	2524.85	842.624	3	-0.4	0.08683	39.97
GFGFVTFENSADADR-F4-GUU	db|PROT01|FOX1_RRM1	sarnowsc_D2004_125.c.17065.17065.3	sarnowsc_D2004_125.c.17101.17101.3	160	893.127	GUU	-H3PO3	GUU -H3PO3	2524.85	2524.85	842.624	3	-0.4	0.076	39.82
GFGFVTFENSADADR-F4-CGU	db|PROT01|FOX1_RRM1	sarnowsc_D2004_125.c.21735.21735.3	sarnowsc_D2004_125.c.21688.21688.3	160	910.153	CGU	-H3PO3 + H2O	CGU -H3PO3 + H2O	2541.87	2541.87	848.298	3	-1.2	0.07721	39.74
GSKGFGFVTFENSADADR-G6-GU	db|PROT01|FOX1_RRM1	sarnowsc_D2004_123.c.06659.06659.3	sarnowsc_D2004_123.c.06665.06665.3	159	607.128	GU	-HPO3 + H2O	GU -HPO3 + H2O	2511	2511	838.007	3	-0.5	0.12503	39.66
GSKGFGFVTFENSADADR-G4-GU	db|PROT01|FOX1_RRM1	sarnowsc_D2004_119.c.06378.06378.3	sarnowsc_D2004_119.c.06377.06377.3	157	607.128	GU	-HPO3 + H2O	GU -HPO3 + H2O	2511	2511	838.007	3	-0.4	0.1408	39.6
GFGFVTFENSADADR-F4-GUU	db|PROT01|FOX1_RRM1	sarnowsc_D2004_126.c.17763.17763.3	sarnowsc_D2004_126.c.17765.17765.3	160	893.127	GUU	-H3PO3	GUU -H3PO3	2524.85	2524.85	842.624	3	-0.4	0.08374	39.54
LHVSNIPYR-P7-U	db|PROT01|FOX1_RRM1	sarnowsc_D2004_126.c.07251.07251.2	sarnowsc_D2004_126.c.07284.07284.2	125	324.036	U		U	1421.63	1421.63	711.824	2	-1.1	0.22192	39.48
GFGFVTFENSADADR-F4-GU	db|PROT01|FOX1_RRM1	sarnowsc_D2004_124.c.16767.16767.3	sarnowsc_D2004_124.c.16783.16783.3	160	667.068	GU	-H2	GU -H2	2298.79	2298.79	767.27	3	-0.9	0.08755	39.36
GFGFVTFENSADADR-F4-GUU	db|PROT01|FOX1_RRM1	sarnowsc_D2004_119.c.16663.16663.3	sarnowsc_D2004_119.c.16976.16976.3	160	893.127	GUU	-H3PO3	GUU -H3PO3	2524.85	2524.85	842.623	3	-0.6	0.08963	39.32
GSKGFGFVTFENSADADR-G6-GUU	db|PROT01|FOX1_RRM1	sarnowsc_D2004_119.c.08778.08778.3	sarnowsc_D2004_119.c.08765.08765.3	159	913.153	GUU	-HPO3 + H2O	GUU -HPO3 + H2O	2817.02	2817.02	940.014	3	-1.8	0.08919	39.31
GSKGFGFVTFENSADADR-T9-GUU	db|PROT01|FOX1_RRM1	sarnowsc_D2004_124.c.08599.08599.4	sarnowsc_D2004_124.c.08598.08598.4	162	913.153	GUU	-HPO3 + H2O	GUU -HPO3 + H2O	2817.02	2817.02	705.263	4	-1.5	0.09989	39.16
RLHVSNIPLR-H3-U	db|PROT01|FOX1_RRM1	sarnowsc_D2004_119.c.07490.07490.3	sarnowsc_D2004_119.c.07625.07625.3	120	324.036	U		U	1527.76	1527.75	510.259	3	-1.1	0.25186	38.99
GFGFVTFENSADADR-F4-GU	db|PROT01|FOX1_RRM1	sarnowsc_D2004_123.c.17139.17139.3	sarnowsc_D2004_123.c.17198.17198.3	160	667.068	GU	-H2	GU -H2	2298.79	2298.79	767.271	3	-0.4	0.08444	38.96
LHVSNIPHRFR-P7-U	db|PROT01|FOX1_RRM1	sarnowsc_D2004_124.c.05856.05856.3	sarnowsc_D2004_124.c.06158.06158.3	125	324.036	U		U	1698.8	1698.8	567.273	3	-1.3	0.21413	38.91
RLHVSNIPLR-H3-U	db|PROT01|FOX1_RRM1	sarnowsc_D2004_119.c.08249.08249.3	sarnowsc_D2004_119.c.08259.08259.3	120	324.036	U		U	1527.76	1527.76	510.26	3	-0.5	0.15699	38.75
LHVSNIPYR-Y8-U	db|PROT01|FOX1_RRM1	sarnowsc_D2004_126.c.08343.08343.3	sarnowsc_D2004_126.c.08674.08674.3	126	322.02	U	-H2	U -H2	1419.62	1419.62	474.213	3	-2.2	0.31717	38.75
RLHVSNIPLR-R10-U	db|PROT01|FOX1_RRM1	sarnowsc_D2004_120.c.04451.04451.3	sarnowsc_D2004_120.c.04617.04617.3	127	324.036	U		U	1527.76	1527.75	510.259	3	-1.7	0.19172	38.74
GFGFVTFENSADADR-F4-GU	db|PROT01|FOX1_RRM1	sarnowsc_D2004_120.c.19814.19814.3	sarnowsc_D2004_120.c.19898.19898.3	160	651.073	GU	-H2O	GU -H2O/AU -H2	2282.79	2282.79	761.939	3	-0.7	0.07047	38.71
GFGFVTFENSADADR-F4-CGU	db|PROT01|FOX1_RRM1	sarnowsc_D2004_126.c.22314.22314.3	sarnowsc_D2004_126.c.22312.22312.3	160	910.153	CGU	-H3PO3 + H2O	CGU -H3PO3 + H2O	2541.87	2541.87	848.299	3	-0.5	0.06783	38.66
GFGFVTFENSADADR-T6-GU	db|PROT01|FOX1_RRM1	sarnowsc_D2004_120.c.07053.07053.3	sarnowsc_D2004_120.c.06983.06983.3	162	607.128	GU	-HPO3 + H2O	GU -HPO3 + H2O	2238.85	2238.85	747.291	3	-0.1	0.15305	38.61
LHVSNIPHR-P7-U	db|PROT01|FOX1_RRM1	sarnowsc_D2004_124.c.03644.03644.2	sarnowsc_D2004_124.c.03607.03607.2	125	324.036	U		U	1395.63	1395.63	698.822	2	-0.5	0.31939	38.57
LHVSNIPYR-Y8-GU	db|PROT01|FOX1_RRM1	sarnowsc_D2004_125.c.11163.11163.2	sarnowsc_D2004_125.c.11013.11013.2	126	667.068	GU	-H2	GU -H2	1764.67	1764.66	883.339	2	-1.8	0.13872	38.56
GFGFVTFENSADADR-F4-CGU	db|PROT01|FOX1_RRM1	sarnowsc_D2004_120.c.21262.21262.3	sarnowsc_D2004_120.c.21230.21230.3	160	910.153	CGU	-H3PO3 + H2O	CGU -H3PO3 + H2O	2541.87	2541.87	848.299	3	-0.5	0.07676	38.53
LHVSNIPHR-P7-U	db|PROT01|FOX1_RRM1	sarnowsc_D2004_123.c.05991.05991.2	sarnowsc_D2004_123.c.06028.06028.2	125	324.036	U		U	1395.63	1395.63	698.822	2	-1.5	0.25061	38.51
LHVSNIPHR-P7-U	db|PROT01|FOX1_RRM1	sarnowsc_D2004_123.c.04225.04225.2	sarnowsc_D2004_123.c.04233.04233.2	125	324.036	U		U	1395.63	1395.63	698.822	2	-1.3	0.23752	38.5
GFGFVTFENSADADR-V5-GU	db|PROT01|FOX1_RRM1	sarnowsc_D2004_119.c.08070.08070.3	sarnowsc_D2004_119.c.08036.08036.3	161	607.128	GU	-HPO3 + H2O	GU -HPO3 + H2O	2238.85	2238.84	747.289	3	-2	0.13677	38.34
GFGFVTFENSADADR-F4-GUU	db|PROT01|FOX1_RRM1	sarnowsc_D2004_123.c.17154.17154.3	sarnowsc_D2004_123.c.17170.17170.3	160	893.127	GUU	-H3PO3	GUU -H3PO3	2524.85	2524.85	842.624	3	-0.4	0.06946	38.33
GFGFVTFENSADADR-F4-GU	db|PROT01|FOX1_RRM1	sarnowsc_D2004_126.c.17785.17785.3	sarnowsc_D2004_126.c.17767.17767.3	160	667.068	GU	-H2	GU -H2	2298.79	2298.78	767.269	3	-1.9	0.08472	38.3
GFGFVTFENSADADR-F4-GUU	db|PROT01|FOX1_RRM1	sarnowsc_D2004_126.c.17012.17012.3	sarnowsc_D2004_126.c.17426.17426.3	160	895.142	GUU	-HPO3	GUU -HPO3	2526.86	2526.86	843.295	3	-0.7	0.0934	38.24
GFGFVTFENSADADR-F4-CGU	db|PROT01|FOX1_RRM1	sarnowsc_D2004_124.c.21840.21840.3	sarnowsc_D2004_124.c.21313.21313.3	160	910.153	CGU	-H3PO3 + H2O	CGU -H3PO3 + H2O	2541.87	2541.87	848.299	3	-0.5	0.07355	38.18
RLHVSNIPLR-P8-U	db|PROT01|FOX1_RRM1	sarnowsc_D2004_119.c.05529.05529.3	sarnowsc_D2004_119.c.05497.05497.3	125	324.036	U		U	1527.76	1527.75	510.259	3	-1.4	0.21498	38.17
GFGFVTFENSADADR-F4-GUU	db|PROT01|FOX1_RRM1	sarnowsc_D2004_125.c.17415.17415.3	sarnowsc_D2004_125.c.17461.17461.3	160	893.127	GUU	-H3PO3	GUU -H3PO3	2524.85	2524.85	842.623	3	-1	0.06505	38.12
GSKGFGFVTFENSADADR-G6-GUU	db|PROT01|FOX1_RRM1	sarnowsc_D2004_120.c.08616.08616.4	sarnowsc_D2004_120.c.08618.08618.4	159	913.153	GUU	-HPO3 + H2O	GUU -HPO3 + H2O	2817.02	2817.02	705.263	4	-0.9	0.1056	38.02
GSKGFGFVTFENSADADR-G6-GU	db|PROT01|FOX1_RRM1	sarnowsc_D2004_124.c.06227.06227.4	sarnowsc_D2004_124.c.06237.06237.4	159	607.128	GU	-HPO3 + H2O	GU -HPO3 + H2O	2511	2511	628.757	4	-0.6	0.08205	37.87
RLHVSNIPLR-P8-U	db|PROT01|FOX1_RRM1	sarnowsc_D2004_120.c.06064.06064.3	sarnowsc_D2004_120.c.06067.06067.3	125	324.036	U		U	1527.76	1527.75	510.259	3	-2.4	0.2266	37.73
GFGFVTFENSADADR-V5-G	db|PROT01|FOX1_RRM1	sarnowsc_D2004_119.c.12844.12844.3	sarnowsc_D2004_119.c.12954.12954.3	161	361.042	G	-H2	G -H2	1992.76	1992.76	665.262	3	-1	0.09712	37.62
GFGFVTFENSADADR-F2-GU	db|PROT01|FOX1_RRM1	sarnowsc_D2004_120.c.07780.07780.3	sarnowsc_D2004_120.c.07986.07986.3	158	607.128	GU	-HPO3 + H2O	GU -HPO3 + H2O	2238.85	2238.85	747.29	3	-0.9	0.11284	37.58
RLHVSNIPLR-R10-U	db|PROT01|FOX1_RRM1	sarnowsc_D2004_119.c.04672.04672.3	sarnowsc_D2004_119.c.04883.04883.3	127	324.036	U		U	1527.76	1527.75	510.259	3	-1.6	0.22821	37.52
GFGFVTFENSADADR-V5-G	db|PROT01|FOX1_RRM1	sarnowsc_D2004_123.c.13236.13236.3	sarnowsc_D2004_123.c.13378.13378.3	161	361.042	G	-H2	G -H2	1992.76	1992.76	665.262	3	-1.1	0.08795	37.47
GFGFVTFENSADADR-F4-GU	db|PROT01|FOX1_RRM1	sarnowsc_D2004_119.c.16833.16833.3	sarnowsc_D2004_119.c.16344.16344.3	160	669.083	GU		GU	2300.8	2300.8	767.941	3	-2.7	0.08147	37.46
LHVSNIPHRFR-P7-U	db|PROT01|FOX1_RRM1	sarnowsc_D2004_123.c.06150.06150.3	sarnowsc_D2004_123.c.06600.06600.3	125	324.036	U		U	1698.8	1698.8	567.274	3	-1.1	0.17335	37.41
RLHVSNIPLR-V4-U	db|PROT01|FOX1_RRM1	sarnowsc_D2004_120.c.07566.07566.3	sarnowsc_D2004_120.c.07597.07597.3	121	324.036	U		U	1527.76	1527.75	510.259	3	-1.5	0.24324	37.27
LHVSNIPHR-P7-U	db|PROT01|FOX1_RRM1	sarnowsc_D2004_123.c.05249.05249.3	sarnowsc_D2004_123.c.05497.05497.3	125	324.036	U		U	1395.63	1395.63	466.217	3	-1.2	0.20186	37.26
LHVSNIPHR-P7-U	db|PROT01|FOX1_RRM1	sarnowsc_D2004_123.c.03577.03577.2	sarnowsc_D2004_123.c.03581.03581.2	125	324.036	U		U	1395.63	1395.63	698.822	2	-0.7	0.25516	37.22
GFGFVTFENSADADR-F4-CGU	db|PROT01|FOX1_RRM1	sarnowsc_D2004_119.c.21161.21161.3	sarnowsc_D2004_119.c.21129.21129.3	160	910.153	CGU	-H3PO3 + H2O	CGU -H3PO3 + H2O	2541.87	2541.88	848.3	3	0.2	0.07279	37.13
LHVSNIPHR-S4-U	db|PROT01|FOX1_RRM1	sarnowsc_D2004_124.c.05014.05014.3	sarnowsc_D2004_124.c.05136.05136.3	122	324.036	U		U	1395.63	1395.63	466.216	3	-3.1	0.16851	37.08
GFGFVTFENSADADR-F4-GUU	db|PROT01|FOX1_RRM1	sarnowsc_D2004_120.c.16499.16499.3	sarnowsc_D2004_120.c.16457.16457.3	160	895.142	GUU	-HPO3	GUU -HPO3	2526.86	2526.86	843.295	3	-1.3	0.06452	36.97
LHVSNIPHRFR-H8-U	db|PROT01|FOX1_RRM1	sarnowsc_D2004_124.c.06169.06169.3	sarnowsc_D2004_124.c.05874.05874.3	126	324.036	U		U	1698.8	1698.8	567.273	3	-1.4	0.17366	36.96
LHVSNIPHRFR-H8-U	db|PROT01|FOX1_RRM1	sarnowsc_D2004_123.c.06698.06698.4	sarnowsc_D2004_123.c.06622.06622.4	126	324.036	U		U	1698.8	1698.8	425.707	4	-1.2	0.08074	36.87
GFGFVTFENSADADR-F4-GUU	db|PROT01|FOX1_RRM1	sarnowsc_D2004_124.c.16602.16602.3	sarnowsc_D2004_124.c.16951.16951.3	160	895.142	GUU	-HPO3	GUU -HPO3	2526.86	2526.86	843.295	3	-0.7	0.07718	36.84
GSKGFGFVTFENSADADR-V8-GUU	db|PROT01|FOX1_RRM1	sarnowsc_D2004_120.c.08580.08580.3	sarnowsc_D2004_120.c.08593.08593.3	161	913.153	GUU	-HPO3 + H2O	GUU -HPO3 + H2O	2817.02	2817.02	940.015	3	0	0.08979	36.84
GFGFVTFENSADADR-F4-GUU	db|PROT01|FOX1_RRM1	sarnowsc_D2004_120.c.16141.16141.3	sarnowsc_D2004_120.c.16109.16109.3	160	895.142	GUU	-HPO3	GUU -HPO3	2526.86	2526.86	843.296	3	-0.2	0.08216	36.77
LHVSNIPHR-P7-U	db|PROT01|FOX1_RRM1	sarnowsc_D2004_124.c.05831.05831.2	sarnowsc_D2004_124.c.05804.05804.2	125	324.036	U		U	1395.63	1395.63	698.822	2	-0.9	0.26635	36.65
LHVSNIPHRFRDPDLR-P7-GU	db|PROT01|FOX1_RRM1	sarnowsc_D2004_123.c.09824.09824.3	sarnowsc_D2004_123.c.09846.09846.3	125	669.083	GU		GU	2640.14	2640.13	881.051	3	-3.1	0.06127	36.61
GFGFVTFENSADADR-F4-GUU	db|PROT01|FOX1_RRM1	sarnowsc_D2004_125.c.22206.22206.3	sarnowsc_D2004_125.c.22194.22194.3	160	895.142	GUU	-HPO3	GUU -HPO3	2526.86	2526.86	843.296	3	-0.2	0.06941	36.51
GSKGFGFVTFENSADADR-G6-GU	db|PROT01|FOX1_RRM1	sarnowsc_D2004_120.c.06261.06261.3	sarnowsc_D2004_120.c.06262.06262.3	159	607.128	GU	-HPO3 + H2O	GU -HPO3 + H2O	2511	2511	838.007	3	-0.2	0.14853	36.45
GFGFVTFENSADADR-T6-GU	db|PROT01|FOX1_RRM1	sarnowsc_D2004_119.c.06910.06910.3	sarnowsc_D2004_119.c.06891.06891.3	162	607.128	GU	-HPO3 + H2O	GU -HPO3 + H2O	2238.85	2238.85	747.29	3	-0.7	0.14589	36.44
GSKGFGFVTFENSADADR-F5-GU	db|PROT01|FOX1_RRM1	sarnowsc_D2004_120.c.06280.06280.4	sarnowsc_D2004_120.c.06260.06260.4	158	607.128	GU	-HPO3 + H2O	GU -HPO3 + H2O	2511	2510.99	628.756	4	-1.2	0.08354	36.39
GFGFVTFENSADADR-V5-G	db|PROT01|FOX1_RRM1	sarnowsc_D2004_119.c.08624.08624.3	sarnowsc_D2004_119.c.08869.08869.3	161	301.102	G	-HPO3 + H2O	G -HPO3 + H2O	1932.82	1932.83	645.283	3	0.7	0.10254	36.32
GSKGFGFVTFENSADADR-G6-GU	db|PROT01|FOX1_RRM1	sarnowsc_D2004_119.c.06367.06367.4	sarnowsc_D2004_119.c.06357.06357.4	159	607.128	GU	-HPO3 + H2O	GU -HPO3 + H2O	2511	2510.99	628.756	4	-1.4	0.08456	36.18
RLHVSNIPLR-R10-U	db|PROT01|FOX1_RRM1	sarnowsc_D2004_120.c.05033.05033.3	sarnowsc_D2004_120.c.05022.05022.3	127	324.036	U		U	1527.76	1527.75	510.259	3	-0.8	0.13864	36.09
RLHVSNIPHR-H3-AU	db|PROT01|FOX1_RRM1	sarnowsc_D2004_124.c.05497.05497.2	sarnowsc_D2004_124.c.05262.05262.2	120	653.088	AU		AU	1880.78	1880.78	941.399	2	-0.9	0.10111	36.08
LHVSNIPYR-Y8-GU	db|PROT01|FOX1_RRM1	sarnowsc_D2004_126.c.11448.11448.2	sarnowsc_D2004_126.c.11424.11424.2	126	667.068	GU	-H2	GU -H2	1764.67	1764.66	883.34	2	-0.6	0.12142	36.06
LHVSNIPHR-P7-U	db|PROT01|FOX1_RRM1	sarnowsc_D2004_123.c.05605.05605.2	sarnowsc_D2004_123.c.05573.05573.2	125	322.02	U	-H2	U -H2	1393.61	1393.61	697.814	2	-0.6	0.16029	36.05
GFGFVTFENSADADR-F4-GUU	db|PROT01|FOX1_RRM1	sarnowsc_D2004_124.c.21830.21830.3	sarnowsc_D2004_124.c.21832.21832.3	160	895.142	GUU	-HPO3	GUU -HPO3	2526.86	2526.86	843.295	3	-1.1	0.06807	35.99
RLHVSNIPYR-Y9-U	db|PROT01|FOX1_RRM1	sarnowsc_D2004_125.c.05406.05406.2	sarnowsc_D2004_125.c.05231.05231.2	126	322.02	U	-H2	U -H2	1575.72	1575.72	788.866	2	-1.5	0.29725	35.97
GFGFVTFENSADADR-V5-GU	db|PROT01|FOX1_RRM1	sarnowsc_D2004_120.c.06758.06758.3	sarnowsc_D2004_120.c.06740.06740.3	161	607.128	GU	-HPO3 + H2O	GU -HPO3 + H2O	2238.85	2238.85	747.29	3	-0.6	0.14126	35.91
GFGFVTFENSADADR-F4-GUU	db|PROT01|FOX1_RRM1	sarnowsc_D2004_123.c.16998.16998.3	sarnowsc_D2004_123.c.17577.17577.3	160	895.142	GUU	-HPO3	GUU -HPO3	2526.86	2526.86	843.295	3	-0.9	0.07079	35.82
LHVSNIPLR-P7-U	db|PROT01|FOX1_RRM1	sarnowsc_D2004_120.c.09090.09090.2	sarnowsc_D2004_120.c.09027.09027.2	125	324.036	U		U	1371.65	1371.65	686.835	2	-0.9	0.2322	35.72
GFGFVTFENSADADR-G3-GU	db|PROT01|FOX1_RRM1	sarnowsc_D2004_123.c.19754.19754.3	sarnowsc_D2004_123.c.19718.19718.3	159	589.117	GU	-HPO3	GU -HPO3/AU -H3PO3 + H2O	2220.84	2220.84	741.286	3	-1.4	0.07446	35.72
GFGFVTFENSADADR-F4-GU	db|PROT01|FOX1_RRM1	sarnowsc_D2004_123.c.25461.25461.2	sarnowsc_D2004_123.c.25437.25437.2	160	587.101	GU	-H3PO3	GU -H3PO3	2218.82	2218.82	1110.42	2	-1.1	0.09828	35.71
RLHVSNIPLR-R10-U	db|PROT01|FOX1_RRM1	sarnowsc_D2004_119.c.04826.04826.3	sarnowsc_D2004_119.c.04717.04717.3	127	324.036	U		U	1527.76	1527.75	510.258	3	-3.2	0.17562	35.52
LHVSNIPHRFR-P7-U	db|PROT01|FOX1_RRM1	sarnowsc_D2004_123.c.06419.06419.3	sarnowsc_D2004_123.c.06298.06298.3	125	324.036	U		U	1698.8	1698.8	567.274	3	-0.7	0.18385	35.52
GFGFVTFENSADADR-F4-GUU	db|PROT01|FOX1_RRM1	sarnowsc_D2004_125.c.20826.20826.3	sarnowsc_D2004_125.c.20853.20853.3	160	895.142	GUU	-HPO3	GUU -HPO3	2526.86	2526.86	843.294	3	-1.7	0.08232	35.49
GFGFVTFENSADADR-F4-GU	db|PROT01|FOX1_RRM1	sarnowsc_D2004_126.c.17432.17432.3	sarnowsc_D2004_126.c.17411.17411.3	160	669.083	GU		GU	2300.8	2300.8	767.943	3	-0.3	0.06783	35.48
GFGFVTFENSADADR-F4-GUU	db|PROT01|FOX1_RRM1	sarnowsc_D2004_123.c.14693.14693.2	sarnowsc_D2004_123.c.14728.14728.2	160	913.153	GUU	-HPO3 + H2O	GUU -HPO3 + H2O	2544.87	2544.87	1273.45	2	0.1	0.07314	35.48
GFGFVTFENSADADR-F4-GUU	db|PROT01|FOX1_RRM1	sarnowsc_D2004_120.c.16717.16717.2	sarnowsc_D2004_120.c.17020.17020.2	160	893.127	GUU	-H3PO3	GUU -H3PO3	2524.85	2524.84	1263.43	2	-1.6	0.06679	35.38
GFGFVTFENSADADR-F4-GU	db|PROT01|FOX1_RRM1	sarnowsc_D2004_123.c.16807.16807.3	sarnowsc_D2004_123.c.16828.16828.3	160	669.083	GU		GU	2300.8	2300.8	767.942	3	-0.5	0.06285	35.28
GFGFVTFENSADADR-F4-GUU	db|PROT01|FOX1_RRM1	sarnowsc_D2004_119.c.16477.16477.2	sarnowsc_D2004_119.c.16845.16845.2	160	895.142	GUU	-HPO3	GUU -HPO3	2526.86	2526.86	1264.44	2	0	0.06654	35.22
GFGFVTFENSADADR-F4-GUU	db|PROT01|FOX1_RRM1	sarnowsc_D2004_126.c.22799.22799.3	sarnowsc_D2004_126.c.22874.22874.3	160	895.142	GUU	-HPO3	GUU -HPO3	2526.86	2526.86	843.296	3	-0.2	0.06658	35.15
GFGFVTFENSADADR-T6-G	db|PROT01|FOX1_RRM1	sarnowsc_D2004_120.c.12639.12639.3	sarnowsc_D2004_120.c.12618.12618.3	162	361.042	G	-H2	G -H2	1992.76	1992.76	665.262	3	-1.3	0.08246	35.15
GFGFVTFENSADADR-F4-GU	db|PROT01|FOX1_RRM1	sarnowsc_D2004_120.c.12879.12879.2	sarnowsc_D2004_120.c.13021.13021.2	160	589.117	GU	-HPO3	GU -HPO3/AU -H3PO3 + H2O	2220.84	2220.84	1111.43	2	-1.4	0.06419	35.11
RLHVSNIPHR-V4-GU	db|PROT01|FOX1_RRM1	sarnowsc_D2004_123.c.06894.06894.2	sarnowsc_D2004_123.c.06892.06892.2	121	651.073	GU	-H2O	GU -H2O/AU -H2	1878.77	1878.76	940.389	2	-2.4	0.14671	35.11
GFGFVTFENSADADR-F4-GU	db|PROT01|FOX1_RRM1	sarnowsc_D2004_124.c.18592.18592.3	sarnowsc_D2004_124.c.19170.19170.3	160	589.117	GU	-HPO3	GU -HPO3/AU -H3PO3 + H2O	2220.84	2220.84	741.287	3	-0.9	0.07981	35.07
LHVSNIPHRFR-P7-U	db|PROT01|FOX1_RRM1	sarnowsc_D2004_123.c.05853.05853.3	sarnowsc_D2004_123.c.05832.05832.3	125	324.036	U		U	1698.8	1698.8	567.273	3	-1.5	0.16845	35.05
RLHVSNIPHR-I7-U	db|PROT01|FOX1_RRM1	sarnowsc_D2004_123.c.03173.03173.4	sarnowsc_D2004_123.c.03193.03193.4	124	324.036	U		U	1551.73	1551.73	388.94	4	-1.8	0.09374	35.02
GFGFVTFENSADADR-F4-GUU	db|PROT01|FOX1_RRM1	sarnowsc_D2004_126.c.17762.17762.2	sarnowsc_D2004_126.c.18086.18086.2	160	893.127	GUU	-H3PO3	GUU -H3PO3	2524.85	2524.85	1263.43	2	-0.1	0.07224	35.02
GFGFVTFENSADADR-F4-GU	db|PROT01|FOX1_RRM1	sarnowsc_D2004_120.c.13101.13101.3	sarnowsc_D2004_120.c.13120.13120.3	160	587.101	GU	-H3PO3	GU -H3PO3	2218.82	2218.82	740.614	3	-1.4	0.04711	34.96
GFGFVTFENSADADR-F4-GUU	db|PROT01|FOX1_RRM1	sarnowsc_D2004_126.c.17623.17623.3	sarnowsc_D2004_126.c.17935.17935.3	160	895.142	GUU	-HPO3	GUU -HPO3	2526.86	2526.86	843.295	3	-0.7	0.06956	34.95
GFGFVTFENSADADR-F4-GUU	db|PROT01|FOX1_RRM1	sarnowsc_D2004_125.c.17080.17080.2	sarnowsc_D2004_125.c.17370.17370.2	160	893.127	GUU	-H3PO3	GUU -H3PO3	2524.85	2524.85	1263.43	2	-0.3	0.0713	34.92
GFGFVTFENSADADR-F2-GU	db|PROT01|FOX1_RRM1	sarnowsc_D2004_123.c.21488.21488.3	sarnowsc_D2004_123.c.21509.21509.3	158	587.101	GU	-H3PO3	GU -H3PO3	2218.82	2218.82	740.615	3	-0.4	0.06641	34.9
RLHVSNIPLR-L2-AGUU	db|PROT01|FOX1_RRM1	sarnowsc_D2004_120.c.12031.12031.2	sarnowsc_D2004_120.c.12012.12012.2	119	1224.19	AGUU	-HPO3	AGUU -HPO3	2427.91	2427.91	1214.96	2	-2.8	0.11117	34.79
LHVSNIPHRFRDPDLR-P7-A	db|PROT01|FOX1_RRM1	sarnowsc_D2004_123.c.08267.08267.3	sarnowsc_D2004_123.c.08173.08173.3	125	329.053	A	-H2O	A -H2O	2300.11	2300.11	767.71	3	-0.9	0.10427	34.79
GFGFVTFENSADADR-F4-GUU	db|PROT01|FOX1_RRM1	sarnowsc_D2004_119.c.16251.16251.3	sarnowsc_D2004_119.c.16857.16857.3	160	895.142	GUU	-HPO3	GUU -HPO3	2526.86	2526.86	843.295	3	-0.4	0.06227	34.77
GFGFVTFENSADADR-F4-GU	db|PROT01|FOX1_RRM1	sarnowsc_D2004_125.c.13362.13362.2	sarnowsc_D2004_125.c.13566.13566.2	160	589.117	GU	-HPO3	GU -HPO3/AU -H3PO3 + H2O	2220.84	2220.84	1111.43	2	-1.1	0.05868	34.73
LHVSNIPHR-P7-U	db|PROT01|FOX1_RRM1	sarnowsc_D2004_124.c.04541.04541.2	sarnowsc_D2004_124.c.04551.04551.2	125	322.02	U	-H2	U -H2	1393.61	1393.61	697.815	2	-0.2	0.18232	34.73
RLHVSNIPLR-H3-U	db|PROT01|FOX1_RRM1	sarnowsc_D2004_120.c.06716.06716.3	sarnowsc_D2004_120.c.06708.06708.3	120	322.02	U	-H2	U -H2	1525.74	1525.74	509.587	3	-1	0.21084	34.61
GFGFVTFENSADADR-F4-GUU	db|PROT01|FOX1_RRM1	sarnowsc_D2004_119.c.15947.15947.3	sarnowsc_D2004_119.c.16407.16407.3	160	895.142	GUU	-HPO3	GUU -HPO3	2526.86	2526.86	843.295	3	-1.2	0.06297	34.58
LHVSNIPHR-P7-U	db|PROT01|FOX1_RRM1	sarnowsc_D2004_124.c.05304.05304.2	sarnowsc_D2004_124.c.05200.05200.2	125	322.02	U	-H2	U -H2	1393.61	1393.61	697.815	2	0.4	0.13103	34.54
RLHVSNIPLR-H3-GU	db|PROT01|FOX1_RRM1	sarnowsc_D2004_120.c.11289.11289.2	sarnowsc_D2004_120.c.11317.11317.2	120	651.073	GU	-H2O	GU -H2O/AU -H2	1854.79	1854.79	928.404	2	-0.4	0.12817	34.52
GFGFVTFENSADADR-F4-GUU	db|PROT01|FOX1_RRM1	sarnowsc_D2004_119.c.21695.21695.3	sarnowsc_D2004_119.c.21656.21656.3	160	895.142	GUU	-HPO3	GUU -HPO3	2526.86	2526.86	843.296	3	-0.1	0.0727	34.47
GFGFVTFENSADADR-F4-G	db|PROT01|FOX1_RRM1	sarnowsc_D2004_119.c.12357.12357.2	sarnowsc_D2004_119.c.12344.12344.2	160	345.047	G	-H2O	G -H2O/A -H2	1976.77	1976.77	989.392	2	-0.7	0.06173	34.36
RLHVSNIPHR-H3-AU	db|PROT01|FOX1_RRM1	sarnowsc_D2004_123.c.05769.05769.2	sarnowsc_D2004_123.c.05541.05541.2	120	653.088	AU		AU	1880.78	1880.78	941.399	2	-1	0.08829	34.36
GFGFVTFENSADADR-F4-GU	db|PROT01|FOX1_RRM1	sarnowsc_D2004_120.c.16320.16320.3	sarnowsc_D2004_120.c.16317.16317.3	160	669.083	GU		GU	2300.8	2300.8	767.941	3	-1.8	0.0587	34.23
RLHVSNIPHR-H3-GU	db|PROT01|FOX1_RRM1	sarnowsc_D2004_123.c.06227.06227.2	sarnowsc_D2004_123.c.06252.06252.2	120	651.073	GU	-H2O	GU -H2O/AU -H2	1878.77	1878.77	940.391	2	-0.2	0.15976	34.17
GFGFVTFENSADADR-F4-GU	db|PROT01|FOX1_RRM1	sarnowsc_D2004_126.c.13896.13896.2	sarnowsc_D2004_126.c.13996.13996.2	160	589.117	GU	-HPO3	GU -HPO3/AU -H3PO3 + H2O	2220.84	2220.84	1111.43	2	-1.4	0.05463	34.15
LHVSNIPHR-P7-GU	db|PROT01|FOX1_RRM1	sarnowsc_D2004_124.c.06006.06006.2	sarnowsc_D2004_124.c.06005.06005.2	125	669.083	GU		GU	1740.68	1740.68	871.345	2	-1.1	0.10302	34.14
GFGFVTFENSADADR-F4-U	db|PROT01|FOX1_RRM1	sarnowsc_D2004_120.c.13981.13981.2	sarnowsc_D2004_120.c.14003.14003.2	160	260.064	U	-H3PO3 + H2O	U -H3PO3 + H2O	1891.79	1891.78	946.9	2	-0.8	0.09732	34.14
RLHVSNIPLR-L2-AGUU	db|PROT01|FOX1_RRM1	sarnowsc_D2004_119.c.12298.12298.2	sarnowsc_D2004_119.c.12314.12314.2	119	1224.19	AGUU	-HPO3	AGUU -HPO3	2427.91	2427.91	1214.96	2	-1.5	0.0958	34.11
GFGFVTFENSADADR-F4-GU	db|PROT01|FOX1_RRM1	sarnowsc_D2004_120.c.12502.12502.3	sarnowsc_D2004_120.c.12867.12867.3	160	589.117	GU	-HPO3	GU -HPO3/AU -H3PO3 + H2O	2220.84	2220.83	741.286	3	-2.5	0.05147	34.05
LHVSNIPYR-Y8-GU	db|PROT01|FOX1_RRM1	sarnowsc_D2004_126.c.11761.11761.2	sarnowsc_D2004_126.c.11736.11736.2	126	667.068	GU	-H2	GU -H2	1764.67	1764.66	883.34	2	-0.5	0.10315	34.03
GFGFVTFENSADADR-F4-GUU	db|PROT01|FOX1_RRM1	sarnowsc_D2004_124.c.20293.20293.3	sarnowsc_D2004_124.c.20311.20311.3	160	895.142	GUU	-HPO3	GUU -HPO3	2526.86	2526.86	843.295	3	-0.7	0.08529	34.01
GFGFVTFENSADADR-V5-U	db|PROT01|FOX1_RRM1	sarnowsc_D2004_124.c.14937.14937.2	sarnowsc_D2004_124.c.14853.14853.2	161	244.07	U	-HPO3	U -HPO3	1875.79	1875.79	938.903	2	-0.7	0.14688	33.95
GFGFVTFENSADADR-F2-GUU	db|PROT01|FOX1_RRM1	sarnowsc_D2004_123.c.20878.20878.3	sarnowsc_D2004_123.c.20891.20891.3	158	895.142	GUU	-HPO3	GUU -HPO3	2526.86	2526.86	843.294	3	-2.3	0.0825	33.92
GFGFVTFENSADADR-F4-GUU	db|PROT01|FOX1_RRM1	sarnowsc_D2004_124.c.18492.18492.3	sarnowsc_D2004_124.c.19012.19012.3	160	895.142	GUU	-HPO3	GUU -HPO3	2526.86	2526.86	843.295	3	-1.5	0.08192	33.78
GFGFVTFENSADADR-F4-GU	db|PROT01|FOX1_RRM1	sarnowsc_D2004_123.c.16303.16303.3	sarnowsc_D2004_123.c.16764.16764.3	160	669.083	GU		GU	2300.8	2300.81	767.943	3	0.3	0.05749	33.77
GFGFVTFENSADADR-V5-GUU	db|PROT01|FOX1_RRM1	sarnowsc_D2004_119.c.17012.17012.2	sarnowsc_D2004_119.c.17095.17095.2	161	893.127	GUU	-H3PO3	GUU -H3PO3	2524.85	2524.85	1263.43	2	0.1	0.07753	33.76
LHVSNIPHRFR-P7-GU	db|PROT01|FOX1_RRM1	sarnowsc_D2004_123.c.08187.08187.3	sarnowsc_D2004_123.c.08054.08054.3	125	669.083	GU		GU	2043.85	2043.84	682.289	3	-1.1	0.0922	33.7
GFGFVTFENSADADR-F4-GU	db|PROT01|FOX1_RRM1	sarnowsc_D2004_119.c.16684.16684.2	sarnowsc_D2004_119.c.16666.16666.2	160	667.068	GU	-H2	GU -H2	2298.79	2298.79	1150.4	2	-0.1	0.06074	33.69
GFGFVTFENSADADR-F4-AU	db|PROT01|FOX1_RRM1	sarnowsc_D2004_119.c.22328.22328.2	sarnowsc_D2004_119.c.22422.22422.2	160	635.078	AU	-H2O	AU -H2O	2266.8	2266.8	1134.41	2	-0.1	0.12449	33.67
GFGFVTFENSADADR-F4-GU	db|PROT01|FOX1_RRM1	sarnowsc_D2004_125.c.16610.16610.3	sarnowsc_D2004_125.c.16647.16647.3	160	669.083	GU		GU	2300.8	2300.8	767.942	3	-1.2	0.067	33.66
GFGFVTFENSADADR-F4-GU	db|PROT01|FOX1_RRM1	sarnowsc_D2004_126.c.17728.17728.2	sarnowsc_D2004_126.c.17708.17708.2	160	667.068	GU	-H2	GU -H2	2298.79	2298.79	1150.4	2	0	0.05126	33.53
GFGFVTFENSADADR-F4-GUU	db|PROT01|FOX1_RRM1	sarnowsc_D2004_125.c.19539.19539.3	sarnowsc_D2004_125.c.20043.20043.3	160	895.142	GUU	-HPO3	GUU -HPO3	2526.86	2526.86	843.296	3	0.1	0.08154	33.5
GFGFVTFENSADADR-F4-GUU	db|PROT01|FOX1_RRM1	sarnowsc_D2004_126.c.15259.15259.3	sarnowsc_D2004_126.c.15411.15411.3	160	913.153	GUU	-HPO3 + H2O	GUU -HPO3 + H2O	2544.87	2544.87	849.299	3	-0.9	0.0638	33.45
GFGFVTFENSADADR-F4-GU	db|PROT01|FOX1_RRM1	sarnowsc_D2004_119.c.16529.16529.3	sarnowsc_D2004_119.c.16512.16512.3	160	589.117	GU	-HPO3	GU -HPO3/AU -H3PO3 + H2O	2220.84	2220.84	741.287	3	-0.5	0.03589	33.41
GFGFVTFENSADADR-G3-GU	db|PROT01|FOX1_RRM1	sarnowsc_D2004_120.c.16351.16351.2	sarnowsc_D2004_120.c.16608.16608.2	159	669.083	GU		GU	2300.8	2300.8	1151.41	2	-0.5	0.02807	33.41
GFGFVTFENSADADR-F4-GUU	db|PROT01|FOX1_RRM1	sarnowsc_D2004_126.c.18364.18364.2	sarnowsc_D2004_126.c.17924.17924.2	160	895.142	GUU	-HPO3	GUU -HPO3	2526.86	2526.86	1264.44	2	-2.8	0.06181	33.38
GFGFVTFENSADADR-F2-G	db|PROT01|FOX1_RRM1	sarnowsc_D2004_126.c.21560.21560.3	sarnowsc_D2004_126.c.21599.21599.3	158	361.042	G	-H2	G -H2	1992.76	1992.76	665.262	3	-0.1	0.08849	33.38
GFGFVTFENSADADR-V5-GUU	db|PROT01|FOX1_RRM1	sarnowsc_D2004_125.c.12003.12003.3	sarnowsc_D2004_125.c.11999.11999.3	161	913.153	GUU	-HPO3 + H2O	GUU -HPO3 + H2O	2544.87	2544.87	849.298	3	-1.4	0.06002	33.35
GFGFVTFENSADADR-F4-CG	db|PROT01|FOX1_RRM1	sarnowsc_D2004_120.c.17214.17214.3	sarnowsc_D2004_120.c.17159.17159.3	160	604.128	CG	-H3PO3 + H2O	CG -H3PO3 + H2O	2235.85	2235.85	746.29	3	-1.5	0.0551	33.32
GFGFVTFENSADADR-F4-GU	db|PROT01|FOX1_RRM1	sarnowsc_D2004_124.c.19288.19288.3	sarnowsc_D2004_124.c.19514.19514.3	160	589.117	GU	-HPO3	GU -HPO3/AU -H3PO3 + H2O	2220.84	2220.84	741.287	3	-0.4	0.12045	33.31
GFGFVTFENSADADR-F4-GUU	db|PROT01|FOX1_RRM1	sarnowsc_D2004_120.c.21752.21752.3	sarnowsc_D2004_120.c.21772.21772.3	160	895.142	GUU	-HPO3	GUU -HPO3	2526.86	2526.86	843.295	3	-0.4	0.07525	33.26
RLHVSNIPHR-H3-GU	db|PROT01|FOX1_RRM1	sarnowsc_D2004_124.c.05935.05935.2	sarnowsc_D2004_124.c.05967.05967.2	120	651.073	GU	-H2O	GU -H2O/AU -H2	1878.77	1878.77	940.392	2	0.3	0.16458	33.16
RLHVSNIPYR-P8-U	db|PROT01|FOX1_RRM1	sarnowsc_D2004_125.c.04451.04451.3	sarnowsc_D2004_125.c.04438.04438.3	125	324.036	U		U	1577.74	1577.73	526.919	3	-1.5	0.11693	33.14
LHVSNIPYRFR-P7-U	db|PROT01|FOX1_RRM1	sarnowsc_D2004_126.c.11718.11718.2	sarnowsc_D2004_126.c.11839.11839.2	125	306.025	U	-H2O	U -H2O	1706.79	1706.79	854.404	2	-1	0.04249	33.13
LHVSNIPLR-P7-GU	db|PROT01|FOX1_RRM1	sarnowsc_D2004_120.c.08552.08552.2	sarnowsc_D2004_120.c.08626.08626.2	125	669.083	GU		GU	1716.7	1716.7	859.358	2	-1	0.12798	33.1
LHVSNIPYRFRDPDLR-P7-U	db|PROT01|FOX1_RRM1	sarnowsc_D2004_126.c.11798.11798.2	sarnowsc_D2004_126.c.11799.11799.2	125	306.025	U	-H2O	U -H2O	2303.08	2303.08	1152.55	2	-0.6	0.10998	33.05
GFGFVTFENSADADR-F4-GU	db|PROT01|FOX1_RRM1	sarnowsc_D2004_124.c.16753.16753.2	sarnowsc_D2004_124.c.16766.16766.2	160	667.068	GU	-H2	GU -H2	2298.79	2298.79	1150.4	2	-0.1	0.04769	32.87
LHVSNIPHRFR-P7-GU	db|PROT01|FOX1_RRM1	sarnowsc_D2004_124.c.09034.09034.3	sarnowsc_D2004_124.c.09082.09082.3	125	669.083	GU		GU	2043.85	2043.84	682.289	3	-1.7	0.10405	32.85
GFGFVTFENSADADR-F2-GU	db|PROT01|FOX1_RRM1	sarnowsc_D2004_124.c.09199.09199.3	sarnowsc_D2004_124.c.08996.08996.3	158	607.128	GU	-HPO3 + H2O	GU -HPO3 + H2O	2238.85	2238.85	747.29	3	-1.4	0.06895	32.83
GFGFVTFENSADADR-F4-GU	db|PROT01|FOX1_RRM1	sarnowsc_D2004_124.c.21340.21340.2	sarnowsc_D2004_124.c.21057.21057.2	160	587.101	GU	-H3PO3	GU -H3PO3	2218.82	2218.82	1110.42	2	0.6	0.091	32.81
GFGFVTFENSADADR-F4-GU	db|PROT01|FOX1_RRM1	sarnowsc_D2004_120.c.18473.18473.3	sarnowsc_D2004_120.c.18419.18419.3	160	589.117	GU	-HPO3	GU -HPO3/AU -H3PO3 + H2O	2220.84	2220.84	741.286	3	-1.4	0.08187	32.81
GFGFVTFENSADADR-F4-GU	db|PROT01|FOX1_RRM1	sarnowsc_D2004_120.c.16729.16729.2	sarnowsc_D2004_120.c.16718.16718.2	160	667.068	GU	-H2	GU -H2	2298.79	2298.79	1150.4	2	0	0.0552	32.8
LHVSNIPHR-H2-U	db|PROT01|FOX1_RRM1	sarnowsc_D2004_123.c.04701.04701.2	sarnowsc_D2004_123.c.04675.04675.2	120	322.02	U	-H2	U -H2	1393.61	1393.62	697.815	2	0.9	0.10255	32.77
GFGFVTFENSADADR-F4-GU	db|PROT01|FOX1_RRM1	sarnowsc_D2004_123.c.17125.17125.2	sarnowsc_D2004_123.c.17124.17124.2	160	667.068	GU	-H2	GU -H2	2298.79	2298.79	1150.4	2	-0.5	0.03491	32.77
GFGFVTFENSADADR-F4-GUU	db|PROT01|FOX1_RRM1	sarnowsc_D2004_125.c.16886.16886.2	sarnowsc_D2004_125.c.17259.17259.2	160	895.142	GUU	-HPO3	GUU -HPO3	2526.86	2526.86	1264.44	2	-0.8	0.11416	32.76
LHVSNIPLR-H2-AU	db|PROT01|FOX1_RRM1	sarnowsc_D2004_120.c.12985.12985.3	sarnowsc_D2004_120.c.13554.13554.3	120	653.088	AU		AU	1700.71	1700.7	567.909	3	-1.6	0.08382	32.75
GFGFVTFENSADADR-F4-GU	db|PROT01|FOX1_RRM1	sarnowsc_D2004_126.c.17989.17989.2	sarnowsc_D2004_126.c.17960.17960.2	160	605.112	GU	-H3PO3 + H2O	GU -H3PO3 + H2O	2236.83	2236.84	1119.43	2	0.9	0.09508	32.7
RLHVSNIPHR-H3-AU	db|PROT01|FOX1_RRM1	sarnowsc_D2004_124.c.05270.05270.2	sarnowsc_D2004_124.c.05510.05510.2	120	653.088	AU		AU	1880.78	1880.78	941.398	2	-1	0.14272	32.69
GFGFVTFENSADADR-F4-GUU	db|PROT01|FOX1_RRM1	sarnowsc_D2004_124.c.16248.16248.2	sarnowsc_D2004_124.c.16542.16542.2	160	895.142	GUU	-HPO3	GUU -HPO3	2526.86	2526.86	1264.44	2	-0.4	0.02985	32.67
GFGFVTFENSADADR-F4-GU	db|PROT01|FOX1_RRM1	sarnowsc_D2004_124.c.16993.16993.2	sarnowsc_D2004_124.c.16987.16987.2	160	605.112	GU	-H3PO3 + H2O	GU -H3PO3 + H2O	2236.83	2236.83	1119.42	2	-0.2	0.08236	32.66
LHVSNIPHR-H2-AU	db|PROT01|FOX1_RRM1	sarnowsc_D2004_124.c.06891.06891.2	sarnowsc_D2004_124.c.06880.06880.2	120	653.088	AU		AU	1724.68	1724.68	863.347	2	-2.6	0.07683	32.64
LHVSNIPYRFRDPDLR-P7-GU	db|PROT01|FOX1_RRM1	sarnowsc_D2004_126.c.13429.13429.3	sarnowsc_D2004_126.c.13726.13726.3	125	651.073	GU	-H2O	GU -H2O/AU -H2	2648.13	2648.13	883.718	3	-0.7	0.03203	32.62
GFGFVTFENSADADR-F4-GUU	db|PROT01|FOX1_RRM1	sarnowsc_D2004_124.c.18705.18705.2	sarnowsc_D2004_124.c.18535.18535.2	160	895.142	GUU	-HPO3	GUU -HPO3	2526.86	2526.86	1264.44	2	-0.3	0.04847	32.54
RLHVSNIPYR-P8-GU	db|PROT01|FOX1_RRM1	sarnowsc_D2004_125.c.07884.07884.2	sarnowsc_D2004_125.c.08298.08298.2	125	667.068	GU	-H2	GU -H2	1920.77	1920.77	961.392	2	0.3	0.1611	32.54
LHVSNIPYRFRDPDLR-Y8-U	db|PROT01|FOX1_RRM1	sarnowsc_D2004_126.c.13580.13580.2	sarnowsc_D2004_126.c.13582.13582.2	126	306.025	U	-H2O	U -H2O	2303.08	2303.08	1152.55	2	-0.2	0.12	32.54
LHVSNIPHR-P7-CGU	db|PROT01|FOX1_RRM1	sarnowsc_D2004_123.c.06339.06339.3	sarnowsc_D2004_123.c.06114.06114.3	125	974.125	CGU		CGU	2045.72	2045.72	682.913	3	-0.9	0.06326	32.51
LHVSNIPHRFR-H8-U	db|PROT01|FOX1_RRM1	sarnowsc_D2004_124.c.05017.05017.3	sarnowsc_D2004_124.c.05365.05365.3	126	306.025	U	-H2O	U -H2O	1680.79	1680.79	561.27	3	-0.4	0.02238	32.49
GFGFVTFENSADADR-F4-GU	db|PROT01|FOX1_RRM1	sarnowsc_D2004_125.c.17291.17291.2	sarnowsc_D2004_125.c.17298.17298.2	160	605.112	GU	-H3PO3 + H2O	GU -H3PO3 + H2O	2236.83	2236.83	1119.42	2	-1.5	0.09221	32.44
GFGFVTFENSADADR-F4-GUU	db|PROT01|FOX1_RRM1	sarnowsc_D2004_126.c.21901.21901.3	sarnowsc_D2004_126.c.21877.21877.3	160	895.142	GUU	-HPO3	GUU -HPO3	2526.86	2526.86	843.295	3	-1.3	0.0451	32.42
GFGFVTFENSADADR-F4-CG	db|PROT01|FOX1_RRM1	sarnowsc_D2004_123.c.17557.17557.3	sarnowsc_D2004_123.c.17558.17558.3	160	604.128	CG	-H3PO3 + H2O	CG -H3PO3 + H2O	2235.85	2235.85	746.291	3	0.3	0.04281	32.39
GFGFVTFENSADADR-F4-G	db|PROT01|FOX1_RRM1	sarnowsc_D2004_124.c.11815.11815.2	sarnowsc_D2004_124.c.11507.11507.2	160	363.058	G		G	1994.78	1994.78	998.397	2	-0.2	0.02902	32.36
LHVSNIPYRFRDPDLR-Y8-U	db|PROT01|FOX1_RRM1	sarnowsc_D2004_125.c.13031.13031.2	sarnowsc_D2004_125.c.13103.13103.2	126	306.025	U	-H2O	U -H2O	2303.08	2303.08	1152.55	2	-0.9	0.12685	32.34
GFGFVTFENSADADR-F4-CG	db|PROT01|FOX1_RRM1	sarnowsc_D2004_125.c.17575.17575.3	sarnowsc_D2004_125.c.17608.17608.3	160	604.128	CG	-H3PO3 + H2O	CG -H3PO3 + H2O	2235.85	2235.85	746.29	3	-1.1	0.04394	32.3
GFGFVTFENSADADR-G3-GU	db|PROT01|FOX1_RRM1	sarnowsc_D2004_126.c.18253.18253.2	sarnowsc_D2004_126.c.18428.18428.2	159	589.117	GU	-HPO3	GU -HPO3/AU -H3PO3 + H2O	2220.84	2220.84	1111.43	2	-0.2	0.08341	32.3
GFGFVTFENSADADR-F4-GUU	db|PROT01|FOX1_RRM1	sarnowsc_D2004_126.c.17193.17193.2	sarnowsc_D2004_126.c.17499.17499.2	160	895.142	GUU	-HPO3	GUU -HPO3	2526.86	2526.86	1264.44	2	-0.1	0.04547	32.29
LHVSNIPHRFR-H8-GU	db|PROT01|FOX1_RRM1	sarnowsc_D2004_124.c.07402.07402.3	sarnowsc_D2004_124.c.07128.07128.3	126	651.073	GU	-H2O	GU -H2O/AU -H2	2025.84	2025.83	676.286	3	-1.1	0.01558	32.29
RLHVSNIPLR-H3-AU	db|PROT01|FOX1_RRM1	sarnowsc_D2004_120.c.09740.09740.2	sarnowsc_D2004_120.c.10241.10241.2	120	653.088	AU		AU	1856.81	1856.81	929.411	2	-1	0.1372	32.27
GFGFVTFENSADADR-F4-GUU	db|PROT01|FOX1_RRM1	sarnowsc_D2004_120.c.16511.16511.2	sarnowsc_D2004_120.c.16916.16916.2	160	895.142	GUU	-HPO3	GUU -HPO3	2526.86	2526.86	1264.44	2	-0.3	0.05553	32.27
GFGFVTFENSADADR-F4-GU	db|PROT01|FOX1_RRM1	sarnowsc_D2004_124.c.16398.16398.3	sarnowsc_D2004_124.c.16917.16917.3	160	669.083	GU		GU	2300.8	2300.8	767.943	3	-0.2	0.06475	32.24
GFGFVTFENSADADR-F4-GUU	db|PROT01|FOX1_RRM1	sarnowsc_D2004_119.c.20385.20385.2	sarnowsc_D2004_119.c.20170.20170.2	160	895.142	GUU	-HPO3	GUU -HPO3	2526.86	2526.87	1264.44	2	1.2	0.13599	32.23
GFGFVTFENSADADR-F4-GU	db|PROT01|FOX1_RRM1	sarnowsc_D2004_125.c.17272.17272.3	sarnowsc_D2004_125.c.17236.17236.3	160	669.083	GU		GU	2300.8	2300.8	767.942	3	-0.6	0.05522	32.2
LHVSNIPYRFRDPDLR-Y8-GU	db|PROT01|FOX1_RRM1	sarnowsc_D2004_125.c.13551.13551.3	sarnowsc_D2004_125.c.13865.13865.3	126	651.073	GU	-H2O	GU -H2O/AU -H2	2648.13	2648.13	883.718	3	-1.1	0.0306	32.18
GFGFVTFENSADADR-F4-GU	db|PROT01|FOX1_RRM1	sarnowsc_D2004_126.c.26092.26092.2	sarnowsc_D2004_126.c.26101.26101.2	160	589.117	GU	-HPO3	GU -HPO3/AU -H3PO3 + H2O	2220.84	2220.84	1111.43	2	-0.5	0.05794	32.17
RLHVSNIPYR-R10-G	db|PROT01|FOX1_RRM1	sarnowsc_D2004_125.c.04813.04813.3	sarnowsc_D2004_125.c.04751.04751.3	127	363.058	G		G	1616.76	1616.76	539.927	3	-0.4	0.1409	32.1
LHVSNIPYRFRDPDLR-P7-GU	db|PROT01|FOX1_RRM1	sarnowsc_D2004_125.c.15469.15469.3	sarnowsc_D2004_125.c.15286.15286.3	125	651.073	GU	-H2O	GU -H2O/AU -H2	2648.13	2648.13	883.718	3	-1.2	0.04251	32.08
LHVSNIPHR-V3-AU	db|PROT01|FOX1_RRM1	sarnowsc_D2004_124.c.06885.06885.3	sarnowsc_D2004_124.c.06598.06598.3	121	653.088	AU		AU	1724.68	1724.68	575.901	3	-1	0.07761	32.08
LHVSNIPHRFR-P7-U	db|PROT01|FOX1_RRM1	sarnowsc_D2004_123.c.07195.07195.2	sarnowsc_D2004_123.c.07128.07128.2	125	306.025	U	-H2O	U -H2O	1680.79	1680.79	841.402	2	-0.3	0.02795	32.04
GFGFVTFENSADADR-F4-GUU	db|PROT01|FOX1_RRM1	sarnowsc_D2004_119.c.18450.18450.2	sarnowsc_D2004_119.c.19009.19009.2	160	895.142	GUU	-HPO3	GUU -HPO3	2526.86	2526.86	1264.44	2	-0.1	0.07918	32.02
LHVSNIPYR-Y8-GU	db|PROT01|FOX1_RRM1	sarnowsc_D2004_126.c.11621.11621.2	sarnowsc_D2004_126.c.11597.11597.2	126	651.073	GU	-H2O	GU -H2O/AU -H2	1748.67	1748.67	875.344	2	0.5	0.06554	32.01
LHVSNIPYRFRDPDLR-P7-GU	db|PROT01|FOX1_RRM1	sarnowsc_D2004_126.c.14455.14455.3	sarnowsc_D2004_126.c.14253.14253.3	125	651.073	GU	-H2O	GU -H2O/AU -H2	2648.13	2648.13	883.718	3	-1	0.03109	32.01
GFGFVTFENSADADR-F4-GUU	db|PROT01|FOX1_RRM1	sarnowsc_D2004_124.c.16082.16082.3	sarnowsc_D2004_124.c.16250.16250.3	160	911.137	GUU	-H3PO3 + H2O	GUU -H3PO3 + H2O	2542.86	2542.86	848.627	3	0	0.03115	31.99
GFGFVTFENSADADR-F4-GUU	db|PROT01|FOX1_RRM1	sarnowsc_D2004_123.c.16987.16987.2	sarnowsc_D2004_123.c.17338.17338.2	160	895.142	GUU	-HPO3	GUU -HPO3	2526.86	2526.86	1264.44	2	0.3	0.05301	31.97
GFGFVTFENSADADR-F4-GU	db|PROT01|FOX1_RRM1	sarnowsc_D2004_124.c.09667.09667.2	sarnowsc_D2004_124.c.09626.09626.2	160	587.101	GU	-H3PO3	GU -H3PO3	2218.82	2218.83	1110.42	2	1.2	0.15615	31.95
LHVSNIPLR-H2-U	db|PROT01|FOX1_RRM1	sarnowsc_D2004_120.c.10510.10510.2	sarnowsc_D2004_120.c.10536.10536.2	120	322.02	U	-H2	U -H2	1369.64	1369.64	685.827	2	-0.4	0.14336	31.9
LHVSNIPHRFR-P7-U	db|PROT01|FOX1_RRM1	sarnowsc_D2004_123.c.05427.05427.2	sarnowsc_D2004_123.c.05407.05407.2	125	306.025	U	-H2O	U -H2O	1680.79	1680.79	841.401	2	-1	0.0232	31.88
GFGFVTFENSADADR-F4-GU	db|PROT01|FOX1_RRM1	sarnowsc_D2004_120.c.19649.19649.3	sarnowsc_D2004_120.c.19263.19263.3	160	589.117	GU	-HPO3	GU -HPO3/AU -H3PO3 + H2O	2220.84	2220.84	741.286	3	-1.2	0.13877	31.87
GFGFVTFENSADADR-F4-GU	db|PROT01|FOX1_RRM1	sarnowsc_D2004_123.c.17373.17373.2	sarnowsc_D2004_123.c.17324.17324.2	160	605.112	GU	-H3PO3 + H2O	GU -H3PO3 + H2O	2236.83	2236.83	1119.43	2	0.4	0.09187	31.86
GFGFVTFENSADADR-F4-GU	db|PROT01|FOX1_RRM1	sarnowsc_D2004_120.c.09433.09433.2	sarnowsc_D2004_120.c.09414.09414.2	160	587.101	GU	-H3PO3	GU -H3PO3	2218.82	2218.82	1110.42	2	-0.3	0.1466	31.85
LHVSNIPYRFRDPDLR-P7-U	db|PROT01|FOX1_RRM1	sarnowsc_D2004_126.c.13334.13334.3	sarnowsc_D2004_126.c.13659.13659.3	125	306.025	U	-H2O	U -H2O	2303.08	2303.08	768.702	3	-1.2	0.04609	31.84
GFGFVTFENSADADR-F4-GU	db|PROT01|FOX1_RRM1	sarnowsc_D2004_119.c.16893.16893.2	sarnowsc_D2004_119.c.16872.16872.2	160	605.112	GU	-H3PO3 + H2O	GU -H3PO3 + H2O	2236.83	2236.83	1119.42	2	-1.4	0.09416	31.82
GFGFVTFENSADADR-F4-GU	db|PROT01|FOX1_RRM1	sarnowsc_D2004_125.c.16659.16659.2	sarnowsc_D2004_125.c.16055.16055.2	160	669.083	GU		GU	2300.8	2300.8	1151.41	2	-0.7	0.03664	31.79
GFGFVTFENSADADR-T6-G	db|PROT01|FOX1_RRM1	sarnowsc_D2004_124.c.12857.12857.3	sarnowsc_D2004_124.c.12688.12688.3	162	361.042	G	-H2	G -H2	1992.76	1992.76	665.262	3	-1.4	0.06825	31.78
GFGFVTFENSADADR-F4-GU	db|PROT01|FOX1_RRM1	sarnowsc_D2004_119.c.17214.17214.3	sarnowsc_D2004_119.c.16804.16804.3	160	669.083	GU		GU	2300.8	2300.8	767.94	3	-3.1	0.06177	31.75
RLHVSNIPHR-H3-AU	db|PROT01|FOX1_RRM1	sarnowsc_D2004_123.c.05540.05540.2	sarnowsc_D2004_123.c.05800.05800.2	120	653.088	AU		AU	1880.78	1880.78	941.399	2	-0.6	0.13565	31.73
GFGFVTFENSADADR-T6-GU	db|PROT01|FOX1_RRM1	sarnowsc_D2004_119.c.08362.08362.3	sarnowsc_D2004_119.c.08175.08175.3	162	589.117	GU	-HPO3	GU -HPO3/AU -H3PO3 + H2O	2220.84	2220.84	741.287	3	-0.7	0.10869	31.71
LHVSNIPHRFRDPDLR-H8-U	db|PROT01|FOX1_RRM1	sarnowsc_D2004_123.c.07961.07961.3	sarnowsc_D2004_123.c.07853.07853.3	126	306.025	U	-H2O	U -H2O	2277.08	2277.08	760.034	3	-0.6	0.04254	31.71
GFGFVTFENSADADR-F4-GUU	db|PROT01|FOX1_RRM1	sarnowsc_D2004_123.c.17153.17153.2	sarnowsc_D2004_123.c.17480.17480.2	160	893.127	GUU	-H3PO3	GUU -H3PO3	2524.85	2524.85	1263.43	2	-0.2	0.0618	31.71
LHVSNIPHR-P7-GU	db|PROT01|FOX1_RRM1	sarnowsc_D2004_123.c.06526.06526.2	sarnowsc_D2004_123.c.06233.06233.2	125	669.083	GU		GU	1740.68	1740.68	871.347	2	1.2	0.11045	31.7
LHVSNIPYR-Y8-CGU	db|PROT01|FOX1_RRM1	sarnowsc_D2004_125.c.11203.11203.2	sarnowsc_D2004_125.c.10880.10880.2	126	972.109	CGU	-H2	CGU -H2	2069.71	2069.71	1035.86	2	-0.1	0.09336	31.63
GFGFVTFENSADADR-F4-GUU	db|PROT01|FOX1_RRM1	sarnowsc_D2004_125.c.16378.16378.3	sarnowsc_D2004_125.c.16358.16358.3	160	911.137	GUU	-H3PO3 + H2O	GUU -H3PO3 + H2O	2542.86	2542.86	848.627	3	-0.8	0.03507	31.62
RLHVSNIPLR-V4-U	db|PROT01|FOX1_RRM1	sarnowsc_D2004_120.c.07054.07054.3	sarnowsc_D2004_120.c.07018.07018.3	121	324.036	U		U	1527.76	1527.75	510.259	3	-0.8	0.22125	31.55
GFGFVTFENSADADR-F4-GU	db|PROT01|FOX1_RRM1	sarnowsc_D2004_119.c.19415.19415.2	sarnowsc_D2004_119.c.19209.19209.2	160	605.112	GU	-H3PO3 + H2O	GU -H3PO3 + H2O	2236.83	2236.83	1119.42	2	-1.9	0.06278	31.53
GFGFVTFENSADADR-F4-GUU	db|PROT01|FOX1_RRM1	sarnowsc_D2004_123.c.21514.21514.2	sarnowsc_D2004_123.c.21724.21724.2	160	895.142	GUU	-HPO3	GUU -HPO3	2526.86	2526.86	1264.44	2	0.3	0.04551	31.47
GFGFVTFENSADADR-F4-GUU	db|PROT01|FOX1_RRM1	sarnowsc_D2004_124.c.22918.22918.2	sarnowsc_D2004_124.c.22938.22938.2	160	893.127	GUU	-H3PO3	GUU -H3PO3	2524.85	2524.85	1263.43	2	-0.5	0.0746	31.45
GFGFVTFENSADADR-F4-GU	db|PROT01|FOX1_RRM1	sarnowsc_D2004_125.c.12425.12425.3	sarnowsc_D2004_125.c.12438.12438.3	160	605.112	GU	-H3PO3 + H2O	GU -H3PO3 + H2O	2236.83	2236.83	746.618	3	-0.7	0.03064	31.44
GFGFVTFENSADADR-T6-GUU	db|PROT01|FOX1_RRM1	sarnowsc_D2004_119.c.19528.19528.3	sarnowsc_D2004_119.c.19815.19815.3	162	913.153	GUU	-HPO3 + H2O	GUU -HPO3 + H2O	2544.87	2544.87	849.298	3	-2	0.06379	31.4
GFGFVTFENSADADR-F4-GU	db|PROT01|FOX1_RRM1	sarnowsc_D2004_120.c.19225.19225.2	sarnowsc_D2004_120.c.19492.19492.2	160	589.117	GU	-HPO3	GU -HPO3/AU -H3PO3 + H2O	2220.84	2220.84	1111.43	2	-1.2	0.10313	31.35
GFGFVTFENSADADR-F4-GUU	db|PROT01|FOX1_RRM1	sarnowsc_D2004_125.c.22238.22238.2	sarnowsc_D2004_125.c.21749.21749.2	160	895.142	GUU	-HPO3	GUU -HPO3	2526.86	2526.86	1264.44	2	-1.2	0.02838	31.28
GFGFVTFENSADADR-F4-GUU	db|PROT01|FOX1_RRM1	sarnowsc_D2004_119.c.20406.20406.3	sarnowsc_D2004_119.c.20199.20199.3	160	895.142	GUU	-HPO3	GUU -HPO3	2526.86	2526.86	843.295	3	-1.2	0.08773	31.27
GFGFVTFENSADADR-F4-GU	db|PROT01|FOX1_RRM1	sarnowsc_D2004_124.c.16622.16622.3	sarnowsc_D2004_124.c.16559.16559.3	160	589.117	GU	-HPO3	GU -HPO3/AU -H3PO3 + H2O	2220.84	2220.84	741.287	3	-0.7	0.02635	31.27
LHVSNIPHR-L1-GU	db|PROT01|FOX1_RRM1	sarnowsc_D2004_123.c.07538.07538.2	sarnowsc_D2004_123.c.07925.07925.2	119	651.073	GU	-H2O	GU -H2O/AU -H2	1722.67	1722.67	862.342	2	1.1	0.05844	31.27
LHVSNIPHRFR-P7-GU	db|PROT01|FOX1_RRM1	sarnowsc_D2004_123.c.07548.07548.3	sarnowsc_D2004_123.c.07747.07747.3	125	669.083	GU		GU	2043.85	2043.84	682.289	3	-1.3	0.06837	31.22
GFGFVTFENSADADR-F4-GU	db|PROT01|FOX1_RRM1	sarnowsc_D2004_119.c.09450.09450.2	sarnowsc_D2004_119.c.09446.09446.2	160	587.101	GU	-H3PO3	GU -H3PO3	2218.82	2218.82	1110.42	2	-2.1	0.18932	31.22
GFGFVTFENSADADR-F4-GU	db|PROT01|FOX1_RRM1	sarnowsc_D2004_123.c.24294.24294.2	sarnowsc_D2004_123.c.24330.24330.2	160	651.073	GU	-H2O	GU -H2O/AU -H2	2282.79	2282.8	1142.41	2	1.4	0.03403	31.22
GFGFVTFENSADADR-F4-CGU	db|PROT01|FOX1_RRM1	sarnowsc_D2004_119.c.16047.16047.3	sarnowsc_D2004_119.c.15939.15939.3	160	974.125	CGU		CGU	2605.85	2605.84	869.622	3	-1.3	0.04717	31.21
LHVSNIPHR-P7-CGU	db|PROT01|FOX1_RRM1	sarnowsc_D2004_123.c.06974.06974.2	sarnowsc_D2004_123.c.06957.06957.2	125	974.125	CGU		CGU	2045.72	2045.72	1023.87	2	-1.1	0.08938	31.19
GFGFVTFENSADADR-F4-GUU	db|PROT01|FOX1_RRM1	sarnowsc_D2004_120.c.16165.16165.2	sarnowsc_D2004_120.c.15823.15823.2	160	895.142	GUU	-HPO3	GUU -HPO3	2526.86	2526.86	1264.44	2	-0.1	0.03273	31.08
LHVSNIPHR-L1-GU	db|PROT01|FOX1_RRM1	sarnowsc_D2004_124.c.10436.10436.3	sarnowsc_D2004_124.c.10123.10123.3	119	667.068	GU	-H2	GU -H2	1738.66	1738.66	580.561	3	-1.4	0.11481	31.08
GFGFVTFENSADADR-V5-G	db|PROT01|FOX1_RRM1	sarnowsc_D2004_124.c.20690.20690.3	sarnowsc_D2004_124.c.20694.20694.3	161	361.042	G	-H2	G -H2	1992.76	1992.76	665.262	3	-0.3	0.0912	31.08
LHVSNIPHRFR-P7-U	db|PROT01|FOX1_RRM1	sarnowsc_D2004_123.c.05469.05469.3	sarnowsc_D2004_123.c.05360.05360.3	125	306.025	U	-H2O	U -H2O	1680.79	1680.79	561.27	3	-1.2	0.02304	31.07
GFGFVTFENSADADR-F4-GUU	db|PROT01|FOX1_RRM1	sarnowsc_D2004_125.c.18571.18571.2	sarnowsc_D2004_125.c.19115.19115.2	160	895.142	GUU	-HPO3	GUU -HPO3	2526.86	2526.86	1264.44	2	-0.6	0.04712	31.06
GFGFVTFENSADADR-G3-GU	db|PROT01|FOX1_RRM1	sarnowsc_D2004_125.c.17100.17100.2	sarnowsc_D2004_125.c.17311.17311.2	159	589.117	GU	-HPO3	GU -HPO3/AU -H3PO3 + H2O	2220.84	2220.84	1111.43	2	-0.5	0.08435	31.05
LHVSNIPYR-P7-GU	db|PROT01|FOX1_RRM1	sarnowsc_D2004_125.c.10370.10370.2	sarnowsc_D2004_125.c.10336.10336.2	125	651.073	GU	-H2O	GU -H2O/AU -H2	1748.67	1748.67	875.341	2	-2.1	0.06362	31.01
GFGFVTFENSADADR-F2-GUU	db|PROT01|FOX1_RRM1	sarnowsc_D2004_125.c.23277.23277.3	sarnowsc_D2004_125.c.23290.23290.3	158	895.142	GUU	-HPO3	GUU -HPO3	2526.86	2526.86	843.295	3	-0.9	0.08607	30.99
GFGFVTFENSADADR-F4-AU	db|PROT01|FOX1_RRM1	sarnowsc_D2004_123.c.20609.20609.2	sarnowsc_D2004_123.c.20576.20576.2	160	571.106	AU	-H3PO3	AU -H3PO3	2202.83	2202.83	1102.42	2	1.2	0.06259	30.97
LHVSNIPYR-P7-GU	db|PROT01|FOX1_RRM1	sarnowsc_D2004_126.c.10829.10829.2	sarnowsc_D2004_126.c.10923.10923.2	125	651.073	GU	-H2O	GU -H2O/AU -H2	1748.67	1748.67	875.344	2	1	0.05522	30.97
LHVSNIPHR-S4-CGU	db|PROT01|FOX1_RRM1	sarnowsc_D2004_124.c.06279.06279.2	sarnowsc_D2004_124.c.06648.06648.2	122	974.125	CGU		CGU	2045.72	2045.72	1023.87	2	-0.2	0.08809	30.97
GFGFVTFENSADADR-F4-GUU	db|PROT01|FOX1_RRM1	sarnowsc_D2004_123.c.16460.16460.3	sarnowsc_D2004_123.c.16687.16687.3	160	911.137	GUU	-H3PO3 + H2O	GUU -H3PO3 + H2O	2542.86	2542.86	848.628	3	0.1	0.03039	30.96
LHVSNIPYR-Y8-GU	db|PROT01|FOX1_RRM1	sarnowsc_D2004_125.c.07852.07852.2	sarnowsc_D2004_125.c.08106.08106.2	126	669.083	GU		GU	1766.68	1766.68	884.347	2	-1.6	0.02895	30.94
GFGFVTFENSADADR-F4-GU	db|PROT01|FOX1_RRM1	sarnowsc_D2004_120.c.14237.14237.2	sarnowsc_D2004_120.c.14554.14554.2	160	589.117	GU	-HPO3	GU -HPO3/AU -H3PO3 + H2O	2220.84	2220.84	1111.43	2	-0.6	0.03347	30.92
RLHVSNIPLR-H3-U	db|PROT01|FOX1_RRM1	sarnowsc_D2004_120.c.06796.06796.3	sarnowsc_D2004_120.c.06784.06784.3	120	324.036	U		U	1527.76	1527.75	510.259	3	-1.9	0.21525	30.92
GFGFVTFENSADADR-F4-GUU	db|PROT01|FOX1_RRM1	sarnowsc_D2004_123.c.23279.23279.2	sarnowsc_D2004_123.c.23357.23357.2	160	895.142	GUU	-HPO3	GUU -HPO3	2526.86	2526.86	1264.44	2	-0.5	0.05252	30.9
GFGFVTFENSADADR-F4-GUU	db|PROT01|FOX1_RRM1	sarnowsc_D2004_119.c.21083.21083.2	sarnowsc_D2004_119.c.21115.21115.2	160	895.142	GUU	-HPO3	GUU -HPO3	2526.86	2526.86	1264.44	2	-1.3	0.03127	30.87
GFGFVTFENSADADR-F2-GU	db|PROT01|FOX1_RRM1	sarnowsc_D2004_120.c.08946.08946.3	sarnowsc_D2004_120.c.09441.09441.3	158	607.128	GU	-HPO3 + H2O	GU -HPO3 + H2O	2238.85	2238.85	747.291	3	0.3	0.08298	30.87
GFGFVTFENSADADR-F4-GU	db|PROT01|FOX1_RRM1	sarnowsc_D2004_120.c.16863.16863.2	sarnowsc_D2004_120.c.17316.17316.2	160	589.117	GU	-HPO3	GU -HPO3/AU -H3PO3 + H2O	2220.84	2220.84	1111.43	2	-0.5	0.08303	30.86
LHVSNIPYRFRDPDLR-Y8-GU	db|PROT01|FOX1_RRM1	sarnowsc_D2004_125.c.13214.13214.3	sarnowsc_D2004_125.c.13224.13224.3	126	651.073	GU	-H2O	GU -H2O/AU -H2	2648.13	2648.13	883.718	3	-0.9	0.02756	30.84
GFGFVTFENSADADR-F4-CGU	db|PROT01|FOX1_RRM1	sarnowsc_D2004_119.c.18404.18404.3	sarnowsc_D2004_119.c.18339.18339.3	160	974.125	CGU		CGU	2605.85	2605.84	869.621	3	-2.4	0.06465	30.84
GFGFVTFENSADADR-F4-GU	db|PROT01|FOX1_RRM1	sarnowsc_D2004_124.c.12412.12412.2	sarnowsc_D2004_124.c.12856.12856.2	160	587.101	GU	-H3PO3	GU -H3PO3	2218.82	2218.82	1110.42	2	-0.2	0.0336	30.77
LHVSNIPYRFR-Y8-GUU	db|PROT01|FOX1_RRM1	sarnowsc_D2004_125.c.12015.12015.3	sarnowsc_D2004_125.c.11902.11902.3	126	975.109	GUU		GUU	2375.88	2375.87	792.966	3	-0.8	0.08163	30.76
GFGFVTFENSADADR-F4-CG	db|PROT01|FOX1_RRM1	sarnowsc_D2004_119.c.17171.17171.3	sarnowsc_D2004_119.c.17154.17154.3	160	604.128	CG	-H3PO3 + H2O	CG -H3PO3 + H2O	2235.85	2235.85	746.29	3	-0.7	0.04368	30.76
GFGFVTFENSADADR-F4-GU	db|PROT01|FOX1_RRM1	sarnowsc_D2004_123.c.17305.17305.2	sarnowsc_D2004_123.c.17812.17812.2	160	589.117	GU	-HPO3	GU -HPO3/AU -H3PO3 + H2O	2220.84	2220.84	1111.43	2	0.7	0.08768	30.75
GFGFVTFENSADADR-F4-GU	db|PROT01|FOX1_RRM1	sarnowsc_D2004_123.c.12486.12486.3	sarnowsc_D2004_123.c.12603.12603.3	160	605.112	GU	-H3PO3 + H2O	GU -H3PO3 + H2O	2236.83	2236.83	746.619	3	-0.3	0.03847	30.74
GFGFVTFENSADADR-F4-GU	db|PROT01|FOX1_RRM1	sarnowsc_D2004_126.c.18021.18021.2	sarnowsc_D2004_126.c.17538.17538.2	160	669.083	GU		GU	2300.8	2300.8	1151.41	2	-2.4	0.07352	30.73
GFGFVTFENSADADR-F4-GU	db|PROT01|FOX1_RRM1	sarnowsc_D2004_119.c.18452.18452.2	sarnowsc_D2004_119.c.18827.18827.2	160	589.117	GU	-HPO3	GU -HPO3/AU -H3PO3 + H2O	2220.84	2220.84	1111.43	2	-0.6	0.03272	30.71
GFGFVTFENSADADR-F4-GU	db|PROT01|FOX1_RRM1	sarnowsc_D2004_123.c.13554.13554.2	sarnowsc_D2004_123.c.13162.13162.2	160	587.101	GU	-H3PO3	GU -H3PO3	2218.82	2218.82	1110.42	2	0.1	0.03179	30.66
GFGFVTFENSADADR-F4-GUU	db|PROT01|FOX1_RRM1	sarnowsc_D2004_124.c.16546.16546.2	sarnowsc_D2004_124.c.16950.16950.2	160	895.142	GUU	-HPO3	GUU -HPO3	2526.86	2526.86	1264.44	2	0.3	0.04785	30.64
LHVSNIPLR-H2-AU	db|PROT01|FOX1_RRM1	sarnowsc_D2004_119.c.13089.13089.3	sarnowsc_D2004_119.c.13086.13086.3	120	653.088	AU		AU	1700.71	1700.7	567.909	3	-2.7	0.09065	30.61
GFGFVTFENSADADR-F4-GUU	db|PROT01|FOX1_RRM1	sarnowsc_D2004_124.c.17804.17804.2	sarnowsc_D2004_124.c.18296.18296.2	160	893.127	GUU	-H3PO3	GUU -H3PO3	2524.85	2524.85	1263.43	2	-0.8	0.0634	30.59
RLHVSNIPYR-P8-GU	db|PROT01|FOX1_RRM1	sarnowsc_D2004_126.c.08588.08588.2	sarnowsc_D2004_126.c.08984.08984.2	125	667.068	GU	-H2	GU -H2	1920.77	1920.77	961.391	2	-0.1	0.12407	30.57
LHVSNIPYR-P7-GU	db|PROT01|FOX1_RRM1	sarnowsc_D2004_125.c.08142.08142.2	sarnowsc_D2004_125.c.07823.07823.2	125	669.083	GU		GU	1766.68	1766.68	884.347	2	-2	0.03235	30.56
GFGFVTFENSADADR-F4-GU	db|PROT01|FOX1_RRM1	sarnowsc_D2004_123.c.13771.13771.2	sarnowsc_D2004_123.c.13772.13772.2	160	589.117	GU	-HPO3	GU -HPO3/AU -H3PO3 + H2O	2220.84	2220.83	1111.42	2	-2	0.03725	30.54
GFGFVTFENSADADR-G3-G	db|PROT01|FOX1_RRM1	sarnowsc_D2004_123.c.12406.12406.3	sarnowsc_D2004_123.c.12563.12563.3	159	363.058	G		G	1994.78	1994.78	665.933	3	-2.2	0.0606	30.53
RLHVSNIPLR-H3-AGUU	db|PROT01|FOX1_RRM1	sarnowsc_D2004_120.c.12226.12226.3	sarnowsc_D2004_120.c.12015.12015.3	120	1224.19	AGUU	-HPO3	AGUU -HPO3	2427.91	2427.91	810.312	3	-0.4	0.05205	30.52
GFGFVTFENSADADR-F4-GUU	db|PROT01|FOX1_RRM1	sarnowsc_D2004_125.c.26655.26655.2	sarnowsc_D2004_125.c.26391.26391.2	160	893.127	GUU	-H3PO3	GUU -H3PO3	2524.85	2524.85	1263.43	2	0.5	0.06375	30.52
LHVSNIPHRFR-P7-U	db|PROT01|FOX1_RRM1	sarnowsc_D2004_123.c.04764.04764.3	sarnowsc_D2004_123.c.05111.05111.3	125	306.025	U	-H2O	U -H2O	1680.79	1680.79	561.27	3	-1	0.01961	30.47
GFGFVTFENSADADR-V5-GU	db|PROT01|FOX1_RRM1	sarnowsc_D2004_119.c.08694.08694.3	sarnowsc_D2004_119.c.08503.08503.3	161	607.128	GU	-HPO3 + H2O	GU -HPO3 + H2O	2238.85	2238.84	747.289	3	-2.3	0.08461	30.46
RLHVSNIPYR-P8-GU	db|PROT01|FOX1_RRM1	sarnowsc_D2004_126.c.09170.09170.2	sarnowsc_D2004_126.c.08694.08694.2	125	667.068	GU	-H2	GU -H2	1920.77	1920.77	961.391	2	-0.5	0.08242	30.42
LHVSNIPHRFR-H8-GU	db|PROT01|FOX1_RRM1	sarnowsc_D2004_123.c.06846.06846.3	sarnowsc_D2004_123.c.07415.07415.3	126	651.073	GU	-H2O	GU -H2O/AU -H2	2025.84	2025.83	676.286	3	-1.4	0.01308	30.41
GFGFVTFENSADADR-F4-GUU	db|PROT01|FOX1_RRM1	sarnowsc_D2004_123.c.26498.26498.2	sarnowsc_D2004_123.c.26724.26724.2	160	893.127	GUU	-H3PO3	GUU -H3PO3	2524.85	2524.85	1263.43	2	-0.3	0.04204	30.4
GFGFVTFENSADADR-F4-GU	db|PROT01|FOX1_RRM1	sarnowsc_D2004_124.c.16886.16886.2	sarnowsc_D2004_124.c.17318.17318.2	160	589.117	GU	-HPO3	GU -HPO3/AU -H3PO3 + H2O	2220.84	2220.84	1111.43	2	0.6	0.0764	30.36
GFGFVTFENSADADR-F4-GUU	db|PROT01|FOX1_RRM1	sarnowsc_D2004_126.c.20616.20616.2	sarnowsc_D2004_126.c.20033.20033.2	160	895.142	GUU	-HPO3	GUU -HPO3	2526.86	2526.86	1264.44	2	-0.5	0.05857	30.34
LHVSNIPYR-P7-GU	db|PROT01|FOX1_RRM1	sarnowsc_D2004_126.c.11820.11820.3	sarnowsc_D2004_126.c.11803.11803.3	125	667.068	GU	-H2	GU -H2	1764.67	1764.66	589.229	3	-0.7	0.10438	30.34
GFGFVTFENSADADR-F4-GU	db|PROT01|FOX1_RRM1	sarnowsc_D2004_126.c.12796.12796.2	sarnowsc_D2004_126.c.13349.13349.2	160	607.128	GU	-HPO3 + H2O	GU -HPO3 + H2O	2238.85	2238.85	1120.43	2	-1.3	0.01323	30.26
LHVSNIPLR-H2-U	db|PROT01|FOX1_RRM1	sarnowsc_D2004_119.c.10279.10279.2	sarnowsc_D2004_119.c.10275.10275.2	120	322.02	U	-H2	U -H2	1369.64	1369.64	685.827	2	-0.4	0.16115	30.26
LHVSNIPYRFRDPDLR-D12-U	db|PROT01|FOX1_RRM1	sarnowsc_D2004_125.c.11043.11043.3	sarnowsc_D2004_125.c.11228.11228.3	130	306.025	U	-H2O	U -H2O	2303.08	2303.08	768.702	3	-1.1	0.03402	30.25
GFGFVTFENSADADR-F4-CGU	db|PROT01|FOX1_RRM1	sarnowsc_D2004_120.c.16205.16205.3	sarnowsc_D2004_120.c.16142.16142.3	160	974.125	CGU		CGU	2605.85	2605.84	869.622	3	-1	0.04283	30.24
GFGFVTFENSADADR-F4-AGUU	db|PROT01|FOX1_RRM1	sarnowsc_D2004_126.c.28187.28187.3	sarnowsc_D2004_126.c.28270.28270.3	160	1222.18	AGUU	-H3PO3	AGUU -H3PO3	2853.9	2853.9	952.307	3	-0.8	0.06736	30.23
GFGFVTFENSADADR-F4-GU	db|PROT01|FOX1_RRM1	sarnowsc_D2004_124.c.20042.20042.2	sarnowsc_D2004_124.c.19472.19472.2	160	589.117	GU	-HPO3	GU -HPO3/AU -H3PO3 + H2O	2220.84	2220.84	1111.43	2	-0.8	0.07202	30.22
GFGFVTFENSADADR-F4-GU	db|PROT01|FOX1_RRM1	sarnowsc_D2004_120.c.09253.09253.3	sarnowsc_D2004_120.c.08726.08726.3	160	607.128	GU	-HPO3 + H2O	GU -HPO3 + H2O	2238.85	2238.85	747.291	3	-0.1	0.07325	30.2
RLHVSNIPLR-P8-U	db|PROT01|FOX1_RRM1	sarnowsc_D2004_119.c.05292.05292.3	sarnowsc_D2004_119.c.05298.05298.3	125	324.036	U		U	1527.76	1527.75	510.259	3	-1.4	0.12712	30.19
GFGFVTFENSADADR-F4-GU	db|PROT01|FOX1_RRM1	sarnowsc_D2004_125.c.16964.16964.2	sarnowsc_D2004_125.c.17051.17051.2	160	667.068	GU	-H2	GU -H2	2298.79	2298.79	1150.4	2	-0.2	0.07172	30.18
GFGFVTFENSADADR-F4-GU	db|PROT01|FOX1_RRM1	sarnowsc_D2004_126.c.22042.22042.2	sarnowsc_D2004_126.c.21649.21649.2	160	587.101	GU	-H3PO3	GU -H3PO3	2218.82	2218.83	1110.42	2	1	0.05116	30.14
GFGFVTFENSADADR-F4-GUU	db|PROT01|FOX1_RRM1	sarnowsc_D2004_123.c.19443.19443.2	sarnowsc_D2004_123.c.19390.19390.2	160	895.142	GUU	-HPO3	GUU -HPO3	2526.86	2526.86	1264.44	2	-2.7	0.07627	30.13
GFGFVTFENSADADR-F4-GU	db|PROT01|FOX1_RRM1	sarnowsc_D2004_120.c.17675.17675.3	sarnowsc_D2004_120.c.17365.17365.3	160	589.117	GU	-HPO3	GU -HPO3/AU -H3PO3 + H2O	2220.84	2220.83	741.286	3	-2.2	0.07599	30.12
RLHVSNIPYR-Y9-GU	db|PROT01|FOX1_RRM1	sarnowsc_D2004_125.c.08105.08105.3	sarnowsc_D2004_125.c.08018.08018.3	126	667.068	GU	-H2	GU -H2	1920.77	1920.76	641.263	3	-1.3	0.04002	30.07
GFGFVTFENSADADR-V5-G	db|PROT01|FOX1_RRM1	sarnowsc_D2004_124.c.10468.10468.3	sarnowsc_D2004_124.c.10996.10996.3	161	281.076	G	-H3PO3	G -H3PO3	1912.8	1912.8	638.607	3	0.5	0.09343	30.05
GFGFVTFENSADADR-F4-GU	db|PROT01|FOX1_RRM1	sarnowsc_D2004_124.c.13182.13182.3	sarnowsc_D2004_124.c.12869.12869.3	160	587.101	GU	-H3PO3	GU -H3PO3	2218.82	2218.82	740.615	3	-0.3	0.06185	30.05
GFGFVTFENSADADR-V5-GU	db|PROT01|FOX1_RRM1	sarnowsc_D2004_124.c.08006.08006.3	sarnowsc_D2004_124.c.08249.08249.3	161	607.128	GU	-HPO3 + H2O	GU -HPO3 + H2O	2238.85	2238.85	747.291	3	-0.2	0.03741	30.02
GFGFVTFENSADADR-F4-GU	db|PROT01|FOX1_RRM1	sarnowsc_D2004_120.c.16938.16938.2	sarnowsc_D2004_120.c.16939.16939.2	160	605.112	GU	-H3PO3 + H2O	GU -H3PO3 + H2O	2236.83	2236.83	1119.42	2	-1.5	0.09084	29.99
GFGFVTFENSADADR-F4-GU	db|PROT01|FOX1_RRM1	sarnowsc_D2004_125.c.17446.17446.2	sarnowsc_D2004_125.c.17816.17816.2	160	589.117	GU	-HPO3	GU -HPO3/AU -H3PO3 + H2O	2220.84	2220.84	1111.43	2	0.3	0.08039	29.98
GFGFVTFENSADADR-F2-GU	db|PROT01|FOX1_RRM1	sarnowsc_D2004_120.c.21033.21033.3	sarnowsc_D2004_120.c.21432.21432.3	158	587.101	GU	-H3PO3	GU -H3PO3	2218.82	2218.82	740.615	3	-1.1	0.07968	29.95
GFGFVTFENSADADR-F4-CG	db|PROT01|FOX1_RRM1	sarnowsc_D2004_125.c.12826.12826.2	sarnowsc_D2004_125.c.12865.12865.2	160	668.099	CG		CG	2299.82	2299.82	1150.92	2	-1.9	0.0374	29.95
GFGFVTFENSADADR-F4-GUU	db|PROT01|FOX1_RRM1	sarnowsc_D2004_124.c.19597.19597.3	sarnowsc_D2004_124.c.19500.19500.3	160	895.142	GUU	-HPO3	GUU -HPO3	2526.86	2526.86	843.296	3	-0.3	0.06776	29.94
LHVSNIPYR-P7-GU	db|PROT01|FOX1_RRM1	sarnowsc_D2004_125.c.08777.08777.3	sarnowsc_D2004_125.c.08609.08609.3	125	669.083	GU		GU	1766.68	1766.68	589.901	3	-1.4	0.07318	29.93
LHVSNIPHRFR-P7-U	db|PROT01|FOX1_RRM1	sarnowsc_D2004_124.c.05326.05326.3	sarnowsc_D2004_124.c.05590.05590.3	125	324.036	U		U	1698.8	1698.8	567.274	3	-0.7	0.18982	29.93
GFGFVTFENSADADR-F4-GU	db|PROT01|FOX1_RRM1	sarnowsc_D2004_120.c.11796.11796.2	sarnowsc_D2004_120.c.11472.11472.2	160	589.117	GU	-HPO3	GU -HPO3/AU -H3PO3 + H2O	2220.84	2220.84	1111.43	2	0.7	0.03816	29.92
LHVSNIPYR-P7-CG	db|PROT01|FOX1_RRM1	sarnowsc_D2004_126.c.07262.07262.3	sarnowsc_D2004_126.c.07316.07316.3	125	668.099	CG		CG	1765.7	1765.7	589.573	3	-1.2	0.05213	29.92
LHVSNIPHRFRDPDLR-R9-GU	db|PROT01|FOX1_RRM1	sarnowsc_D2004_123.c.10761.10761.3	sarnowsc_D2004_123.c.10762.10762.3	127	669.083	GU		GU	2640.14	2640.14	881.054	3	0.1	0.06423	29.88
LHVSNIPHRFR-P7-GU	db|PROT01|FOX1_RRM1	sarnowsc_D2004_124.c.07310.07310.3	sarnowsc_D2004_124.c.07779.07779.3	125	669.083	GU		GU	2043.85	2043.84	682.289	3	-1	0.07733	29.88
GFGFVTFENSADADR-F4-GU	db|PROT01|FOX1_RRM1	sarnowsc_D2004_120.c.12717.12717.2	sarnowsc_D2004_120.c.12769.12769.2	160	587.101	GU	-H3PO3	GU -H3PO3	2218.82	2218.82	1110.42	2	-0.3	0.0345	29.87
GFGFVTFENSADADR-F4-GUU	db|PROT01|FOX1_RRM1	sarnowsc_D2004_126.c.27690.27690.2	sarnowsc_D2004_126.c.27988.27988.2	160	893.127	GUU	-H3PO3	GUU -H3PO3	2524.85	2524.85	1263.43	2	-0.2	0.04869	29.86
LHVSNIPYR-Y8-CGU	db|PROT01|FOX1_RRM1	sarnowsc_D2004_126.c.11772.11772.2	sarnowsc_D2004_126.c.11854.11854.2	126	972.109	CGU	-H2	CGU -H2	2069.71	2069.71	1035.86	2	-0.3	0.09788	29.85
LHVSNIPHR-L1-GU	db|PROT01|FOX1_RRM1	sarnowsc_D2004_124.c.07331.07331.2	sarnowsc_D2004_124.c.07329.07329.2	119	651.073	GU	-H2O	GU -H2O/AU -H2	1722.67	1722.67	862.341	2	0	0.04747	29.78
LHVSNIPYR-Y8-GU	db|PROT01|FOX1_RRM1	sarnowsc_D2004_125.c.10912.10912.2	sarnowsc_D2004_125.c.10958.10958.2	126	651.073	GU	-H2O	GU -H2O/AU -H2	1748.67	1748.67	875.343	2	-0.7	0.06018	29.77
GFGFVTFENSADADR-G3-GU	db|PROT01|FOX1_RRM1	sarnowsc_D2004_125.c.12813.12813.2	sarnowsc_D2004_125.c.12686.12686.2	159	589.117	GU	-HPO3	GU -HPO3/AU -H3PO3 + H2O	2220.84	2220.84	1111.43	2	-0.2	0.02831	29.76
LHVSNIPYRFRDPDLR-Y8-U	db|PROT01|FOX1_RRM1	sarnowsc_D2004_126.c.11950.11950.3	sarnowsc_D2004_126.c.11737.11737.3	126	306.025	U	-H2O	U -H2O	2303.08	2303.08	768.702	3	-1.1	0.04064	29.76
LHVSNIPYRFR-P7-U	db|PROT01|FOX1_RRM1	sarnowsc_D2004_126.c.09693.09693.2	sarnowsc_D2004_126.c.09874.09874.2	125	306.025	U	-H2O	U -H2O	1706.79	1706.79	854.404	2	-0.6	0.02696	29.73
GFGFVTFENSADADR-F4-GUU	db|PROT01|FOX1_RRM1	sarnowsc_D2004_124.c.20409.20409.3	sarnowsc_D2004_124.c.20878.20878.3	160	913.153	GUU	-HPO3 + H2O	GUU -HPO3 + H2O	2544.87	2544.88	849.3	3	1.2	0.0739	29.73
GFGFVTFENSADADR-F4-GUU	db|PROT01|FOX1_RRM1	sarnowsc_D2004_126.c.16870.16870.2	sarnowsc_D2004_126.c.16858.16858.2	160	895.142	GUU	-HPO3	GUU -HPO3	2526.86	2526.87	1264.44	2	0.5	0.03569	29.73
LHVSNIPHR-P7-GU	db|PROT01|FOX1_RRM1	sarnowsc_D2004_124.c.06038.06038.3	sarnowsc_D2004_124.c.06247.06247.3	125	669.083	GU		GU	1740.68	1740.67	581.233	3	-1.4	0.15943	29.72
LHVSNIPHRFR-P7-U	db|PROT01|FOX1_RRM1	sarnowsc_D2004_124.c.04789.04789.3	sarnowsc_D2004_124.c.04994.04994.3	125	306.025	U	-H2O	U -H2O	1680.79	1680.79	561.27	3	-1	0.02667	29.71
RLHVSNIPHR-H3-AU	db|PROT01|FOX1_RRM1	sarnowsc_D2004_123.c.05759.05759.4	sarnowsc_D2004_123.c.05987.05987.4	120	653.088	AU		AU	1880.78	1880.78	471.203	4	-1.3	0.08239	29.71
LHVSNIPHRFR-P7-GU	db|PROT01|FOX1_RRM1	sarnowsc_D2004_123.c.06568.06568.3	sarnowsc_D2004_123.c.06644.06644.3	125	651.073	GU	-H2O	GU -H2O/AU -H2	2025.84	2025.83	676.286	3	-0.8	0.01193	29.69
GFGFVTFENSADADR-F4-GU	db|PROT01|FOX1_RRM1	sarnowsc_D2004_126.c.17922.17922.2	sarnowsc_D2004_126.c.17967.17967.2	160	589.117	GU	-HPO3	GU -HPO3/AU -H3PO3 + H2O	2220.84	2220.84	1111.43	2	0.6	0.07787	29.65
GFGFVTFENSADADR-V5-AGU	db|PROT01|FOX1_RRM1	sarnowsc_D2004_124.c.24798.24798.3	sarnowsc_D2004_124.c.24560.24560.3	161	980.125	AGU	-H2O	AGU -H2O	2611.85	2611.85	871.623	3	-0.5	0.08259	29.63
GFGFVTFENSADADR-F4-GUU	db|PROT01|FOX1_RRM1	sarnowsc_D2004_120.c.26208.26208.2	sarnowsc_D2004_120.c.26252.26252.2	160	893.127	GUU	-H3PO3	GUU -H3PO3	2524.85	2524.84	1263.43	2	-1.4	0.07462	29.62
LHVSNIPYRFRDPDLR-Y8-GUU	db|PROT01|FOX1_RRM1	sarnowsc_D2004_126.c.15005.15005.2	sarnowsc_D2004_126.c.14913.14913.2	126	975.109	GUU		GUU	2972.17	2972.17	1487.09	2	1.1	0.08862	29.62
GFGFVTFENSADADR-F4-GUU	db|PROT01|FOX1_RRM1	sarnowsc_D2004_126.c.22383.22383.2	sarnowsc_D2004_126.c.22322.22322.2	160	895.142	GUU	-HPO3	GUU -HPO3	2526.86	2526.86	1264.44	2	-0.6	0.05755	29.61
LHVSNIPHRFR-P7-U	db|PROT01|FOX1_RRM1	sarnowsc_D2004_124.c.04590.04590.3	sarnowsc_D2004_124.c.04338.04338.3	125	306.025	U	-H2O	U -H2O	1680.79	1680.79	561.27	3	-1.6	0.03261	29.59
GFGFVTFENSADADR-F4-CGU	db|PROT01|FOX1_RRM1	sarnowsc_D2004_120.c.19036.19036.3	sarnowsc_D2004_120.c.18852.18852.3	160	974.125	CGU		CGU	2605.85	2605.85	869.623	3	0.1	0.0736	29.59
RLHVSNIPYR-H3-GU	db|PROT01|FOX1_RRM1	sarnowsc_D2004_125.c.10714.10714.2	sarnowsc_D2004_125.c.10166.10166.2	120	651.073	GU	-H2O	GU -H2O/AU -H2	1904.77	1904.77	953.393	2	-1.4	0.11384	29.59
GFGFVTFENSADADR-F4-GU	db|PROT01|FOX1_RRM1	sarnowsc_D2004_123.c.12224.12224.2	sarnowsc_D2004_123.c.11942.11942.2	160	589.117	GU	-HPO3	GU -HPO3/AU -H3PO3 + H2O	2220.84	2220.84	1111.43	2	1	0.02773	29.57
LHVSNIPHRFR-H8-U	db|PROT01|FOX1_RRM1	sarnowsc_D2004_123.c.07235.07235.3	sarnowsc_D2004_123.c.07161.07161.3	126	306.025	U	-H2O	U -H2O	1680.79	1680.79	561.27	3	-0.4	0.01744	29.56
LHVSNIPHR-H2-AU	db|PROT01|FOX1_RRM1	sarnowsc_D2004_124.c.06582.06582.3	sarnowsc_D2004_124.c.06879.06879.3	120	653.088	AU		AU	1724.68	1724.68	575.902	3	-0.6	0.09152	29.56
LHVSNIPHRFR-P7-CGU	db|PROT01|FOX1_RRM1	sarnowsc_D2004_123.c.08318.08318.3	sarnowsc_D2004_123.c.08446.08446.3	125	974.125	CGU		CGU	2348.89	2348.89	783.97	3	-0.1	0.04047	29.51
GFGFVTFENSADADR-F2-GU	db|PROT01|FOX1_RRM1	sarnowsc_D2004_125.c.21355.21355.3	sarnowsc_D2004_125.c.21357.21357.3	158	587.101	GU	-H3PO3	GU -H3PO3	2218.82	2218.82	740.616	3	0.5	0.06415	29.5
RLHVSNIPYR-P8-U	db|PROT01|FOX1_RRM1	sarnowsc_D2004_125.c.04748.04748.3	sarnowsc_D2004_125.c.04828.04828.3	125	322.02	U	-H2	U -H2	1575.72	1575.72	526.247	3	-1	0.11184	29.46
LHVSNIPHR-P7-GU	db|PROT01|FOX1_RRM1	sarnowsc_D2004_124.c.05699.05699.2	sarnowsc_D2004_124.c.05717.05717.2	125	669.083	GU		GU	1740.68	1740.68	871.346	2	-0.7	0.10509	29.45
LHVSNIPYR-P7-AGUU	db|PROT01|FOX1_RRM1	sarnowsc_D2004_125.c.08613.08613.3	sarnowsc_D2004_125.c.08480.08480.3	125	1240.19	AGUU	-H3PO3 + H2O	AGUU -H3PO3 + H2O	2337.79	2337.78	780.269	3	-2.3	0.104	29.43
RLHVSNIPHR-H3-GU	db|PROT01|FOX1_RRM1	sarnowsc_D2004_124.c.06574.06574.2	sarnowsc_D2004_124.c.06581.06581.2	120	651.073	GU	-H2O	GU -H2O/AU -H2	1878.77	1878.76	940.39	2	-1.9	0.15298	29.43
GFGFVTFENSADADR-F4-GUU	db|PROT01|FOX1_RRM1	sarnowsc_D2004_125.c.19452.19452.2	sarnowsc_D2004_125.c.19493.19493.2	160	895.142	GUU	-HPO3	GUU -HPO3	2526.86	2526.86	1264.44	2	-1.5	0.05843	29.42
GFGFVTFENSADADR-V5-GUU	db|PROT01|FOX1_RRM1	sarnowsc_D2004_126.c.20137.20137.2	sarnowsc_D2004_126.c.19625.19625.2	161	895.142	GUU	-HPO3	GUU -HPO3	2526.86	2526.87	1264.44	2	0.9	0.04612	29.4
LHVSNIPYR-Y8-CG	db|PROT01|FOX1_RRM1	sarnowsc_D2004_125.c.06592.06592.2	sarnowsc_D2004_125.c.06603.06603.2	126	668.099	CG		CG	1765.7	1765.69	883.855	2	-1.4	0.06544	29.38
GFGFVTFENSADADR-F4-GU	db|PROT01|FOX1_RRM1	sarnowsc_D2004_123.c.12516.12516.2	sarnowsc_D2004_123.c.12392.12392.2	160	589.117	GU	-HPO3	GU -HPO3/AU -H3PO3 + H2O	2220.84	2220.84	1111.43	2	0.9	0.02511	29.37
LHVSNIPYR-P7-GU	db|PROT01|FOX1_RRM1	sarnowsc_D2004_126.c.08903.08903.2	sarnowsc_D2004_126.c.08634.08634.2	125	669.083	GU		GU	1766.68	1766.68	884.347	2	-2.1	0.02631	29.33
GFGFVTFENSADADR-F4-GU	db|PROT01|FOX1_RRM1	sarnowsc_D2004_124.c.14575.14575.2	sarnowsc_D2004_124.c.14246.14246.2	160	589.117	GU	-HPO3	GU -HPO3/AU -H3PO3 + H2O	2220.84	2220.83	1111.42	2	-3	0.06665	29.32
GFGFVTFENSADADR-F4-GUU	db|PROT01|FOX1_RRM1	sarnowsc_D2004_119.c.15836.15836.3	sarnowsc_D2004_119.c.15803.15803.3	160	911.137	GUU	-H3PO3 + H2O	GUU -H3PO3 + H2O	2542.86	2542.86	848.627	3	-0.2	0.03002	29.31
LHVSNIPYRFRDPDLR-P7-U	db|PROT01|FOX1_RRM1	sarnowsc_D2004_125.c.13139.13139.3	sarnowsc_D2004_125.c.13191.13191.3	125	306.025	U	-H2O	U -H2O	2303.08	2303.08	768.702	3	-1.4	0.05837	29.3
GFGFVTFENSADADR-F4-GUU	db|PROT01|FOX1_RRM1	sarnowsc_D2004_126.c.22783.22783.2	sarnowsc_D2004_126.c.22232.22232.2	160	895.142	GUU	-HPO3	GUU -HPO3	2526.86	2526.86	1264.44	2	-1.1	0.04927	29.27
GFGFVTFENSADADR-G3-GU	db|PROT01|FOX1_RRM1	sarnowsc_D2004_126.c.12776.12776.2	sarnowsc_D2004_126.c.13141.13141.2	159	589.117	GU	-HPO3	GU -HPO3/AU -H3PO3 + H2O	2220.84	2220.84	1111.43	2	-0.2	0.04219	29.26
LHVSNIPHR-P7-CGU	db|PROT01|FOX1_RRM1	sarnowsc_D2004_123.c.06681.06681.2	sarnowsc_D2004_123.c.06342.06342.2	125	974.125	CGU		CGU	2045.72	2045.72	1023.87	2	-0.9	0.10503	29.26
GFGFVTFENSADADR-F4-GUU	db|PROT01|FOX1_RRM1	sarnowsc_D2004_125.c.26379.26379.2	sarnowsc_D2004_125.c.26765.26765.2	160	893.127	GUU	-H3PO3	GUU -H3PO3	2524.85	2524.84	1263.43	2	-2.4	0.05007	29.25
LHVSNIPYRFRDPDLR-Y8-U	db|PROT01|FOX1_RRM1	sarnowsc_D2004_125.c.10702.10702.3	sarnowsc_D2004_125.c.10905.10905.3	126	306.025	U	-H2O	U -H2O	2303.08	2303.08	768.702	3	-1.5	0.03545	29.24
GFGFVTFENSADADR-F4-GUU	db|PROT01|FOX1_RRM1	sarnowsc_D2004_124.c.16287.16287.3	sarnowsc_D2004_124.c.16015.16015.3	160	895.142	GUU	-HPO3	GUU -HPO3	2526.86	2526.86	843.296	3	0.1	0.07426	29.23
GFGFVTFENSADADR-F4-GU	db|PROT01|FOX1_RRM1	sarnowsc_D2004_119.c.17013.17013.2	sarnowsc_D2004_119.c.17253.17253.2	160	589.117	GU	-HPO3	GU -HPO3/AU -H3PO3 + H2O	2220.84	2220.84	1111.43	2	-0.6	0.07899	29.21
LHVSNIPHRFR-P7-U	db|PROT01|FOX1_RRM1	sarnowsc_D2004_124.c.05033.05033.2	sarnowsc_D2004_124.c.04946.04946.2	125	306.025	U	-H2O	U -H2O	1680.79	1680.79	841.402	2	-0.4	0.02374	29.19
GFGFVTFENSADADR-F2-G	db|PROT01|FOX1_RRM1	sarnowsc_D2004_120.c.12063.12063.3	sarnowsc_D2004_120.c.11997.11997.3	158	363.058	G		G	1994.78	1994.78	665.933	3	-1.7	0.05593	29.17
GFGFVTFENSADADR-F4-GU	db|PROT01|FOX1_RRM1	sarnowsc_D2004_125.c.20622.20622.2	sarnowsc_D2004_125.c.20608.20608.2	160	589.117	GU	-HPO3	GU -HPO3/AU -H3PO3 + H2O	2220.84	2220.84	1111.43	2	1.1	0.03701	29.17
GFGFVTFENSADADR-F4-GU	db|PROT01|FOX1_RRM1	sarnowsc_D2004_120.c.18324.18324.2	sarnowsc_D2004_120.c.18637.18637.2	160	589.117	GU	-HPO3	GU -HPO3/AU -H3PO3 + H2O	2220.84	2220.84	1111.43	2	0.2	0.03567	29.15
GFGFVTFENSADADR-V5-GU	db|PROT01|FOX1_RRM1	sarnowsc_D2004_124.c.07389.07389.3	sarnowsc_D2004_124.c.07335.07335.3	161	607.128	GU	-HPO3 + H2O	GU -HPO3 + H2O	2238.85	2238.85	747.292	3	1.2	0.08439	29.14
GFGFVTFENSADADR-V5-AGUU	db|PROT01|FOX1_RRM1	sarnowsc_D2004_124.c.15155.15155.4	sarnowsc_D2004_124.c.14865.14865.4	161	1242.2	AGUU	-HPO3 + H2O	AGUU -HPO3 + H2O	2873.93	2873.92	719.489	4	-1.2	0.06785	29.13
GFGFVTFENSADADR-F4-GU	db|PROT01|FOX1_RRM1	sarnowsc_D2004_123.c.21632.21632.2	sarnowsc_D2004_123.c.21939.21939.2	160	587.101	GU	-H3PO3	GU -H3PO3	2218.82	2218.82	1110.42	2	0.8	0.04219	29.13
LHVSNIPHR-H2-GU	db|PROT01|FOX1_RRM1	sarnowsc_D2004_123.c.10698.10698.2	sarnowsc_D2004_123.c.10622.10622.2	120	667.068	GU	-H2	GU -H2	1738.66	1738.66	870.338	2	-0.3	0.09756	29.1
GFGFVTFENSADADR-F4-GUU	db|PROT01|FOX1_RRM1	sarnowsc_D2004_126.c.27022.27022.2	sarnowsc_D2004_126.c.27021.27021.2	160	893.127	GUU	-H3PO3	GUU -H3PO3	2524.85	2524.85	1263.43	2	0.6	0.03244	29.05
GFGFVTFENSADADR-F4-GU	db|PROT01|FOX1_RRM1	sarnowsc_D2004_124.c.15252.15252.2	sarnowsc_D2004_124.c.15159.15159.2	160	589.117	GU	-HPO3	GU -HPO3/AU -H3PO3 + H2O	2220.84	2220.84	1111.43	2	0.1	0.02702	29.05
RLHVSNIPHR-H3-AU	db|PROT01|FOX1_RRM1	sarnowsc_D2004_124.c.05480.05480.4	sarnowsc_D2004_124.c.05129.05129.4	120	653.088	AU		AU	1880.78	1880.78	471.203	4	-1.6	0.08224	29.04
LHVSNIPHRFR-H8-GU	db|PROT01|FOX1_RRM1	sarnowsc_D2004_123.c.06287.06287.3	sarnowsc_D2004_123.c.06308.06308.3	126	651.073	GU	-H2O	GU -H2O/AU -H2	2025.84	2025.83	676.286	3	-0.9	0.01684	29.04
LHVSNIPHRFR-H8-U	db|PROT01|FOX1_RRM1	sarnowsc_D2004_123.c.04554.04554.3	sarnowsc_D2004_123.c.04694.04694.3	126	306.025	U	-H2O	U -H2O	1680.79	1680.79	561.27	3	-0.9	0.01756	29.03
LHVSNIPHR-P7-U	db|PROT01|FOX1_RRM1	sarnowsc_D2004_124.c.04550.04550.3	sarnowsc_D2004_124.c.04555.04555.3	125	322.02	U	-H2	U -H2	1393.61	1393.61	465.545	3	-1.3	0.03108	29.03
RLHVSNIPLR-H3-AU	db|PROT01|FOX1_RRM1	sarnowsc_D2004_119.c.09895.09895.2	sarnowsc_D2004_119.c.10408.10408.2	120	653.088	AU		AU	1856.81	1856.81	929.411	2	-0.8	0.10917	28.99
GFGFVTFENSADADR-F4-GUU	db|PROT01|FOX1_RRM1	sarnowsc_D2004_119.c.18104.18104.2	sarnowsc_D2004_119.c.17620.17620.2	160	895.142	GUU	-HPO3	GUU -HPO3	2526.86	2526.86	1264.44	2	-2.8	0.04392	28.99
GFGFVTFENSADADR-F4-GU	db|PROT01|FOX1_RRM1	sarnowsc_D2004_123.c.13223.13223.2	sarnowsc_D2004_123.c.12839.12839.2	160	587.101	GU	-H3PO3	GU -H3PO3	2218.82	2218.82	1110.42	2	0.2	0.14536	28.99
RLHVSNIPLR-H3-GU	db|PROT01|FOX1_RRM1	sarnowsc_D2004_119.c.11457.11457.2	sarnowsc_D2004_119.c.11499.11499.2	120	651.073	GU	-H2O	GU -H2O/AU -H2	1854.79	1854.79	928.404	2	-0.4	0.14665	28.97
GFGFVTFENSADADR-F4-GUU	db|PROT01|FOX1_RRM1	sarnowsc_D2004_124.c.25864.25864.2	sarnowsc_D2004_124.c.26043.26043.2	160	893.127	GUU	-H3PO3	GUU -H3PO3	2524.85	2524.85	1263.43	2	0.1	0.06395	28.96
LHVSNIPYRFRDPDLR-Y8-U	db|PROT01|FOX1_RRM1	sarnowsc_D2004_126.c.13662.13662.3	sarnowsc_D2004_126.c.13687.13687.3	126	322.02	U	-H2	U -H2	2319.08	2319.08	774.033	3	-1.4	0.06543	28.94
GFGFVTFENSADADR-V5-GUU	db|PROT01|FOX1_RRM1	sarnowsc_D2004_126.c.12730.12730.3	sarnowsc_D2004_126.c.12717.12717.3	161	913.153	GUU	-HPO3 + H2O	GUU -HPO3 + H2O	2544.87	2544.87	849.299	3	-0.2	0.05715	28.94
GFGFVTFENSADADR-F4-GU	db|PROT01|FOX1_RRM1	sarnowsc_D2004_123.c.16969.16969.2	sarnowsc_D2004_123.c.16374.16374.2	160	589.117	GU	-HPO3	GU -HPO3/AU -H3PO3 + H2O	2220.84	2220.84	1111.43	2	-0.6	0.03543	28.94
RLHVSNIPYR-P8-GU	db|PROT01|FOX1_RRM1	sarnowsc_D2004_126.c.08997.08997.3	sarnowsc_D2004_126.c.08596.08596.3	125	667.068	GU	-H2	GU -H2	1920.77	1920.77	641.263	3	-0.8	0.03441	28.93
GFGFVTFENSADADR-F4-GUU	db|PROT01|FOX1_RRM1	sarnowsc_D2004_120.c.18966.18966.2	sarnowsc_D2004_120.c.19344.19344.2	160	895.142	GUU	-HPO3	GUU -HPO3	2526.86	2526.86	1264.44	2	-0.1	0.05059	28.91
LHVSNIPHRFR-R9-U	db|PROT01|FOX1_RRM1	sarnowsc_D2004_123.c.06394.06394.4	sarnowsc_D2004_123.c.05913.05913.4	127	324.036	U		U	1698.8	1698.8	425.707	4	-1.8	0.05347	28.89
GFGFVTFENSADADR-F4-GU	db|PROT01|FOX1_RRM1	sarnowsc_D2004_125.c.11843.11843.2	sarnowsc_D2004_125.c.11827.11827.2	160	589.117	GU	-HPO3	GU -HPO3/AU -H3PO3 + H2O	2220.84	2220.83	1111.43	2	-1.7	0.02536	28.89
LHVSNIPYRFR-Y8-GUU	db|PROT01|FOX1_RRM1	sarnowsc_D2004_125.c.11957.11957.2	sarnowsc_D2004_125.c.11958.11958.2	126	975.109	GUU		GUU	2375.88	2375.87	1188.94	2	-1.1	0.09344	28.87
GFGFVTFENSADADR-F4-GUU	db|PROT01|FOX1_RRM1	sarnowsc_D2004_119.c.18968.18968.2	sarnowsc_D2004_119.c.19392.19392.2	160	895.142	GUU	-HPO3	GUU -HPO3	2526.86	2526.86	1264.44	2	-2.9	0.05673	28.85
GFGFVTFENSADADR-F4-GU	db|PROT01|FOX1_RRM1	sarnowsc_D2004_119.c.18474.18474.3	sarnowsc_D2004_119.c.18385.18385.3	160	589.117	GU	-HPO3	GU -HPO3/AU -H3PO3 + H2O	2220.84	2220.84	741.286	3	-1.6	0.0617	28.85
LHVSNIPYR-P7-GU	db|PROT01|FOX1_RRM1	sarnowsc_D2004_125.c.10372.10372.2	sarnowsc_D2004_125.c.10376.10376.2	125	669.083	GU		GU	1766.68	1766.68	884.349	2	0.6	0.07495	28.84
GFGFVTFENSADADR-V5-GU	db|PROT01|FOX1_RRM1	sarnowsc_D2004_123.c.17496.17496.3	sarnowsc_D2004_123.c.17505.17505.3	161	589.117	GU	-HPO3	GU -HPO3/AU -H3PO3 + H2O	2220.84	2220.84	741.286	3	-1.3	0.06781	28.82
GFGFVTFENSADADR-F4-GU	db|PROT01|FOX1_RRM1	sarnowsc_D2004_119.c.16647.16647.2	sarnowsc_D2004_119.c.16369.16369.2	160	589.117	GU	-HPO3	GU -HPO3/AU -H3PO3 + H2O	2220.84	2220.84	1111.43	2	0.1	0.05956	28.81
LHVSNIPHR-V3-U	db|PROT01|FOX1_RRM1	sarnowsc_D2004_123.c.04748.04748.3	sarnowsc_D2004_123.c.04698.04698.3	121	322.02	U	-H2	U -H2	1393.61	1393.61	465.545	3	-1.3	0.1368	28.8
GFGFVTFENSADADR-F2-GU	db|PROT01|FOX1_RRM1	sarnowsc_D2004_123.c.16802.16802.2	sarnowsc_D2004_123.c.16441.16441.2	158	669.083	GU		GU	2300.8	2300.8	1151.41	2	-0.4	0.03919	28.8
GFGFVTFENSADADR-F4-GU	db|PROT01|FOX1_RRM1	sarnowsc_D2004_126.c.21972.21972.3	sarnowsc_D2004_126.c.21982.21982.3	160	587.101	GU	-H3PO3	GU -H3PO3	2218.82	2218.82	740.616	3	0.1	0.05714	28.79
GFGFVTFENSADADR-V5-GU	db|PROT01|FOX1_RRM1	sarnowsc_D2004_120.c.07857.07857.3	sarnowsc_D2004_120.c.07898.07898.3	161	589.117	GU	-HPO3	GU -HPO3/AU -H3PO3 + H2O	2220.84	2220.84	741.286	3	-1.6	0.06255	28.79
GFGFVTFENSADADR-F4-GU	db|PROT01|FOX1_RRM1	sarnowsc_D2004_119.c.13059.13059.2	sarnowsc_D2004_119.c.12798.12798.2	160	587.101	GU	-H3PO3	GU -H3PO3	2218.82	2218.82	1110.42	2	-0.4	0.04712	28.79
GFGFVTFENSADADR-F4-GU	db|PROT01|FOX1_RRM1	sarnowsc_D2004_120.c.14930.14930.2	sarnowsc_D2004_120.c.15247.15247.2	160	669.083	GU		GU	2300.8	2300.81	1151.41	2	0.6	0.03798	28.79
GFGFVTFENSADADR-F4-GU	db|PROT01|FOX1_RRM1	sarnowsc_D2004_126.c.18930.18930.2	sarnowsc_D2004_126.c.18966.18966.2	160	589.117	GU	-HPO3	GU -HPO3/AU -H3PO3 + H2O	2220.84	2220.83	1111.42	2	-2.8	0.07297	28.77
LHVSNIPHR-P7-GU	db|PROT01|FOX1_RRM1	sarnowsc_D2004_123.c.05916.05916.3	sarnowsc_D2004_123.c.05954.05954.3	125	669.083	GU		GU	1740.68	1740.67	581.232	3	-1.9	0.11224	28.77
LHVSNIPYR-P7-U	db|PROT01|FOX1_RRM1	sarnowsc_D2004_126.c.06458.06458.2	sarnowsc_D2004_126.c.06449.06449.2	125	306.025	U	-H2O	U -H2O	1403.62	1403.62	702.819	2	-1	0.27404	28.77
GFGFVTFENSADADR-G3-GU	db|PROT01|FOX1_RRM1	sarnowsc_D2004_123.c.17724.17724.2	sarnowsc_D2004_123.c.17371.17371.2	159	589.117	GU	-HPO3	GU -HPO3/AU -H3PO3 + H2O	2220.84	2220.84	1111.43	2	0.6	0.12263	28.77
LHVSNIPYR-Y8-GU	db|PROT01|FOX1_RRM1	sarnowsc_D2004_126.c.11168.11168.2	sarnowsc_D2004_126.c.10952.10952.2	126	669.083	GU		GU	1766.68	1766.68	884.348	2	-1.2	0.07816	28.76
GFGFVTFENSADADR-F4-GU	db|PROT01|FOX1_RRM1	sarnowsc_D2004_120.c.21117.21117.2	sarnowsc_D2004_120.c.21422.21422.2	160	587.101	GU	-H3PO3	GU -H3PO3	2218.82	2218.82	1110.42	2	-0.7	0.03558	28.75
GFGFVTFENSADADR-F4-GU	db|PROT01|FOX1_RRM1	sarnowsc_D2004_124.c.17524.17524.2	sarnowsc_D2004_124.c.18032.18032.2	160	589.117	GU	-HPO3	GU -HPO3/AU -H3PO3 + H2O	2220.84	2220.83	1111.42	2	-2.7	0.06298	28.74
GFGFVTFENSADADR-F4-CG	db|PROT01|FOX1_RRM1	sarnowsc_D2004_120.c.12410.12410.3	sarnowsc_D2004_120.c.12657.12657.3	160	668.099	CG		CG	2299.82	2299.82	767.614	3	-0.7	0.026	28.74
GSKGFGFVTFENSADADR-F7-GU	db|PROT01|FOX1_RRM1	sarnowsc_D2004_119.c.10011.10011.3	sarnowsc_D2004_119.c.09988.09988.3	160	587.101	GU	-H3PO3	GU -H3PO3	2490.97	2490.97	831.332	3	-0.1	0.02325	28.72
GFGFVTFENSADADR-F4-GUU	db|PROT01|FOX1_RRM1	sarnowsc_D2004_125.c.20090.20090.3	sarnowsc_D2004_125.c.19478.19478.3	160	895.142	GUU	-HPO3	GUU -HPO3	2526.86	2526.86	843.296	3	0	0.06031	28.7
GFGFVTFENSADADR-F4-GUU	db|PROT01|FOX1_RRM1	sarnowsc_D2004_124.c.22820.22820.2	sarnowsc_D2004_124.c.23215.23215.2	160	895.142	GUU	-HPO3	GUU -HPO3	2526.86	2526.86	1264.44	2	-0.6	0.03652	28.68
LHVSNIPYR-P7-CG	db|PROT01|FOX1_RRM1	sarnowsc_D2004_125.c.06566.06566.3	sarnowsc_D2004_125.c.06565.06565.3	125	668.099	CG		CG	1765.7	1765.7	589.573	3	-0.9	0.05396	28.67
LHVSNIPHR-H2-GU	db|PROT01|FOX1_RRM1	sarnowsc_D2004_124.c.07627.07627.3	sarnowsc_D2004_124.c.07327.07327.3	120	651.073	GU	-H2O	GU -H2O/AU -H2	1722.67	1722.66	575.229	3	-1.6	0.05215	28.67
GFGFVTFENSADADR-F4-GUU	db|PROT01|FOX1_RRM1	sarnowsc_D2004_124.c.18255.18255.3	sarnowsc_D2004_124.c.18527.18527.3	160	913.153	GUU	-HPO3 + H2O	GUU -HPO3 + H2O	2544.87	2544.87	849.298	3	-1.1	0.0682	28.66
GFGFVTFENSADADR-F4-GUU	db|PROT01|FOX1_RRM1	sarnowsc_D2004_123.c.22928.22928.2	sarnowsc_D2004_123.c.22441.22441.2	160	895.142	GUU	-HPO3	GUU -HPO3	2526.86	2526.86	1264.44	2	-1.6	0.04652	28.65
LHVSNIPHR-I6-GU	db|PROT01|FOX1_RRM1	sarnowsc_D2004_123.c.07956.07956.3	sarnowsc_D2004_123.c.07791.07791.3	124	669.083	GU		GU	1740.68	1740.67	581.232	3	-1.9	0.1555	28.64
RLHVSNIPYR-Y9-CGU	db|PROT01|FOX1_RRM1	sarnowsc_D2004_125.c.08358.08358.2	sarnowsc_D2004_125.c.08617.08617.2	126	972.109	CGU	-H2	CGU -H2	2225.81	2225.81	1113.91	2	-1.3	0.07585	28.64
GFGFVTFENSADADR-F4-GU	db|PROT01|FOX1_RRM1	sarnowsc_D2004_124.c.12061.12061.3	sarnowsc_D2004_124.c.12052.12052.3	160	605.112	GU	-H3PO3 + H2O	GU -H3PO3 + H2O	2236.83	2236.83	746.619	3	-0.4	0.03451	28.64
GFGFVTFENSADADR-F2-GU	db|PROT01|FOX1_RRM1	sarnowsc_D2004_126.c.26386.26386.3	sarnowsc_D2004_126.c.26318.26318.3	158	607.128	GU	-HPO3 + H2O	GU -HPO3 + H2O	2238.85	2238.85	747.29	3	-1.7	0.08514	28.62
GFGFVTFENSADADR-F4-GU	db|PROT01|FOX1_RRM1	sarnowsc_D2004_119.c.24796.24796.2	sarnowsc_D2004_119.c.24973.24973.2	160	589.117	GU	-HPO3	GU -HPO3/AU -H3PO3 + H2O	2220.84	2220.83	1111.42	2	-2.6	0.05226	28.6
GFGFVTFENSADADR-F4-ACG	db|PROT01|FOX1_RRM1	sarnowsc_D2004_124.c.22684.22684.3	sarnowsc_D2004_124.c.23213.23213.3	160	995.136	ACG	-H2	ACG -H2	2626.86	2626.86	876.627	3	-0.1	0.07333	28.6
RLHVSNIPHR-H3-GU	db|PROT01|FOX1_RRM1	sarnowsc_D2004_124.c.07489.07489.2	sarnowsc_D2004_124.c.07505.07505.2	120	667.068	GU	-H2	GU -H2	1894.76	1894.76	948.388	2	-1.2	0.06068	28.6
GFGFVTFENSADADR-V5-GU	db|PROT01|FOX1_RRM1	sarnowsc_D2004_119.c.08987.08987.3	sarnowsc_D2004_119.c.08938.08938.3	161	607.128	GU	-HPO3 + H2O	GU -HPO3 + H2O	2238.85	2238.85	747.291	3	-0.3	0.05678	28.6
RLHVSNIPLR-H3-GU	db|PROT01|FOX1_RRM1	sarnowsc_D2004_120.c.13691.13691.2	sarnowsc_D2004_120.c.13930.13930.2	120	667.068	GU	-H2	GU -H2	1870.79	1870.79	936.401	2	-0.2	0.05025	28.6
GFGFVTFENSADADR-F4-CGU	db|PROT01|FOX1_RRM1	sarnowsc_D2004_120.c.13068.13068.3	sarnowsc_D2004_120.c.13446.13446.3	160	974.125	CGU		CGU	2605.85	2605.85	869.623	3	0	0.05667	28.6
LHVSNIPHR-I6-GU	db|PROT01|FOX1_RRM1	sarnowsc_D2004_123.c.06525.06525.3	sarnowsc_D2004_123.c.06329.06329.3	124	669.083	GU		GU	1740.68	1740.68	581.233	3	-0.2	0.10232	28.59
LHVSNIPHRFR-P7-U	db|PROT01|FOX1_RRM1	sarnowsc_D2004_123.c.04526.04526.2	sarnowsc_D2004_123.c.04516.04516.2	125	306.025	U	-H2O	U -H2O	1680.79	1680.79	841.402	2	-0.6	0.02065	28.59
GFGFVTFENSADADR-V5-GU	db|PROT01|FOX1_RRM1	sarnowsc_D2004_124.c.20781.20781.3	sarnowsc_D2004_124.c.21002.21002.3	161	587.101	GU	-H3PO3	GU -H3PO3	2218.82	2218.82	740.615	3	-0.5	0.10924	28.57
GFGFVTFENSADADR-F4-G	db|PROT01|FOX1_RRM1	sarnowsc_D2004_119.c.08858.08858.2	sarnowsc_D2004_119.c.08915.08915.2	160	301.102	G	-HPO3 + H2O	G -HPO3 + H2O	1932.82	1932.82	967.42	2	0	0.07583	28.57
RLHVSNIPYR-Y9-U	db|PROT01|FOX1_RRM1	sarnowsc_D2004_126.c.05465.05465.2	sarnowsc_D2004_126.c.05448.05448.2	126	322.02	U	-H2	U -H2	1575.72	1575.72	788.867	2	-1.2	0.18114	28.55
RLHVSNIPHR-H3-AU	db|PROT01|FOX1_RRM1	sarnowsc_D2004_124.c.05707.05707.4	sarnowsc_D2004_124.c.05567.05567.4	120	653.088	AU		AU	1880.78	1880.78	471.203	4	-1	0.05963	28.54
RLHVSNIPHR-H3-GU	db|PROT01|FOX1_RRM1	sarnowsc_D2004_123.c.06300.06300.4	sarnowsc_D2004_123.c.06168.06168.4	120	669.083	GU		GU	1896.78	1896.77	475.202	4	-1.7	0.13526	28.52
GFGFVTFENSADADR-F4-GU	db|PROT01|FOX1_RRM1	sarnowsc_D2004_124.c.15687.15687.3	sarnowsc_D2004_124.c.15229.15229.3	160	607.128	GU	-HPO3 + H2O	GU -HPO3 + H2O	2238.85	2238.85	747.291	3	-0.1	0.06955	28.48
RLHVSNIPYR-Y9-CGU	db|PROT01|FOX1_RRM1	sarnowsc_D2004_126.c.09264.09264.2	sarnowsc_D2004_126.c.09004.09004.2	126	972.109	CGU	-H2	CGU -H2	2225.81	2225.81	1113.91	2	-0.9	0.07023	28.48
LHVSNIPYR-P7-CG	db|PROT01|FOX1_RRM1	sarnowsc_D2004_126.c.06502.06502.2	sarnowsc_D2004_126.c.06515.06515.2	125	668.099	CG		CG	1765.7	1765.7	883.856	2	-0.9	0.01914	28.47
LHVSNIPYRFR-P7-GU	db|PROT01|FOX1_RRM1	sarnowsc_D2004_125.c.11173.11173.3	sarnowsc_D2004_125.c.11089.11089.3	125	651.073	GU	-H2O	GU -H2O/AU -H2	2051.84	2051.84	684.954	3	-1.6	0.02737	28.47
LHVSNIPYRFRDPDLR-Y8-GUU	db|PROT01|FOX1_RRM1	sarnowsc_D2004_125.c.14260.14260.2	sarnowsc_D2004_125.c.14230.14230.2	126	975.109	GUU		GUU	2972.17	2972.17	1487.09	2	-0.2	0.12104	28.46
GFGFVTFENSADADR-F4-G	db|PROT01|FOX1_RRM1	sarnowsc_D2004_123.c.11987.11987.2	sarnowsc_D2004_123.c.11795.11795.2	160	363.058	G		G	1994.78	1994.78	998.396	2	-1.1	0.04662	28.45
LHVSNIPHR-I6-U	db|PROT01|FOX1_RRM1	sarnowsc_D2004_123.c.05198.05198.3	sarnowsc_D2004_123.c.04904.04904.3	124	322.02	U	-H2	U -H2	1393.61	1393.61	465.545	3	-1.3	0.11849	28.44
LHVSNIPHRFR-H8-GU	db|PROT01|FOX1_RRM1	sarnowsc_D2004_124.c.07626.07626.3	sarnowsc_D2004_124.c.07347.07347.3	126	669.083	GU		GU	2043.85	2043.84	682.289	3	-1	0.07766	28.44
GFGFVTFENSADADR-V5-CG	db|PROT01|FOX1_RRM1	sarnowsc_D2004_119.c.09551.09551.3	sarnowsc_D2004_119.c.09821.09821.3	161	606.144	CG	-HPO3 + H2O	CG -HPO3 + H2O	2237.87	2237.86	746.962	3	-0.6	0.02721	28.44
GFGFVTFENSADADR-F4-GU	db|PROT01|FOX1_RRM1	sarnowsc_D2004_124.c.15906.15906.2	sarnowsc_D2004_124.c.16454.16454.2	160	589.117	GU	-HPO3	GU -HPO3/AU -H3PO3 + H2O	2220.84	2220.83	1111.42	2	-2.1	0.04495	28.43
GFGFVTFENSADADR-F4-GUU	db|PROT01|FOX1_RRM1	sarnowsc_D2004_120.c.21233.21233.2	sarnowsc_D2004_120.c.21261.21261.2	160	895.142	GUU	-HPO3	GUU -HPO3	2526.86	2526.86	1264.44	2	-1.7	0.03335	28.4
GFGFVTFENSADADR-F4-GUU	db|PROT01|FOX1_RRM1	sarnowsc_D2004_125.c.26691.26691.2	sarnowsc_D2004_125.c.26805.26805.2	160	895.142	GUU	-HPO3	GUU -HPO3	2526.86	2526.86	1264.44	2	-1.7	0.0373	28.4
GFGFVTFENSADADR-V5-CG	db|PROT01|FOX1_RRM1	sarnowsc_D2004_124.c.10132.10132.3	sarnowsc_D2004_124.c.10085.10085.3	161	606.144	CG	-HPO3 + H2O	CG -HPO3 + H2O	2237.87	2237.86	746.962	3	-1	0.04343	28.4
GFGFVTFENSADADR-F4-GU	db|PROT01|FOX1_RRM1	sarnowsc_D2004_119.c.17183.17183.2	sarnowsc_D2004_119.c.17184.17184.2	160	587.101	GU	-H3PO3	GU -H3PO3	2218.82	2218.82	1110.42	2	0.5	0.05602	28.39
GFGFVTFENSADADR-V5-GUU	db|PROT01|FOX1_RRM1	sarnowsc_D2004_119.c.11945.11945.2	sarnowsc_D2004_119.c.11996.11996.2	161	913.153	GUU	-HPO3 + H2O	GUU -HPO3 + H2O	2544.87	2544.87	1273.44	2	-1.3	0.09996	28.39
GFGFVTFENSADADR-F4-GUU	db|PROT01|FOX1_RRM1	sarnowsc_D2004_119.c.21622.21622.2	sarnowsc_D2004_119.c.21795.21795.2	160	895.142	GUU	-HPO3	GUU -HPO3	2526.86	2526.86	1264.44	2	0	0.03179	28.37
GFGFVTFENSADADR-F4-GU	db|PROT01|FOX1_RRM1	sarnowsc_D2004_125.c.13363.13363.3	sarnowsc_D2004_125.c.13490.13490.3	160	589.117	GU	-HPO3	GU -HPO3/AU -H3PO3 + H2O	2220.84	2220.84	741.287	3	-0.7	0.03924	28.36
LHVSNIPYR-P7-GU	db|PROT01|FOX1_RRM1	sarnowsc_D2004_125.c.08456.08456.2	sarnowsc_D2004_125.c.08428.08428.2	125	669.083	GU		GU	1766.68	1766.68	884.348	2	-0.9	0.03442	28.34
GFGFVTFENSADADR-F4-GUU	db|PROT01|FOX1_RRM1	sarnowsc_D2004_123.c.18685.18685.3	sarnowsc_D2004_123.c.18673.18673.3	160	913.153	GUU	-HPO3 + H2O	GUU -HPO3 + H2O	2544.87	2544.87	849.298	3	-1.7	0.05457	28.34
GFGFVTFENSADADR-V5-AGUU	db|PROT01|FOX1_RRM1	sarnowsc_D2004_126.c.16049.16049.4	sarnowsc_D2004_126.c.16417.16417.4	161	1242.2	AGUU	-HPO3 + H2O	AGUU -HPO3 + H2O	2873.93	2873.92	719.489	4	-0.9	0.03775	28.33
GFGFVTFENSADADR-F4-GU	db|PROT01|FOX1_RRM1	sarnowsc_D2004_119.c.18797.18797.2	sarnowsc_D2004_119.c.18486.18486.2	160	589.117	GU	-HPO3	GU -HPO3/AU -H3PO3 + H2O	2220.84	2220.84	1111.43	2	0.7	0.03828	28.33
LHVSNIPLR-H2-GU	db|PROT01|FOX1_RRM1	sarnowsc_D2004_119.c.13995.13995.3	sarnowsc_D2004_119.c.13615.13615.3	120	651.073	GU	-H2O	GU -H2O/AU -H2	1698.69	1698.69	567.238	3	-1.1	0.06379	28.31
GFGFVTFENSADADR-V5-AU	db|PROT01|FOX1_RRM1	sarnowsc_D2004_124.c.19799.19799.2	sarnowsc_D2004_124.c.19406.19406.2	161	571.106	AU	-H3PO3	AU -H3PO3	2202.83	2202.82	1102.42	2	-2.6	0.05754	28.31
LHVSNIPYR-P7-CG	db|PROT01|FOX1_RRM1	sarnowsc_D2004_125.c.06159.06159.2	sarnowsc_D2004_125.c.06141.06141.2	125	668.099	CG		CG	1765.7	1765.7	883.857	2	0.4	0.02089	28.3
GFGFVTFENSADADR-F4-GUU	db|PROT01|FOX1_RRM1	sarnowsc_D2004_125.c.14610.14610.3	sarnowsc_D2004_125.c.15146.15146.3	160	913.153	GUU	-HPO3 + H2O	GUU -HPO3 + H2O	2544.87	2544.87	849.298	3	-1.6	0.03533	28.3
GFGFVTFENSADADR-V5-GUU	db|PROT01|FOX1_RRM1	sarnowsc_D2004_120.c.23139.23139.3	sarnowsc_D2004_120.c.22704.22704.3	161	895.142	GUU	-HPO3	GUU -HPO3	2526.86	2526.86	843.294	3	-2.6	0.06305	28.29
GFGFVTFENSADADR-F4-GUU	db|PROT01|FOX1_RRM1	sarnowsc_D2004_126.c.20140.20140.3	sarnowsc_D2004_126.c.20151.20151.3	160	895.142	GUU	-HPO3	GUU -HPO3	2526.86	2526.86	843.296	3	-0.2	0.04935	28.29
LHVSNIPYR-Y8-CGU	db|PROT01|FOX1_RRM1	sarnowsc_D2004_125.c.10895.10895.3	sarnowsc_D2004_125.c.11260.11260.3	126	972.109	CGU	-H2	CGU -H2	2069.71	2069.71	690.91	3	-0.4	0.04932	28.29
GFGFVTFENSADADR-F4-GUU	db|PROT01|FOX1_RRM1	sarnowsc_D2004_120.c.19409.19409.2	sarnowsc_D2004_120.c.18961.18961.2	160	895.142	GUU	-HPO3	GUU -HPO3	2526.86	2526.86	1264.44	2	-0.8	0.06022	28.29
GFGFVTFENSADADR-F4-GU	db|PROT01|FOX1_RRM1	sarnowsc_D2004_119.c.20683.20683.2	sarnowsc_D2004_119.c.21074.21074.2	160	587.101	GU	-H3PO3	GU -H3PO3	2218.82	2218.82	1110.42	2	0.8	0.05203	28.28
GFGFVTFENSADADR-V5-GUU	db|PROT01|FOX1_RRM1	sarnowsc_D2004_126.c.24279.24279.3	sarnowsc_D2004_126.c.23805.23805.3	161	895.142	GUU	-HPO3	GUU -HPO3	2526.86	2526.86	843.296	3	0	0.06142	28.27
RLHVSNIPHR-N6-GU	db|PROT01|FOX1_RRM1	sarnowsc_D2004_124.c.06839.06839.2	sarnowsc_D2004_124.c.06858.06858.2	123	651.073	GU	-H2O	GU -H2O/AU -H2	1878.77	1878.77	940.392	2	0.4	0.09267	28.26
GFGFVTFENSADADR-V5-GUU	db|PROT01|FOX1_RRM1	sarnowsc_D2004_126.c.24268.24268.2	sarnowsc_D2004_126.c.24779.24779.2	161	895.142	GUU	-HPO3	GUU -HPO3	2526.86	2526.86	1264.44	2	-0.7	0.04364	28.25
GFGFVTFENSADADR-F4-GU	db|PROT01|FOX1_RRM1	sarnowsc_D2004_123.c.18615.18615.2	sarnowsc_D2004_123.c.18626.18626.2	160	587.101	GU	-H3PO3	GU -H3PO3	2218.82	2218.83	1110.42	2	1.2	0.02444	28.24
GFGFVTFENSADADR-F4-GU	db|PROT01|FOX1_RRM1	sarnowsc_D2004_119.c.09301.09301.3	sarnowsc_D2004_119.c.09481.09481.3	160	587.101	GU	-H3PO3	GU -H3PO3	2218.82	2218.82	740.615	3	-0.7	0.06354	28.24
GFGFVTFENSADADR-F4-GU	db|PROT01|FOX1_RRM1	sarnowsc_D2004_119.c.22419.22419.2	sarnowsc_D2004_119.c.22409.22409.2	160	667.068	GU	-H2	GU -H2	2298.79	2298.79	1150.4	2	-1.2	0.03668	28.23
LHVSNIPHR-P7-CGU	db|PROT01|FOX1_RRM1	sarnowsc_D2004_124.c.07752.07752.2	sarnowsc_D2004_124.c.07749.07749.2	125	974.125	CGU		CGU	2045.72	2045.72	1023.87	2	0	0.08128	28.21
LHVSNIPHRFR-P7-GU	db|PROT01|FOX1_RRM1	sarnowsc_D2004_124.c.07741.07741.3	sarnowsc_D2004_124.c.07423.07423.3	125	651.073	GU	-H2O	GU -H2O/AU -H2	2025.84	2025.84	676.286	3	-0.5	0.03443	28.2
GFGFVTFENSADADR-F4-CG	db|PROT01|FOX1_RRM1	sarnowsc_D2004_119.c.20272.20272.3	sarnowsc_D2004_119.c.20092.20092.3	160	666.084	CG	-H2	CG -H2	2297.81	2297.8	766.942	3	-1.2	0.06789	28.2
GFGFVTFENSADADR-V5-GUU	db|PROT01|FOX1_RRM1	sarnowsc_D2004_126.c.26478.26478.3	sarnowsc_D2004_126.c.26812.26812.3	161	913.153	GUU	-HPO3 + H2O	GUU -HPO3 + H2O	2544.87	2544.87	849.299	3	-0.7	0.06719	28.2
GFGFVTFENSADADR-F4-GUU	db|PROT01|FOX1_RRM1	sarnowsc_D2004_126.c.27297.27297.2	sarnowsc_D2004_126.c.27724.27724.2	160	893.127	GUU	-H3PO3	GUU -H3PO3	2524.85	2524.85	1263.43	2	0.5	0.06257	28.19
GFGFVTFENSADADR-F2-G	db|PROT01|FOX1_RRM1	sarnowsc_D2004_124.c.12012.12012.3	sarnowsc_D2004_124.c.11985.11985.3	158	363.058	G		G	1994.78	1994.78	665.934	3	-0.5	0.05838	28.19
GFGFVTFENSADADR-F4-GU	db|PROT01|FOX1_RRM1	sarnowsc_D2004_124.c.16419.16419.2	sarnowsc_D2004_124.c.16544.16544.2	160	669.083	GU		GU	2300.8	2300.8	1151.41	2	-0.2	0.02943	28.18
GFGFVTFENSADADR-V5-G	db|PROT01|FOX1_RRM1	sarnowsc_D2004_119.c.12335.12335.3	sarnowsc_D2004_119.c.12372.12372.3	161	363.058	G		G	1994.78	1994.78	665.934	3	-0.5	0.05881	28.17
GFGFVTFENSADADR-F2-AU	db|PROT01|FOX1_RRM1	sarnowsc_D2004_123.c.07185.07185.3	sarnowsc_D2004_123.c.07168.07168.3	158	635.078	AU	-H2O	AU -H2O	2266.8	2266.8	756.609	3	1.3	0.06234	28.17
GFGFVTFENSADADR-F4-GUU	db|PROT01|FOX1_RRM1	sarnowsc_D2004_123.c.20019.20019.2	sarnowsc_D2004_123.c.20574.20574.2	160	895.142	GUU	-HPO3	GUU -HPO3	2526.86	2526.86	1264.44	2	-0.1	0.04502	28.16
LHVSNIPHR-P7-CGU	db|PROT01|FOX1_RRM1	sarnowsc_D2004_124.c.06614.06614.2	sarnowsc_D2004_124.c.06395.06395.2	125	974.125	CGU		CGU	2045.72	2045.72	1023.87	2	-1	0.08728	28.12
LHVSNIPHRFR-H8-GU	db|PROT01|FOX1_RRM1	sarnowsc_D2004_124.c.06553.06553.3	sarnowsc_D2004_124.c.06059.06059.3	126	651.073	GU	-H2O	GU -H2O/AU -H2	2025.84	2025.83	676.286	3	-0.8	0.01987	28.11
GFGFVTFENSADADR-F4-CG	db|PROT01|FOX1_RRM1	sarnowsc_D2004_124.c.14770.14770.2	sarnowsc_D2004_124.c.14258.14258.2	160	668.099	CG		CG	2299.82	2299.82	1150.92	2	-0.7	0.04248	28.08
LHVSNIPYRFR-Y8-U	db|PROT01|FOX1_RRM1	sarnowsc_D2004_125.c.11136.11136.3	sarnowsc_D2004_125.c.11162.11162.3	126	306.025	U	-H2O	U -H2O	1706.79	1706.79	569.938	3	-1.6	0.03778	28.08
GFGFVTFENSADADR-F4-GU	db|PROT01|FOX1_RRM1	sarnowsc_D2004_120.c.12111.12111.2	sarnowsc_D2004_120.c.11795.11795.2	160	589.117	GU	-HPO3	GU -HPO3/AU -H3PO3 + H2O	2220.84	2220.84	1111.43	2	0.1	0.01681	28.07
LHVSNIPHR-H2-AGUU	db|PROT01|FOX1_RRM1	sarnowsc_D2004_124.c.08472.08472.3	sarnowsc_D2004_124.c.07952.07952.3	120	1224.19	AGUU	-HPO3	AGUU -HPO3	2295.79	2295.79	766.27	3	-1.5	0.16511	28.05
GFGFVTFENSADADR-F4-GU	db|PROT01|FOX1_RRM1	sarnowsc_D2004_120.c.20783.20783.2	sarnowsc_D2004_120.c.21098.21098.2	160	587.101	GU	-H3PO3	GU -H3PO3	2218.82	2218.82	1110.42	2	-1.4	0.04129	28.05
GFGFVTFENSADADR-F4-GU	db|PROT01|FOX1_RRM1	sarnowsc_D2004_120.c.16583.16583.3	sarnowsc_D2004_120.c.16582.16582.3	160	589.117	GU	-HPO3	GU -HPO3/AU -H3PO3 + H2O	2220.84	2220.83	741.285	3	-2.8	0.0234	28.04
GFGFVTFENSADADR-G1-AGU	db|PROT01|FOX1_RRM1	sarnowsc_D2004_126.c.25724.25724.3	sarnowsc_D2004_126.c.25727.25727.3	157	980.125	AGU	-H2O	AGU -H2O	2611.85	2611.84	871.622	3	-1.6	0.05536	28.04
GFGFVTFENSADADR-F4-GU	db|PROT01|FOX1_RRM1	sarnowsc_D2004_119.c.12292.12292.3	sarnowsc_D2004_119.c.12463.12463.3	160	605.112	GU	-H3PO3 + H2O	GU -H3PO3 + H2O	2236.83	2236.83	746.618	3	-0.9	0.02827	28.04
GFGFVTFENSADADR-F4-CGU	db|PROT01|FOX1_RRM1	sarnowsc_D2004_124.c.12601.12601.3	sarnowsc_D2004_124.c.12740.12740.3	160	912.169	CGU	-HPO3 + H2O	CGU -HPO3 + H2O	2543.89	2543.89	848.971	3	-0.6	0.03947	28.03
GFGFVTFENSADADR-F4-GUU	db|PROT01|FOX1_RRM1	sarnowsc_D2004_119.c.15837.15837.2	sarnowsc_D2004_119.c.15928.15928.2	160	911.137	GUU	-H3PO3 + H2O	GUU -H3PO3 + H2O	2542.86	2542.86	1272.44	2	0.6	0.01417	28.03
GFGFVTFENSADADR-F4-CG	db|PROT01|FOX1_RRM1	sarnowsc_D2004_124.c.17174.17174.3	sarnowsc_D2004_124.c.17092.17092.3	160	604.128	CG	-H3PO3 + H2O	CG -H3PO3 + H2O	2235.85	2235.85	746.29	3	-1	0.10542	28.03
LHVSNIPYRFR-P7-U	db|PROT01|FOX1_RRM1	sarnowsc_D2004_126.c.10391.10391.3	sarnowsc_D2004_126.c.10058.10058.3	125	306.025	U	-H2O	U -H2O	1706.79	1706.79	569.939	3	-0.4	0.04098	28.02
GFGFVTFENSADADR-F4-G	db|PROT01|FOX1_RRM1	sarnowsc_D2004_119.c.09773.09773.2	sarnowsc_D2004_119.c.09217.09217.2	160	283.092	G	-HPO3	G -HPO3/A -H3PO3 + H2O	1914.81	1914.81	958.414	2	-0.8	0.0234	28.01
GFGFVTFENSADADR-F4-GU	db|PROT01|FOX1_RRM1	sarnowsc_D2004_124.c.20512.20512.2	sarnowsc_D2004_124.c.20656.20656.2	160	589.117	GU	-HPO3	GU -HPO3/AU -H3PO3 + H2O	2220.84	2220.83	1111.42	2	-3.2	0.0396	28
GFGFVTFENSADADR-F4-GUU	db|PROT01|FOX1_RRM1	sarnowsc_D2004_120.c.19563.19563.3	sarnowsc_D2004_120.c.19386.19386.3	160	895.142	GUU	-HPO3	GUU -HPO3	2526.86	2526.86	843.295	3	-0.4	0.06516	27.99
GFGFVTFENSADADR-F4-CG	db|PROT01|FOX1_RRM1	sarnowsc_D2004_123.c.18297.18297.2	sarnowsc_D2004_123.c.18213.18213.2	160	604.128	CG	-H3PO3 + H2O	CG -H3PO3 + H2O	2235.85	2235.85	1118.93	2	-1.1	0.02348	27.98
GFGFVTFENSADADR-G1-G	db|PROT01|FOX1_RRM1	sarnowsc_D2004_119.c.09872.09872.2	sarnowsc_D2004_119.c.10002.10002.2	157	281.076	G	-H3PO3	G -H3PO3	1912.8	1912.8	957.406	2	-0.9	0.04736	27.98
GFGFVTFENSADADR-V5-GUU	db|PROT01|FOX1_RRM1	sarnowsc_D2004_123.c.19406.19406.3	sarnowsc_D2004_123.c.19545.19545.3	161	895.142	GUU	-HPO3	GUU -HPO3	2526.86	2526.86	843.293	3	-3	0.08279	27.96
GFGFVTFENSADADR-F4-CG	db|PROT01|FOX1_RRM1	sarnowsc_D2004_119.c.12978.12978.2	sarnowsc_D2004_119.c.12394.12394.2	160	666.084	CG	-H2	CG -H2	2297.81	2297.8	1149.91	2	-1.9	0.03569	27.95
GFGFVTFENSADADR-F4-GUU	db|PROT01|FOX1_RRM1	sarnowsc_D2004_126.c.23472.23472.2	sarnowsc_D2004_126.c.22929.22929.2	160	895.142	GUU	-HPO3	GUU -HPO3	2526.86	2526.86	1264.44	2	-2.8	0.04682	27.94
GFGFVTFENSADADR-F4-GU	db|PROT01|FOX1_RRM1	sarnowsc_D2004_119.c.10326.10326.3	sarnowsc_D2004_119.c.10131.10131.3	160	607.128	GU	-HPO3 + H2O	GU -HPO3 + H2O	2238.85	2238.85	747.292	3	0.9	0.03193	27.94
GFGFVTFENSADADR-F4-G	db|PROT01|FOX1_RRM1	sarnowsc_D2004_123.c.12291.12291.2	sarnowsc_D2004_123.c.12243.12243.2	160	363.058	G		G	1994.78	1994.78	998.397	2	-0.3	0.02177	27.93
GFGFVTFENSADADR-V5-GUU	db|PROT01|FOX1_RRM1	sarnowsc_D2004_124.c.20326.20326.2	sarnowsc_D2004_124.c.20062.20062.2	161	895.142	GUU	-HPO3	GUU -HPO3	2526.86	2526.86	1264.44	2	-0.3	0.11247	27.92
LHVSNIPYRFR-P7-U	db|PROT01|FOX1_RRM1	sarnowsc_D2004_125.c.09602.09602.3	sarnowsc_D2004_125.c.09312.09312.3	125	306.025	U	-H2O	U -H2O	1706.79	1706.79	569.939	3	-0.1	0.0721	27.92
LHVSNIPHRFR-H8-U	db|PROT01|FOX1_RRM1	sarnowsc_D2004_123.c.06861.06861.3	sarnowsc_D2004_123.c.07292.07292.3	126	306.025	U	-H2O	U -H2O	1680.79	1680.79	561.27	3	-1.4	0.02225	27.89
GFGFVTFENSADADR-V5-CG	db|PROT01|FOX1_RRM1	sarnowsc_D2004_120.c.08876.08876.3	sarnowsc_D2004_120.c.08903.08903.3	161	668.099	CG		CG	2299.82	2299.82	767.614	3	-0.8	0.12641	27.89
GFGFVTFENSADADR-F4-GUU	db|PROT01|FOX1_RRM1	sarnowsc_D2004_123.c.19064.19064.2	sarnowsc_D2004_123.c.18981.18981.2	160	895.142	GUU	-HPO3	GUU -HPO3	2526.86	2526.86	1264.44	2	-1.8	0.05886	27.86
LHVSNIPYR-Y8-CG	db|PROT01|FOX1_RRM1	sarnowsc_D2004_126.c.07263.07263.2	sarnowsc_D2004_126.c.07264.07264.2	126	668.099	CG		CG	1765.7	1765.7	883.856	2	-0.5	0.07396	27.84
RLHVSNIPYR-R1-AGUU	db|PROT01|FOX1_RRM1	sarnowsc_D2004_126.c.12160.12160.2	sarnowsc_D2004_126.c.12173.12173.2	118	1224.19	AGUU	-HPO3	AGUU -HPO3	2477.89	2477.89	1239.95	2	-0.3	0.05729	27.83
LHVSNIPHRFR-P7-GU	db|PROT01|FOX1_RRM1	sarnowsc_D2004_124.c.08650.08650.3	sarnowsc_D2004_124.c.08566.08566.3	125	651.073	GU	-H2O	GU -H2O/AU -H2	2025.84	2025.84	676.286	3	0	0.01362	27.82
LHVSNIPHR-V3-GU	db|PROT01|FOX1_RRM1	sarnowsc_D2004_124.c.07328.07328.3	sarnowsc_D2004_124.c.07732.07732.3	121	651.073	GU	-H2O	GU -H2O/AU -H2	1722.67	1722.67	575.229	3	-0.9	0.03854	27.81
GFGFVTFENSADADR-V5-GUU	db|PROT01|FOX1_RRM1	sarnowsc_D2004_119.c.17412.17412.2	sarnowsc_D2004_119.c.17627.17627.2	161	893.127	GUU	-H3PO3	GUU -H3PO3	2524.85	2524.85	1263.43	2	0.3	0.05987	27.79
GFGFVTFENSADADR-V5-GU	db|PROT01|FOX1_RRM1	sarnowsc_D2004_124.c.08592.08592.3	sarnowsc_D2004_124.c.08544.08544.3	161	607.128	GU	-HPO3 + H2O	GU -HPO3 + H2O	2238.85	2238.85	747.291	3	-0.5	0.05384	27.78
GFGFVTFENSADADR-F4-GUU	db|PROT01|FOX1_RRM1	sarnowsc_D2004_125.c.15932.15932.3	sarnowsc_D2004_125.c.15882.15882.3	160	913.153	GUU	-HPO3 + H2O	GUU -HPO3 + H2O	2544.87	2544.87	849.297	3	-2.7	0.01748	27.77
GFGFVTFENSADADR-F4-GU	db|PROT01|FOX1_RRM1	sarnowsc_D2004_123.c.21977.21977.2	sarnowsc_D2004_123.c.21612.21612.2	160	587.101	GU	-H3PO3	GU -H3PO3	2218.82	2218.82	1110.42	2	-0.4	0.03838	27.77
GFGFVTFENSADADR-F4-GUU	db|PROT01|FOX1_RRM1	sarnowsc_D2004_125.c.27072.27072.2	sarnowsc_D2004_125.c.27277.27277.2	160	893.127	GUU	-H3PO3	GUU -H3PO3	2524.85	2524.85	1263.43	2	-0.3	0.0402	27.77
GFGFVTFENSADADR-V5-GUU	db|PROT01|FOX1_RRM1	sarnowsc_D2004_124.c.19110.19110.2	sarnowsc_D2004_124.c.19691.19691.2	161	895.142	GUU	-HPO3	GUU -HPO3	2526.86	2526.86	1264.44	2	-0.6	0.03595	27.76
GFGFVTFENSADADR-F4-GUU	db|PROT01|FOX1_RRM1	sarnowsc_D2004_123.c.13682.13682.2	sarnowsc_D2004_123.c.14271.14271.2	160	913.153	GUU	-HPO3 + H2O	GUU -HPO3 + H2O	2544.87	2544.87	1273.44	2	-0.2	0.01804	27.75
GFGFVTFENSADADR-V5-GU	db|PROT01|FOX1_RRM1	sarnowsc_D2004_124.c.08555.08555.3	sarnowsc_D2004_124.c.09063.09063.3	161	589.117	GU	-HPO3	GU -HPO3/AU -H3PO3 + H2O	2220.84	2220.84	741.286	3	-1.4	0.0547	27.75
RLHVSNIPYR-P8-CGU	db|PROT01|FOX1_RRM1	sarnowsc_D2004_126.c.08955.08955.2	sarnowsc_D2004_126.c.09324.09324.2	125	972.109	CGU	-H2	CGU -H2	2225.81	2225.81	1113.91	2	-0.1	0.06982	27.75
GFGFVTFENSADADR-F4-AGUU	db|PROT01|FOX1_RRM1	sarnowsc_D2004_123.c.15419.15419.4	sarnowsc_D2004_123.c.15874.15874.4	160	1242.2	AGUU	-HPO3 + H2O	AGUU -HPO3 + H2O	2873.93	2873.92	719.488	4	-1.5	0.06461	27.74
GFGFVTFENSADADR-F4-GU	db|PROT01|FOX1_RRM1	sarnowsc_D2004_125.c.29300.29300.2	sarnowsc_D2004_125.c.29175.29175.2	160	589.117	GU	-HPO3	GU -HPO3/AU -H3PO3 + H2O	2220.84	2220.84	1111.43	2	-0.2	0.0667	27.74
GSKGFGFVTFENSADADR-G6-GU	db|PROT01|FOX1_RRM1	sarnowsc_D2004_119.c.09140.09140.3	sarnowsc_D2004_119.c.09198.09198.3	159	589.117	GU	-HPO3	GU -HPO3/AU -H3PO3 + H2O	2492.99	2492.98	832.002	3	-1.5	0.08745	27.73
GFGFVTFENSADADR-F4-CGU	db|PROT01|FOX1_RRM1	sarnowsc_D2004_126.c.27842.27842.2	sarnowsc_D2004_126.c.27365.27365.2	160	894.158	CGU	-HPO3	CGU -HPO3/ACU -H3PO3 + H2O	2525.88	2525.88	1263.95	2	0.7	0.05404	27.73
GFGFVTFENSADADR-F4-GU	db|PROT01|FOX1_RRM1	sarnowsc_D2004_119.c.15710.15710.3	sarnowsc_D2004_119.c.15827.15827.3	160	669.083	GU		GU	2300.8	2300.81	767.943	3	0.5	0.05011	27.71
GFGFVTFENSADADR-F4-GU	db|PROT01|FOX1_RRM1	sarnowsc_D2004_119.c.17288.17288.3	sarnowsc_D2004_119.c.17351.17351.3	160	589.117	GU	-HPO3	GU -HPO3/AU -H3PO3 + H2O	2220.84	2220.84	741.287	3	-0.4	0.07726	27.69
GFGFVTFENSADADR-V5-GUU	db|PROT01|FOX1_RRM1	sarnowsc_D2004_120.c.20526.20526.2	sarnowsc_D2004_120.c.20304.20304.2	161	895.142	GUU	-HPO3	GUU -HPO3	2526.86	2526.86	1264.44	2	0.3	0.03722	27.68
LHVSNIPHRFRDPDLR-H8-U	db|PROT01|FOX1_RRM1	sarnowsc_D2004_124.c.07658.07658.3	sarnowsc_D2004_124.c.07292.07292.3	126	306.025	U	-H2O	U -H2O	2277.08	2277.08	760.034	3	-0.4	0.03153	27.68
GFGFVTFENSADADR-F4-GU	db|PROT01|FOX1_RRM1	sarnowsc_D2004_124.c.15667.15667.2	sarnowsc_D2004_124.c.15728.15728.2	160	669.083	GU		GU	2300.8	2300.81	1151.41	2	0.2	0.06689	27.64
GFGFVTFENSADADR-F2-CGU	db|PROT01|FOX1_RRM1	sarnowsc_D2004_124.c.21338.21338.3	sarnowsc_D2004_124.c.21841.21841.3	158	910.153	CGU	-H3PO3 + H2O	CGU -H3PO3 + H2O	2541.87	2541.87	848.299	3	-0.8	0.06853	27.62
GFGFVTFENSADADR-F4-GU	db|PROT01|FOX1_RRM1	sarnowsc_D2004_119.c.19099.19099.3	sarnowsc_D2004_119.c.19286.19286.3	160	589.117	GU	-HPO3	GU -HPO3/AU -H3PO3 + H2O	2220.84	2220.84	741.286	3	-1.2	0.09801	27.62
GFGFVTFENSADADR-F4-GU	db|PROT01|FOX1_RRM1	sarnowsc_D2004_120.c.12371.12371.2	sarnowsc_D2004_120.c.12429.12429.2	160	587.101	GU	-H3PO3	GU -H3PO3	2218.82	2218.82	1110.42	2	-0.7	0.02429	27.61
GFGFVTFENSADADR-F4-G	db|PROT01|FOX1_RRM1	sarnowsc_D2004_124.c.09153.09153.2	sarnowsc_D2004_124.c.09281.09281.2	160	283.092	G	-HPO3	G -HPO3/A -H3PO3 + H2O	1914.81	1914.81	958.414	2	-0.1	0.02863	27.6
GFGFVTFENSADADR-F4-AGUU	db|PROT01|FOX1_RRM1	sarnowsc_D2004_124.c.17988.17988.4	sarnowsc_D2004_124.c.18078.18078.4	160	1224.19	AGUU	-HPO3	AGUU -HPO3	2855.92	2855.91	714.986	4	-1.2	0.06603	27.6
GFGFVTFENSADADR-G3-GU	db|PROT01|FOX1_RRM1	sarnowsc_D2004_120.c.14982.14982.3	sarnowsc_D2004_120.c.15495.15495.3	159	607.128	GU	-HPO3 + H2O	GU -HPO3 + H2O	2238.85	2238.85	747.29	3	-0.9	0.04599	27.6
GFGFVTFENSADADR-V5-AGUU	db|PROT01|FOX1_RRM1	sarnowsc_D2004_124.c.11027.11027.3	sarnowsc_D2004_124.c.11040.11040.3	161	1242.2	AGUU	-HPO3 + H2O	AGUU -HPO3 + H2O	2873.93	2873.93	958.984	3	0.2	0.02958	27.57
LHVSNIPLR-H2-GU	db|PROT01|FOX1_RRM1	sarnowsc_D2004_120.c.13633.13633.3	sarnowsc_D2004_120.c.14038.14038.3	120	651.073	GU	-H2O	GU -H2O/AU -H2	1698.69	1698.69	567.238	3	-1.1	0.03523	27.54
GFGFVTFENSADADR-F4-CG	db|PROT01|FOX1_RRM1	sarnowsc_D2004_120.c.20267.20267.3	sarnowsc_D2004_120.c.20188.20188.3	160	666.084	CG	-H2	CG -H2	2297.81	2297.8	766.942	3	-0.6	0.04579	27.53
GFGFVTFENSADADR-F4-GUU	db|PROT01|FOX1_RRM1	sarnowsc_D2004_124.c.15762.15762.3	sarnowsc_D2004_124.c.15593.15593.3	160	913.153	GUU	-HPO3 + H2O	GUU -HPO3 + H2O	2544.87	2544.87	849.298	3	-1.5	0.02707	27.53
GFGFVTFENSADADR-V5-GUU	db|PROT01|FOX1_RRM1	sarnowsc_D2004_120.c.20877.20877.2	sarnowsc_D2004_120.c.20928.20928.2	161	895.142	GUU	-HPO3	GUU -HPO3	2526.86	2526.86	1264.44	2	-0.2	0.01936	27.52
LHVSNIPYRFR-P7-GU	db|PROT01|FOX1_RRM1	sarnowsc_D2004_125.c.13943.13943.2	sarnowsc_D2004_125.c.13981.13981.2	125	651.073	GU	-H2O	GU -H2O/AU -H2	2051.84	2051.84	1026.93	2	0.5	0.02838	27.52
GFGFVTFENSADADR-F4-CG	db|PROT01|FOX1_RRM1	sarnowsc_D2004_120.c.14349.14349.3	sarnowsc_D2004_120.c.14184.14184.3	160	668.099	CG		CG	2299.82	2299.82	767.614	3	-1.3	0.0535	27.51
LHVSNIPYR-P7-GU	db|PROT01|FOX1_RRM1	sarnowsc_D2004_126.c.09495.09495.3	sarnowsc_D2004_126.c.09213.09213.3	125	669.083	GU		GU	1766.68	1766.68	589.9	3	-2	0.13262	27.5
GFGFVTFENSADADR-G3-GU	db|PROT01|FOX1_RRM1	sarnowsc_D2004_126.c.20272.20272.2	sarnowsc_D2004_126.c.20312.20312.2	159	589.117	GU	-HPO3	GU -HPO3/AU -H3PO3 + H2O	2220.84	2220.84	1111.43	2	0.7	0.08847	27.5
LHVSNIPLR-H2-U	db|PROT01|FOX1_RRM1	sarnowsc_D2004_120.c.10186.10186.2	sarnowsc_D2004_120.c.10181.10181.2	120	322.02	U	-H2	U -H2	1369.64	1369.64	685.826	2	-1.8	0.15213	27.49
GFGFVTFENSADADR-V5-GUU	db|PROT01|FOX1_RRM1	sarnowsc_D2004_124.c.21627.21627.2	sarnowsc_D2004_124.c.21312.21312.2	161	895.142	GUU	-HPO3	GUU -HPO3	2526.86	2526.86	1264.44	2	-0.2	0.02397	27.48
RLHVSNIPHR-I7-U	db|PROT01|FOX1_RRM1	sarnowsc_D2004_124.c.03778.03778.4	sarnowsc_D2004_124.c.03825.03825.4	124	322.02	U	-H2	U -H2	1549.72	1549.71	388.436	4	-2.2	0.04231	27.48
GFGFVTFENSADADR-F4-GUU	db|PROT01|FOX1_RRM1	sarnowsc_D2004_125.c.19961.19961.2	sarnowsc_D2004_125.c.19959.19959.2	160	895.142	GUU	-HPO3	GUU -HPO3	2526.86	2526.86	1264.44	2	-1.5	0.04579	27.47
GFGFVTFENSADADR-F4-GU	db|PROT01|FOX1_RRM1	sarnowsc_D2004_125.c.18806.18806.2	sarnowsc_D2004_125.c.19051.19051.2	160	589.117	GU	-HPO3	GU -HPO3/AU -H3PO3 + H2O	2220.84	2220.84	1111.43	2	-0.6	0.04219	27.46
GFGFVTFENSADADR-F4-GU	db|PROT01|FOX1_RRM1	sarnowsc_D2004_119.c.15538.15538.2	sarnowsc_D2004_119.c.15537.15537.2	160	669.083	GU		GU	2300.8	2300.8	1151.41	2	-0.2	0.04353	27.46
GFGFVTFENSADADR-V5-GU	db|PROT01|FOX1_RRM1	sarnowsc_D2004_119.c.14598.14598.3	sarnowsc_D2004_119.c.14282.14282.3	161	607.128	GU	-HPO3 + H2O	GU -HPO3 + H2O	2238.85	2238.85	747.29	3	-0.7	0.04486	27.45
GFGFVTFENSADADR-F4-AGUU	db|PROT01|FOX1_RRM1	sarnowsc_D2004_120.c.11140.11140.3	sarnowsc_D2004_120.c.11124.11124.3	160	1242.2	AGUU	-HPO3 + H2O	AGUU -HPO3 + H2O	2873.93	2873.92	958.982	3	-1.3	0.03329	27.45
GFGFVTFENSADADR-F4-GU	db|PROT01|FOX1_RRM1	sarnowsc_D2004_124.c.13368.13368.3	sarnowsc_D2004_124.c.13459.13459.3	160	589.117	GU	-HPO3	GU -HPO3/AU -H3PO3 + H2O	2220.84	2220.83	741.286	3	-2.4	0.03419	27.43
LHVSNIPYR-Y8-CGU	db|PROT01|FOX1_RRM1	sarnowsc_D2004_125.c.10882.10882.2	sarnowsc_D2004_125.c.11202.11202.2	126	972.109	CGU	-H2	CGU -H2	2069.71	2069.7	1035.86	2	-1.1	0.0911	27.43
GFGFVTFENSADADR-T6-GU	db|PROT01|FOX1_RRM1	sarnowsc_D2004_124.c.17260.17260.3	sarnowsc_D2004_124.c.17673.17673.3	162	589.117	GU	-HPO3	GU -HPO3/AU -H3PO3 + H2O	2220.84	2220.84	741.287	3	0	0.06188	27.42
GFGFVTFENSADADR-F4-GUU	db|PROT01|FOX1_RRM1	sarnowsc_D2004_124.c.21939.21939.2	sarnowsc_D2004_124.c.21637.21637.2	160	895.142	GUU	-HPO3	GUU -HPO3	2526.86	2526.86	1264.44	2	-1.4	0.01788	27.41
LHVSNIPHRFR-P7-U	db|PROT01|FOX1_RRM1	sarnowsc_D2004_123.c.04239.04239.2	sarnowsc_D2004_123.c.04231.04231.2	125	306.025	U	-H2O	U -H2O	1680.79	1680.79	841.402	2	-0.1	0.02039	27.38
GFGFVTFENSADADR-F4-AU	db|PROT01|FOX1_RRM1	sarnowsc_D2004_124.c.18267.18267.2	sarnowsc_D2004_124.c.18589.18589.2	160	571.106	AU	-H3PO3	AU -H3PO3	2202.83	2202.83	1102.42	2	-0.3	0.01626	27.37
GFGFVTFENSADADR-F4-GU	db|PROT01|FOX1_RRM1	sarnowsc_D2004_126.c.22712.22712.2	sarnowsc_D2004_126.c.22325.22325.2	160	587.101	GU	-H3PO3	GU -H3PO3	2218.82	2218.82	1110.42	2	-0.9	0.03795	27.36
LHVSNIPHR-S4-GU	db|PROT01|FOX1_RRM1	sarnowsc_D2004_123.c.06431.06431.3	sarnowsc_D2004_123.c.06496.06496.3	122	651.073	GU	-H2O	GU -H2O/AU -H2	1722.67	1722.67	575.23	3	0.2	0.08289	27.36
GFGFVTFENSADADR-F4-GUU	db|PROT01|FOX1_RRM1	sarnowsc_D2004_124.c.21298.21298.2	sarnowsc_D2004_124.c.21803.21803.2	160	895.142	GUU	-HPO3	GUU -HPO3	2526.86	2526.87	1264.44	2	0.8	0.026	27.32
GFGFVTFENSADADR-F4-GUU	db|PROT01|FOX1_RRM1	sarnowsc_D2004_126.c.15929.15929.3	sarnowsc_D2004_126.c.16526.16526.3	160	913.153	GUU	-HPO3 + H2O	GUU -HPO3 + H2O	2544.87	2544.87	849.298	3	-1	0.02337	27.31
RLHVSNIPYR-P8-GU	db|PROT01|FOX1_RRM1	sarnowsc_D2004_125.c.08175.08175.2	sarnowsc_D2004_125.c.08607.08607.2	125	667.068	GU	-H2	GU -H2	1920.77	1920.77	961.391	2	-0.8	0.11148	27.31
GFGFVTFENSADADR-F4-AGUU	db|PROT01|FOX1_RRM1	sarnowsc_D2004_119.c.17466.17466.4	sarnowsc_D2004_119.c.17536.17536.4	160	1224.19	AGUU	-HPO3	AGUU -HPO3	2855.92	2855.92	714.987	4	0.4	0.06304	27.29
GFGFVTFENSADADR-F4-AGUU	db|PROT01|FOX1_RRM1	sarnowsc_D2004_119.c.12326.12326.3	sarnowsc_D2004_119.c.11919.11919.3	160	1224.19	AGUU	-HPO3	AGUU -HPO3	2855.92	2855.92	952.98	3	-0.4	0.0425	27.29
LHVSNIPYRFRDPDLR-Y8-U	db|PROT01|FOX1_RRM1	sarnowsc_D2004_125.c.11648.11648.3	sarnowsc_D2004_125.c.11693.11693.3	126	306.025	U	-H2O	U -H2O	2303.08	2303.08	768.701	3	-1.7	0.03678	27.28
LHVSNIPYRFR-F10-U	db|PROT01|FOX1_RRM1	sarnowsc_D2004_125.c.08923.08923.2	sarnowsc_D2004_125.c.08894.08894.2	128	306.025	U	-H2O	U -H2O	1706.79	1706.79	854.403	2	-2.1	0.02929	27.27
LHVSNIPHR-H2-GU	db|PROT01|FOX1_RRM1	sarnowsc_D2004_124.c.07666.07666.2	sarnowsc_D2004_124.c.07635.07635.2	120	651.073	GU	-H2O	GU -H2O/AU -H2	1722.67	1722.67	862.34	2	-0.7	0.04212	27.26
GFGFVTFENSADADR-F4-GU	db|PROT01|FOX1_RRM1	sarnowsc_D2004_125.c.17783.17783.2	sarnowsc_D2004_125.c.18283.18283.2	160	589.117	GU	-HPO3	GU -HPO3/AU -H3PO3 + H2O	2220.84	2220.84	1111.43	2	-0.9	0.06021	27.26
GFGFVTFENSADADR-F4-GUU	db|PROT01|FOX1_RRM1	sarnowsc_D2004_120.c.15147.15147.3	sarnowsc_D2004_120.c.15507.15507.3	160	913.153	GUU	-HPO3 + H2O	GUU -HPO3 + H2O	2544.87	2544.87	849.298	3	-1.2	0.02358	27.26
GFGFVTFENSADADR-F4-GU	db|PROT01|FOX1_RRM1	sarnowsc_D2004_125.c.21215.21215.2	sarnowsc_D2004_125.c.21809.21809.2	160	587.101	GU	-H3PO3	GU -H3PO3	2218.82	2218.82	1110.42	2	0.1	0.06069	27.26
GFGFVTFENSADADR-F4-AGU	db|PROT01|FOX1_RRM1	sarnowsc_D2004_123.c.18037.18037.2	sarnowsc_D2004_123.c.17800.17800.2	160	998.136	AGU		AGU	2629.86	2629.86	1315.94	2	-0.5	0.02215	27.23
GFGFVTFENSADADR-F4-GUU	db|PROT01|FOX1_RRM1	sarnowsc_D2004_123.c.24038.24038.2	sarnowsc_D2004_123.c.24538.24538.2	160	911.137	GUU	-H3PO3 + H2O	GUU -H3PO3 + H2O	2542.86	2542.86	1272.44	2	0.1	0.0344	27.23
GFGFVTFENSADADR-F4-GU	db|PROT01|FOX1_RRM1	sarnowsc_D2004_119.c.12362.12362.2	sarnowsc_D2004_119.c.11940.11940.2	160	589.117	GU	-HPO3	GU -HPO3/AU -H3PO3 + H2O	2220.84	2220.84	1111.43	2	-0.2	0.02255	27.22
GFGFVTFENSADADR-V5-GUU	db|PROT01|FOX1_RRM1	sarnowsc_D2004_123.c.26829.26829.2	sarnowsc_D2004_123.c.27134.27134.2	161	893.127	GUU	-H3PO3	GUU -H3PO3	2524.85	2524.85	1263.43	2	0	0.07998	27.22
GFGFVTFENSADADR-F4-GU	db|PROT01|FOX1_RRM1	sarnowsc_D2004_124.c.15911.15911.3	sarnowsc_D2004_124.c.15976.15976.3	160	669.083	GU		GU	2300.8	2300.8	767.943	3	0	0.05022	27.2
LHVSNIPYRFR-P7-GU	db|PROT01|FOX1_RRM1	sarnowsc_D2004_126.c.14413.14413.2	sarnowsc_D2004_126.c.14443.14443.2	125	651.073	GU	-H2O	GU -H2O/AU -H2	2051.84	2051.84	1026.93	2	-1.4	0.04029	27.19
GFGFVTFENSADADR-V5-GU	db|PROT01|FOX1_RRM1	sarnowsc_D2004_126.c.23184.23184.3	sarnowsc_D2004_126.c.23715.23715.3	161	607.128	GU	-HPO3 + H2O	GU -HPO3 + H2O	2238.85	2238.85	747.291	3	0.5	0.07729	27.18
LHVSNIPHR-P7-GU	db|PROT01|FOX1_RRM1	sarnowsc_D2004_124.c.05530.05530.3	sarnowsc_D2004_124.c.05539.05539.3	125	651.073	GU	-H2O	GU -H2O/AU -H2	1722.67	1722.67	575.23	3	-0.2	0.05613	27.16
GFGFVTFENSADADR-F4-GUU	db|PROT01|FOX1_RRM1	sarnowsc_D2004_126.c.19000.19000.2	sarnowsc_D2004_126.c.18581.18581.2	160	895.142	GUU	-HPO3	GUU -HPO3	2526.86	2526.86	1264.44	2	-1	0.05752	27.16
GFGFVTFENSADADR-V5-GU	db|PROT01|FOX1_RRM1	sarnowsc_D2004_125.c.08737.08737.3	sarnowsc_D2004_125.c.08679.08679.3	161	607.128	GU	-HPO3 + H2O	GU -HPO3 + H2O	2238.85	2238.85	747.29	3	-0.9	0.04842	27.15
RLHVSNIPLR-H3-AGUU	db|PROT01|FOX1_RRM1	sarnowsc_D2004_119.c.13000.13000.3	sarnowsc_D2004_119.c.13041.13041.3	120	1222.18	AGUU	-H3PO3	AGUU -H3PO3	2425.9	2425.9	809.641	3	-0.3	0.04319	27.15
GFGFVTFENSADADR-V5-GU	db|PROT01|FOX1_RRM1	sarnowsc_D2004_125.c.13211.13211.2	sarnowsc_D2004_125.c.13107.13107.2	161	587.101	GU	-H3PO3	GU -H3PO3	2218.82	2218.82	1110.42	2	0	0.04545	27.14
GFGFVTFENSADADR-V5-GU	db|PROT01|FOX1_RRM1	sarnowsc_D2004_123.c.26492.26492.2	sarnowsc_D2004_123.c.26147.26147.2	161	589.117	GU	-HPO3	GU -HPO3/AU -H3PO3 + H2O	2220.84	2220.84	1111.43	2	-1.5	0.04708	27.14
GFGFVTFENSADADR-F4-GU	db|PROT01|FOX1_RRM1	sarnowsc_D2004_120.c.15330.15330.2	sarnowsc_D2004_120.c.15840.15840.2	160	589.117	GU	-HPO3	GU -HPO3/AU -H3PO3 + H2O	2220.84	2220.83	1111.42	2	-3.1	0.02806	27.13
GFGFVTFENSADADR-F4-GU	db|PROT01|FOX1_RRM1	sarnowsc_D2004_123.c.26274.26274.2	sarnowsc_D2004_123.c.26204.26204.2	160	667.068	GU	-H2	GU -H2	2298.79	2298.79	1150.4	2	-0.5	0.05703	27.12
GFGFVTFENSADADR-F4-GUU	db|PROT01|FOX1_RRM1	sarnowsc_D2004_124.c.18330.18330.2	sarnowsc_D2004_124.c.17999.17999.2	160	895.142	GUU	-HPO3	GUU -HPO3	2526.86	2526.86	1264.44	2	-1.8	0.06956	27.11
LHVSNIPYRFRDPDLR-Y8-CGU	db|PROT01|FOX1_RRM1	sarnowsc_D2004_125.c.13093.13093.3	sarnowsc_D2004_125.c.12838.12838.3	126	956.114	CGU	-H2O	CGU -H2O/ACU -H2	2953.17	2953.17	985.399	3	-0.3	0.02005	27.1
GFGFVTFENSADADR-F4-GU	db|PROT01|FOX1_RRM1	sarnowsc_D2004_120.c.15867.15867.2	sarnowsc_D2004_120.c.15978.15978.2	160	669.083	GU		GU	2300.8	2300.8	1151.41	2	-0.2	0.02315	27.1
GFGFVTFENSADADR-F4-CG	db|PROT01|FOX1_RRM1	sarnowsc_D2004_120.c.12451.12451.2	sarnowsc_D2004_120.c.12638.12638.2	160	668.099	CG		CG	2299.82	2299.82	1150.92	2	-0.4	0.02553	27.1
LHVSNIPYR-P7-GU	db|PROT01|FOX1_RRM1	sarnowsc_D2004_126.c.08612.08612.2	sarnowsc_D2004_126.c.08936.08936.2	125	669.083	GU		GU	1766.68	1766.68	884.348	2	-0.3	0.02837	27.09
GFGFVTFENSADADR-V5-AGUU	db|PROT01|FOX1_RRM1	sarnowsc_D2004_125.c.27980.27980.3	sarnowsc_D2004_125.c.28255.28255.3	161	1222.18	AGUU	-H3PO3	AGUU -H3PO3	2853.9	2853.9	952.307	3	-0.7	0.02356	27.09
GFGFVTFENSADADR-F4-GUU	db|PROT01|FOX1_RRM1	sarnowsc_D2004_126.c.17112.17112.3	sarnowsc_D2004_126.c.16941.16941.3	160	911.137	GUU	-H3PO3 + H2O	GUU -H3PO3 + H2O	2542.86	2542.86	848.627	3	-0.9	0.04031	27.09
GFGFVTFENSADADR-F4-GU	db|PROT01|FOX1_RRM1	sarnowsc_D2004_120.c.16533.16533.2	sarnowsc_D2004_120.c.16550.16550.2	160	589.117	GU	-HPO3	GU -HPO3/AU -H3PO3 + H2O	2220.84	2220.83	1111.43	2	-1.9	0.06072	27.08
GFGFVTFENSADADR-V5-GUU	db|PROT01|FOX1_RRM1	sarnowsc_D2004_126.c.23407.23407.3	sarnowsc_D2004_126.c.23363.23363.3	161	895.142	GUU	-HPO3	GUU -HPO3	2526.86	2526.87	843.296	3	0.8	0.0725	27.07
GFGFVTFENSADADR-F4-GU	db|PROT01|FOX1_RRM1	sarnowsc_D2004_126.c.13897.13897.3	sarnowsc_D2004_126.c.13461.13461.3	160	589.117	GU	-HPO3	GU -HPO3/AU -H3PO3 + H2O	2220.84	2220.84	741.287	3	-1.1	0.04049	27.05
GFGFVTFENSADADR-F4-AGUU	db|PROT01|FOX1_RRM1	sarnowsc_D2004_123.c.30439.30439.3	sarnowsc_D2004_123.c.30635.30635.3	160	1224.19	AGUU	-HPO3	AGUU -HPO3	2855.92	2855.91	952.978	3	-1.8	0.02562	27.03
RLHVSNIPHR-H3-AU	db|PROT01|FOX1_RRM1	sarnowsc_D2004_124.c.05274.05274.3	sarnowsc_D2004_124.c.05222.05222.3	120	653.088	AU		AU	1880.78	1880.78	627.935	3	-1.4	0.02456	27.03
GFGFVTFENSADADR-V5-GUU	db|PROT01|FOX1_RRM1	sarnowsc_D2004_119.c.11986.11986.3	sarnowsc_D2004_119.c.12017.12017.3	161	913.153	GUU	-HPO3 + H2O	GUU -HPO3 + H2O	2544.87	2544.87	849.298	3	-1	0.0578	27.03
GFGFVTFENSADADR-V5-GU	db|PROT01|FOX1_RRM1	sarnowsc_D2004_120.c.20488.20488.2	sarnowsc_D2004_120.c.19925.19925.2	161	669.083	GU		GU	2300.8	2300.8	1151.41	2	-0.4	0.02174	27.02
GFGFVTFENSADADR-F4-GU	db|PROT01|FOX1_RRM1	sarnowsc_D2004_124.c.15895.15895.3	sarnowsc_D2004_124.c.15981.15981.3	160	589.117	GU	-HPO3	GU -HPO3/AU -H3PO3 + H2O	2220.84	2220.84	741.287	3	-0.2	0.05261	27.01
RLHVSNIPYR-Y9-CGU	db|PROT01|FOX1_RRM1	sarnowsc_D2004_126.c.08812.08812.3	sarnowsc_D2004_126.c.09209.09209.3	126	972.109	CGU	-H2	CGU -H2	2225.81	2225.81	742.944	3	-0.3	0.0191	27.01
GFGFVTFENSADADR-F4-GUU	db|PROT01|FOX1_RRM1	sarnowsc_D2004_125.c.22034.22034.2	sarnowsc_D2004_125.c.22026.22026.2	160	913.153	GUU	-HPO3 + H2O	GUU -HPO3 + H2O	2544.87	2544.88	1273.45	2	0.3	0.02694	27.01
GFGFVTFENSADADR-F4-GU	db|PROT01|FOX1_RRM1	sarnowsc_D2004_124.c.20687.20687.2	sarnowsc_D2004_124.c.20688.20688.2	160	587.101	GU	-H3PO3	GU -H3PO3	2218.82	2218.82	1110.42	2	0.5	0.04688	27.01
RLHVSNIPLR-H3-AGUU	db|PROT01|FOX1_RRM1	sarnowsc_D2004_120.c.12597.12597.3	sarnowsc_D2004_120.c.12706.12706.3	120	1240.19	AGUU	-H3PO3 + H2O	AGUU -H3PO3 + H2O	2443.91	2443.91	815.644	3	-0.9	0.04409	26.99
GFGFVTFENSADADR-G3-GU	db|PROT01|FOX1_RRM1	sarnowsc_D2004_119.c.19283.19283.2	sarnowsc_D2004_119.c.19400.19400.2	159	589.117	GU	-HPO3	GU -HPO3/AU -H3PO3 + H2O	2220.84	2220.84	1111.43	2	-0.9	0.06319	26.99
GFGFVTFENSADADR-V5-GU	db|PROT01|FOX1_RRM1	sarnowsc_D2004_124.c.09494.09494.3	sarnowsc_D2004_124.c.09606.09606.3	161	607.128	GU	-HPO3 + H2O	GU -HPO3 + H2O	2238.85	2238.85	747.29	3	-0.9	0.05567	26.99
GFGFVTFENSADADR-V5-GU	db|PROT01|FOX1_RRM1	sarnowsc_D2004_126.c.11122.11122.3	sarnowsc_D2004_126.c.10642.10642.3	161	607.128	GU	-HPO3 + H2O	GU -HPO3 + H2O	2238.85	2238.85	747.291	3	0.2	0.04247	26.98
GFGFVTFENSADADR-F4-GU	db|PROT01|FOX1_RRM1	sarnowsc_D2004_125.c.17497.17497.3	sarnowsc_D2004_125.c.17183.17183.3	160	589.117	GU	-HPO3	GU -HPO3/AU -H3PO3 + H2O	2220.84	2220.83	741.285	3	-2.6	0.0618	26.95
LHVSNIPYR-P7-GU	db|PROT01|FOX1_RRM1	sarnowsc_D2004_125.c.11227.11227.2	sarnowsc_D2004_125.c.11298.11298.2	125	651.073	GU	-H2O	GU -H2O/AU -H2	1748.67	1748.67	875.342	2	-1	0.01304	26.95
GSKGFGFVTFENSADADR-G1-GU	db|PROT01|FOX1_RRM1	sarnowsc_D2004_119.c.08707.08707.3	sarnowsc_D2004_119.c.08706.08706.3	154	607.128	GU	-HPO3 + H2O	GU -HPO3 + H2O	2511	2510.99	838.006	3	-1.3	0.02348	26.94
RLHVSNIPYR-R10-U	db|PROT01|FOX1_RRM1	sarnowsc_D2004_125.c.09650.09650.3	sarnowsc_D2004_125.c.09744.09744.3	127	306.025	U	-H2O	U -H2O	1559.72	1559.72	520.915	3	-2.4	0.07532	26.94
GFGFVTFENSADADR-F4-GU	db|PROT01|FOX1_RRM1	sarnowsc_D2004_126.c.13648.13648.2	sarnowsc_D2004_126.c.13557.13557.2	160	587.101	GU	-H3PO3	GU -H3PO3	2218.82	2218.82	1110.42	2	-0.2	0.119	26.94
GFGFVTFENSADADR-F4-GU	db|PROT01|FOX1_RRM1	sarnowsc_D2004_125.c.17132.17132.3	sarnowsc_D2004_125.c.17685.17685.3	160	589.117	GU	-HPO3	GU -HPO3/AU -H3PO3 + H2O	2220.84	2220.84	741.287	3	-1.1	0.06621	26.94
GFGFVTFENSADADR-F4-GU	db|PROT01|FOX1_RRM1	sarnowsc_D2004_123.c.09080.09080.2	sarnowsc_D2004_123.c.09067.09067.2	160	607.128	GU	-HPO3 + H2O	GU -HPO3 + H2O	2238.85	2238.84	1120.43	2	-1.9	0.07144	26.93
GFGFVTFENSADADR-F4-AGU	db|PROT01|FOX1_RRM1	sarnowsc_D2004_124.c.17011.17011.3	sarnowsc_D2004_124.c.17461.17461.3	160	998.136	AGU		AGU	2629.86	2629.86	877.626	3	-0.9	0.13285	26.92
GFGFVTFENSADADR-F4-AGUU	db|PROT01|FOX1_RRM1	sarnowsc_D2004_123.c.29188.29188.3	sarnowsc_D2004_123.c.29233.29233.3	160	1222.18	AGUU	-H3PO3	AGUU -H3PO3	2853.9	2853.9	952.307	3	-1.4	0.04948	26.91
LHVSNIPHRFR-P7-U	db|PROT01|FOX1_RRM1	sarnowsc_D2004_123.c.06583.06583.3	sarnowsc_D2004_123.c.06839.06839.3	125	306.025	U	-H2O	U -H2O	1680.79	1680.79	561.27	3	-2	0.02353	26.9
RLHVSNIPYR-H3-AGUU	db|PROT01|FOX1_RRM1	sarnowsc_D2004_125.c.11416.11416.2	sarnowsc_D2004_125.c.11405.11405.2	120	1224.19	AGUU	-HPO3	AGUU -HPO3	2477.89	2477.89	1239.95	2	-0.7	0.0763	26.88
LHVSNIPHR-H2-AU	db|PROT01|FOX1_RRM1	sarnowsc_D2004_124.c.07183.07183.3	sarnowsc_D2004_124.c.07184.07184.3	120	653.088	AU		AU	1724.68	1724.68	575.901	3	-0.7	0.0818	26.88
LHVSNIPHR-I6-CGU	db|PROT01|FOX1_RRM1	sarnowsc_D2004_123.c.06655.06655.3	sarnowsc_D2004_123.c.06405.06405.3	124	974.125	CGU		CGU	2045.72	2045.72	682.913	3	-1.6	0.03164	26.86
GFGFVTFENSADADR-V5-GU	db|PROT01|FOX1_RRM1	sarnowsc_D2004_125.c.27120.27120.2	sarnowsc_D2004_125.c.27281.27281.2	161	589.117	GU	-HPO3	GU -HPO3/AU -H3PO3 + H2O	2220.84	2220.83	1111.42	2	-2.5	0.03678	26.86
GFGFVTFENSADADR-F7-GU	db|PROT01|FOX1_RRM1	sarnowsc_D2004_120.c.07320.07320.3	sarnowsc_D2004_120.c.07313.07313.3	163	607.128	GU	-HPO3 + H2O	GU -HPO3 + H2O	2238.85	2238.85	747.29	3	-1	0.05177	26.86
GFGFVTFENSADADR-F4-GUU	db|PROT01|FOX1_RRM1	sarnowsc_D2004_124.c.11861.11861.3	sarnowsc_D2004_124.c.11863.11863.3	160	913.153	GUU	-HPO3 + H2O	GUU -HPO3 + H2O	2544.87	2544.87	849.299	3	-0.8	0.05798	26.85
LHVSNIPYRFRDPDLR-Y8-U	db|PROT01|FOX1_RRM1	sarnowsc_D2004_126.c.12327.12327.3	sarnowsc_D2004_126.c.12376.12376.3	126	306.025	U	-H2O	U -H2O	2303.08	2303.08	768.702	3	-1.5	0.03712	26.85
GFGFVTFENSADADR-F4-GU	db|PROT01|FOX1_RRM1	sarnowsc_D2004_123.c.15158.15158.3	sarnowsc_D2004_123.c.14647.14647.3	160	589.117	GU	-HPO3	GU -HPO3/AU -H3PO3 + H2O	2220.84	2220.84	741.288	3	1	0.05474	26.85
LHVSNIPHR-P7-CGU	db|PROT01|FOX1_RRM1	sarnowsc_D2004_124.c.05890.05890.3	sarnowsc_D2004_124.c.06412.06412.3	125	974.125	CGU		CGU	2045.72	2045.72	682.914	3	-0.3	0.05009	26.85
LHVSNIPYRFR-P7-U	db|PROT01|FOX1_RRM1	sarnowsc_D2004_126.c.09738.09738.3	sarnowsc_D2004_126.c.09357.09357.3	125	306.025	U	-H2O	U -H2O	1706.79	1706.79	569.938	3	-1.3	0.03604	26.85
LHVSNIPHR-P7-GU	db|PROT01|FOX1_RRM1	sarnowsc_D2004_124.c.06547.06547.2	sarnowsc_D2004_124.c.06557.06557.2	125	669.083	GU		GU	1740.68	1740.68	871.347	2	0.7	0.11255	26.84
GFGFVTFENSADADR-F2-CG	db|PROT01|FOX1_RRM1	sarnowsc_D2004_120.c.13805.13805.2	sarnowsc_D2004_120.c.14398.14398.2	158	668.099	CG		CG	2299.82	2299.82	1150.92	2	-0.3	0.03184	26.81
GFGFVTFENSADADR-F4-GU	db|PROT01|FOX1_RRM1	sarnowsc_D2004_123.c.18977.18977.2	sarnowsc_D2004_123.c.19431.19431.2	160	589.117	GU	-HPO3	GU -HPO3/AU -H3PO3 + H2O	2220.84	2220.83	1111.43	2	-1.7	0.05668	26.78
LHVSNIPYR-Y8-CGU	db|PROT01|FOX1_RRM1	sarnowsc_D2004_126.c.10467.10467.2	sarnowsc_D2004_126.c.10701.10701.2	126	974.125	CGU		CGU	2071.72	2071.72	1036.87	2	-0.9	0.0566	26.78
LHVSNIPLR-H2-GU	db|PROT01|FOX1_RRM1	sarnowsc_D2004_120.c.14027.14027.3	sarnowsc_D2004_120.c.13632.13632.3	120	651.073	GU	-H2O	GU -H2O/AU -H2	1698.69	1698.69	567.238	3	0.2	0.03459	26.77
GFGFVTFENSADADR-F4-GU	db|PROT01|FOX1_RRM1	sarnowsc_D2004_119.c.14310.14310.3	sarnowsc_D2004_119.c.13875.13875.3	160	589.117	GU	-HPO3	GU -HPO3/AU -H3PO3 + H2O	2220.84	2220.84	741.287	3	0.1	0.0574	26.75
GFGFVTFENSADADR-F4-GUU	db|PROT01|FOX1_RRM1	sarnowsc_D2004_123.c.12085.12085.2	sarnowsc_D2004_123.c.12064.12064.2	160	913.153	GUU	-HPO3 + H2O	GUU -HPO3 + H2O	2544.87	2544.88	1273.45	2	0.4	0.06072	26.72
GFGFVTFENSADADR-F4-GU	db|PROT01|FOX1_RRM1	sarnowsc_D2004_124.c.22865.22865.2	sarnowsc_D2004_124.c.22308.22308.2	160	589.117	GU	-HPO3	GU -HPO3/AU -H3PO3 + H2O	2220.84	2220.83	1111.43	2	-1.7	0.03327	26.72
GFGFVTFENSADADR-F4-GU	db|PROT01|FOX1_RRM1	sarnowsc_D2004_120.c.12718.12718.3	sarnowsc_D2004_120.c.12751.12751.3	160	587.101	GU	-H3PO3	GU -H3PO3	2218.82	2218.82	740.615	3	0	0.03121	26.71
GFGFVTFENSADADR-F4-AGUU	db|PROT01|FOX1_RRM1	sarnowsc_D2004_123.c.30256.30256.3	sarnowsc_D2004_123.c.30012.30012.3	160	1242.2	AGUU	-HPO3 + H2O	AGUU -HPO3 + H2O	2873.93	2873.92	958.981	3	-2.6	0.03141	26.71
GFGFVTFENSADADR-F4-CG	db|PROT01|FOX1_RRM1	sarnowsc_D2004_120.c.18646.18646.2	sarnowsc_D2004_120.c.18723.18723.2	160	650.089	CG	-H2O	CG -H2O/AC -H2	2281.81	2281.81	1141.91	2	-1.1	0.03138	26.7
GFGFVTFENSADADR-F4-GUU	db|PROT01|FOX1_RRM1	sarnowsc_D2004_123.c.18784.18784.2	sarnowsc_D2004_123.c.19155.19155.2	160	893.127	GUU	-H3PO3	GUU -H3PO3	2524.85	2524.84	1263.43	2	-1.4	0.03047	26.7
GFGFVTFENSADADR-F4-ACU	db|PROT01|FOX1_RRM1	sarnowsc_D2004_123.c.25246.25246.2	sarnowsc_D2004_123.c.24799.24799.2	160	958.13	ACU		ACU	2589.85	2589.84	1295.93	2	-3.1	0.05139	26.69
GSKGFGFVTFENSADADR-G6-GU	db|PROT01|FOX1_RRM1	sarnowsc_D2004_120.c.09103.09103.3	sarnowsc_D2004_120.c.09089.09089.3	159	589.117	GU	-HPO3	GU -HPO3/AU -H3PO3 + H2O	2492.99	2492.98	832.002	3	-1.3	0.06679	26.68
GFGFVTFENSADADR-F4-CG	db|PROT01|FOX1_RRM1	sarnowsc_D2004_120.c.17172.17172.2	sarnowsc_D2004_120.c.17153.17153.2	160	604.128	CG	-H3PO3 + H2O	CG -H3PO3 + H2O	2235.85	2235.85	1118.93	2	-1.3	0.01482	26.67
GFGFVTFENSADADR-F4-GUU	db|PROT01|FOX1_RRM1	sarnowsc_D2004_120.c.19004.19004.3	sarnowsc_D2004_120.c.19010.19010.3	160	895.142	GUU	-HPO3	GUU -HPO3	2526.86	2526.86	843.295	3	-0.7	0.04283	26.67
RLHVSNIPHR-V4-AU	db|PROT01|FOX1_RRM1	sarnowsc_D2004_124.c.05095.05095.4	sarnowsc_D2004_124.c.05294.05294.4	121	653.088	AU		AU	1880.78	1880.78	471.203	4	-1.3	0.04397	26.67
LHVSNIPLR-H2-AU	db|PROT01|FOX1_RRM1	sarnowsc_D2004_120.c.13533.13533.3	sarnowsc_D2004_120.c.13007.13007.3	120	653.088	AU		AU	1700.71	1700.7	567.909	3	-2.3	0.06364	26.66
LHVSNIPHRFR-P7-GU	db|PROT01|FOX1_RRM1	sarnowsc_D2004_123.c.06591.06591.2	sarnowsc_D2004_123.c.06601.06601.2	125	651.073	GU	-H2O	GU -H2O/AU -H2	2025.84	2025.83	1013.93	2	-0.8	0.01778	26.66
GFGFVTFENSADADR-F4-AU	db|PROT01|FOX1_RRM1	sarnowsc_D2004_119.c.17691.17691.2	sarnowsc_D2004_119.c.17128.17128.2	160	571.106	AU	-H3PO3	AU -H3PO3	2202.83	2202.83	1102.42	2	-0.5	0.05738	26.65
GFGFVTFENSADADR-V5-AGUU	db|PROT01|FOX1_RRM1	sarnowsc_D2004_126.c.27260.27260.2	sarnowsc_D2004_126.c.27575.27575.2	161	1222.18	AGUU	-H3PO3	AGUU -H3PO3	2853.9	2853.89	1427.95	2	-2.3	0.02625	26.63
GFGFVTFENSADADR-F4-GU	db|PROT01|FOX1_RRM1	sarnowsc_D2004_123.c.19002.19002.2	sarnowsc_D2004_123.c.18683.18683.2	160	605.112	GU	-H3PO3 + H2O	GU -H3PO3 + H2O	2236.83	2236.83	1119.42	2	-0.4	0.04533	26.63
GFGFVTFENSADADR-F4-CG	db|PROT01|FOX1_RRM1	sarnowsc_D2004_126.c.13443.13443.2	sarnowsc_D2004_126.c.13459.13459.2	160	668.099	CG		CG	2299.82	2299.82	1150.92	2	-0.8	0.04086	26.62
GFGFVTFENSADADR-V5-GUU	db|PROT01|FOX1_RRM1	sarnowsc_D2004_119.c.19723.19723.2	sarnowsc_D2004_119.c.19754.19754.2	161	895.142	GUU	-HPO3	GUU -HPO3	2526.86	2526.86	1264.44	2	0	0.04707	26.61
GFGFVTFENSADADR-F4-GU	db|PROT01|FOX1_RRM1	sarnowsc_D2004_120.c.18100.18100.2	sarnowsc_D2004_120.c.18074.18074.2	160	587.101	GU	-H3PO3	GU -H3PO3	2218.82	2218.82	1110.42	2	-0.7	0.0137	26.59
GFGFVTFENSADADR-F4-AGU	db|PROT01|FOX1_RRM1	sarnowsc_D2004_125.c.17543.17543.3	sarnowsc_D2004_125.c.17901.17901.3	160	998.136	AGU		AGU	2629.86	2629.86	877.627	3	-0.3	0.05319	26.59
LHVSNIPYRFR-P7-U	db|PROT01|FOX1_RRM1	sarnowsc_D2004_126.c.11730.11730.3	sarnowsc_D2004_126.c.11476.11476.3	125	306.025	U	-H2O	U -H2O	1706.79	1706.79	569.938	3	-1.4	0.03794	26.58
GFGFVTFENSADADR-F4-AGUU	db|PROT01|FOX1_RRM1	sarnowsc_D2004_119.c.20141.20141.2	sarnowsc_D2004_119.c.20021.20021.2	160	1224.19	AGUU	-HPO3	AGUU -HPO3	2855.92	2855.91	1428.97	2	-0.7	0.03648	26.56
GFGFVTFENSADADR-F4-GUU	db|PROT01|FOX1_RRM1	sarnowsc_D2004_119.c.13272.13272.3	sarnowsc_D2004_119.c.13245.13245.3	160	913.153	GUU	-HPO3 + H2O	GUU -HPO3 + H2O	2544.87	2544.87	849.299	3	-0.4	0.03723	26.55
GFGFVTFENSADADR-F4-GU	db|PROT01|FOX1_RRM1	sarnowsc_D2004_125.c.19152.19152.2	sarnowsc_D2004_125.c.19442.19442.2	160	589.117	GU	-HPO3	GU -HPO3/AU -H3PO3 + H2O	2220.84	2220.84	1111.43	2	-0.2	0.04466	26.52
GFGFVTFENSADADR-V5-GUU	db|PROT01|FOX1_RRM1	sarnowsc_D2004_126.c.23479.23479.3	sarnowsc_D2004_126.c.23025.23025.3	161	913.153	GUU	-HPO3 + H2O	GUU -HPO3 + H2O	2544.87	2544.87	849.298	3	-1.6	0.04929	26.52
LHVSNIPYR-P7-GU	db|PROT01|FOX1_RRM1	sarnowsc_D2004_125.c.08141.08141.3	sarnowsc_D2004_125.c.07890.07890.3	125	669.083	GU		GU	1766.68	1766.68	589.901	3	-1.2	0.03516	26.51
GFGFVTFENSADADR-F4-GU	db|PROT01|FOX1_RRM1	sarnowsc_D2004_119.c.16939.16939.3	sarnowsc_D2004_119.c.16941.16941.3	160	605.112	GU	-H3PO3 + H2O	GU -H3PO3 + H2O	2236.83	2236.83	746.618	3	-1.3	0.0817	26.5
GFGFVTFENSADADR-F4-GU	db|PROT01|FOX1_RRM1	sarnowsc_D2004_126.c.32833.32833.2	sarnowsc_D2004_126.c.32931.32931.2	160	589.117	GU	-HPO3	GU -HPO3/AU -H3PO3 + H2O	2220.84	2220.84	1111.43	2	0	0.0359	26.49
GFGFVTFENSADADR-V5-AGUU	db|PROT01|FOX1_RRM1	sarnowsc_D2004_125.c.15440.15440.4	sarnowsc_D2004_125.c.15827.15827.4	161	1242.2	AGUU	-HPO3 + H2O	AGUU -HPO3 + H2O	2873.93	2873.92	719.489	4	-1.4	0.04669	26.48
LHVSNIPYR-P7-GU	db|PROT01|FOX1_RRM1	sarnowsc_D2004_125.c.10574.10574.3	sarnowsc_D2004_125.c.10581.10581.3	125	669.083	GU		GU	1766.68	1766.68	589.901	3	-1.7	0.0934	26.46
GFGFVTFENSADADR-F4-GU	db|PROT01|FOX1_RRM1	sarnowsc_D2004_124.c.11696.11696.2	sarnowsc_D2004_124.c.11629.11629.2	160	589.117	GU	-HPO3	GU -HPO3/AU -H3PO3 + H2O	2220.84	2220.84	1111.43	2	-0.1	0.04221	26.46
GFGFVTFENSADADR-F2-AGUU	db|PROT01|FOX1_RRM1	sarnowsc_D2004_126.c.18471.18471.4	sarnowsc_D2004_126.c.18540.18540.4	158	1224.19	AGUU	-HPO3	AGUU -HPO3	2855.92	2855.91	714.986	4	-0.7	0.05995	26.46
RLHVSNIPHR-H3-AU	db|PROT01|FOX1_RRM1	sarnowsc_D2004_123.c.05748.05748.3	sarnowsc_D2004_123.c.05533.05533.3	120	653.088	AU		AU	1880.78	1880.78	627.935	3	-1.3	0.02999	26.46
LHVSNIPYRFR-P7-GU	db|PROT01|FOX1_RRM1	sarnowsc_D2004_126.c.11879.11879.3	sarnowsc_D2004_126.c.11880.11880.3	125	651.073	GU	-H2O	GU -H2O/AU -H2	2051.84	2051.84	684.954	3	-0.9	0.03089	26.45
GFGFVTFENSADADR-F4-GU	db|PROT01|FOX1_RRM1	sarnowsc_D2004_125.c.21087.21087.2	sarnowsc_D2004_125.c.21179.21179.2	160	589.117	GU	-HPO3	GU -HPO3/AU -H3PO3 + H2O	2220.84	2220.84	1111.43	2	-1.3	0.03494	26.45
GFGFVTFENSADADR-F4-GU	db|PROT01|FOX1_RRM1	sarnowsc_D2004_123.c.13593.13593.3	sarnowsc_D2004_123.c.13188.13188.3	160	587.101	GU	-H3PO3	GU -H3PO3	2218.82	2218.82	740.615	3	-0.9	0.05549	26.45
GFGFVTFENSADADR-V5-GU	db|PROT01|FOX1_RRM1	sarnowsc_D2004_120.c.14368.14368.3	sarnowsc_D2004_120.c.14423.14423.3	161	607.128	GU	-HPO3 + H2O	GU -HPO3 + H2O	2238.85	2238.85	747.29	3	-0.9	0.04802	26.44
EKLHGTVVEGR-H4-GU	db|PROT01|FOX1_RRM1	sarnowsc_D2004_120.c.06676.06676.2	sarnowsc_D2004_120.c.06715.06715.2	177	651.073	GU	-H2O	GU -H2O/AU -H2	1874.73	1874.73	938.375	2	-0.1	0.0362	26.43
LHVSNIPYRFR-P7-U	db|PROT01|FOX1_RRM1	sarnowsc_D2004_125.c.09251.09251.3	sarnowsc_D2004_125.c.08982.08982.3	125	306.025	U	-H2O	U -H2O	1706.79	1706.79	569.938	3	-1.9	0.042	26.42
GFGFVTFENSADADR-G3-AGUU	db|PROT01|FOX1_RRM1	sarnowsc_D2004_123.c.13866.13866.2	sarnowsc_D2004_123.c.14249.14249.2	159	1242.2	AGUU	-HPO3 + H2O	AGUU -HPO3 + H2O	2873.93	2873.93	1437.97	2	-0.4	0.04171	26.42
GFGFVTFENSADADR-F4-AU	db|PROT01|FOX1_RRM1	sarnowsc_D2004_119.c.19325.19325.2	sarnowsc_D2004_119.c.19386.19386.2	160	571.106	AU	-H3PO3	AU -H3PO3	2202.83	2202.83	1102.42	2	0.5	0.04968	26.42
LHVSNIPYR-P7-CGU	db|PROT01|FOX1_RRM1	sarnowsc_D2004_125.c.11239.11239.3	sarnowsc_D2004_125.c.10933.10933.3	125	972.109	CGU	-H2	CGU -H2	2069.71	2069.71	690.91	3	-0.2	0.07786	26.42
GFGFVTFENSADADR-F4-CG	db|PROT01|FOX1_RRM1	sarnowsc_D2004_125.c.20562.20562.2	sarnowsc_D2004_125.c.20533.20533.2	160	666.084	CG	-H2	CG -H2	2297.81	2297.8	1149.91	2	-0.7	0.02463	26.42
GFGFVTFENSADADR-F4-GU	db|PROT01|FOX1_RRM1	sarnowsc_D2004_124.c.14669.14669.3	sarnowsc_D2004_124.c.14664.14664.3	160	607.128	GU	-HPO3 + H2O	GU -HPO3 + H2O	2238.85	2238.85	747.292	3	0.9	0.03926	26.41
LHVSNIPYR-P7-GU	db|PROT01|FOX1_RRM1	sarnowsc_D2004_126.c.09211.09211.2	sarnowsc_D2004_126.c.09238.09238.2	125	669.083	GU		GU	1766.68	1766.68	884.348	2	-0.5	0.02415	26.41
GSKGFGFVTFENSADADR-G6-GU	db|PROT01|FOX1_RRM1	sarnowsc_D2004_119.c.09006.09006.3	sarnowsc_D2004_119.c.09007.09007.3	159	607.128	GU	-HPO3 + H2O	GU -HPO3 + H2O	2511	2511	838.007	3	-0.6	0.0173	26.39
LHVSNIPYRFRDPDLR-Y8-CGU	db|PROT01|FOX1_RRM1	sarnowsc_D2004_125.c.11420.11420.3	sarnowsc_D2004_125.c.11844.11844.3	126	974.125	CGU		CGU	2971.18	2971.18	991.401	3	-1.7	0.03374	26.38
GFGFVTFENSADADR-V5-GUU	db|PROT01|FOX1_RRM1	sarnowsc_D2004_126.c.20718.20718.3	sarnowsc_D2004_126.c.21273.21273.3	161	913.153	GUU	-HPO3 + H2O	GUU -HPO3 + H2O	2544.87	2544.87	849.299	3	-0.1	0.04264	26.35
GFGFVTFENSADADR-V5-GUU	db|PROT01|FOX1_RRM1	sarnowsc_D2004_126.c.22048.22048.2	sarnowsc_D2004_126.c.22606.22606.2	161	895.142	GUU	-HPO3	GUU -HPO3	2526.86	2526.87	1264.44	2	0.7	0.04241	26.35
GFGFVTFENSADADR-F4-GU	db|PROT01|FOX1_RRM1	sarnowsc_D2004_126.c.17584.17584.2	sarnowsc_D2004_126.c.17614.17614.2	160	589.117	GU	-HPO3	GU -HPO3/AU -H3PO3 + H2O	2220.84	2220.84	1111.43	2	-0.8	0.02033	26.33
GFGFVTFENSADADR-F4-AGUU	db|PROT01|FOX1_RRM1	sarnowsc_D2004_123.c.14417.14417.2	sarnowsc_D2004_123.c.13878.13878.2	160	1242.2	AGUU	-HPO3 + H2O	AGUU -HPO3 + H2O	2873.93	2873.93	1437.97	2	1.4	0.03796	26.32
GFGFVTFENSADADR-F4-GU	db|PROT01|FOX1_RRM1	sarnowsc_D2004_124.c.26546.26546.3	sarnowsc_D2004_124.c.26759.26759.3	160	607.128	GU	-HPO3 + H2O	GU -HPO3 + H2O	2238.85	2238.84	747.289	3	-1.8	0.06039	26.32
GFGFVTFENSADADR-V5-GU	db|PROT01|FOX1_RRM1	sarnowsc_D2004_123.c.15531.15531.3	sarnowsc_D2004_123.c.15464.15464.3	161	607.128	GU	-HPO3 + H2O	GU -HPO3 + H2O	2238.85	2238.85	747.29	3	-1.7	0.04966	26.31
GFGFVTFENSADADR-V5-GU	db|PROT01|FOX1_RRM1	sarnowsc_D2004_124.c.11742.11742.3	sarnowsc_D2004_124.c.11953.11953.3	161	607.128	GU	-HPO3 + H2O	GU -HPO3 + H2O	2238.85	2238.85	747.291	3	-0.5	0.03089	26.3
GFGFVTFENSADADR-F2-GU	db|PROT01|FOX1_RRM1	sarnowsc_D2004_124.c.23780.23780.3	sarnowsc_D2004_124.c.23815.23815.3	158	607.128	GU	-HPO3 + H2O	GU -HPO3 + H2O	2238.85	2238.85	747.292	3	1	0.06171	26.29
GFGFVTFENSADADR-F4-AGU	db|PROT01|FOX1_RRM1	sarnowsc_D2004_124.c.17327.17327.2	sarnowsc_D2004_124.c.17610.17610.2	160	998.136	AGU		AGU	2629.86	2629.85	1315.94	2	-1.1	0.04131	26.28
GFGFVTFENSADADR-V5-AGUU	db|PROT01|FOX1_RRM1	sarnowsc_D2004_123.c.15840.15840.4	sarnowsc_D2004_123.c.16287.16287.4	161	1242.2	AGUU	-HPO3 + H2O	AGUU -HPO3 + H2O	2873.93	2873.92	719.488	4	-1.6	0.04243	26.28
LHVSNIPYRFR-R9-CGU	db|PROT01|FOX1_RRM1	sarnowsc_D2004_126.c.11790.11790.2	sarnowsc_D2004_126.c.12110.12110.2	127	956.114	CGU	-H2O	CGU -H2O/ACU -H2	2356.88	2356.88	1179.45	2	-1.1	0.01806	26.27
GFGFVTFENSADADR-F4-GU	db|PROT01|FOX1_RRM1	sarnowsc_D2004_123.c.14592.14592.3	sarnowsc_D2004_123.c.14960.14960.3	160	607.128	GU	-HPO3 + H2O	GU -HPO3 + H2O	2238.85	2238.85	747.29	3	-1.1	0.03368	26.26
GFGFVTFENSADADR-F4-AGUU	db|PROT01|FOX1_RRM1	sarnowsc_D2004_124.c.10715.10715.3	sarnowsc_D2004_124.c.10700.10700.3	160	1242.2	AGUU	-HPO3 + H2O	AGUU -HPO3 + H2O	2873.93	2873.92	958.982	3	-1.5	0.05447	26.24
GFGFVTFENSADADR-V5-GUU	db|PROT01|FOX1_RRM1	sarnowsc_D2004_119.c.19023.19023.3	sarnowsc_D2004_119.c.18994.18994.3	161	895.142	GUU	-HPO3	GUU -HPO3	2526.86	2526.86	843.295	3	-1.2	0.04747	26.24
GFGFVTFENSADADR-F4-GU	db|PROT01|FOX1_RRM1	sarnowsc_D2004_126.c.16254.16254.2	sarnowsc_D2004_126.c.16657.16657.2	160	669.083	GU		GU	2300.8	2300.8	1151.41	2	0	0.0283	26.21
GFGFVTFENSADADR-V5-G	db|PROT01|FOX1_RRM1	sarnowsc_D2004_124.c.13152.13152.3	sarnowsc_D2004_124.c.13124.13124.3	161	363.058	G		G	1994.78	1994.78	665.933	3	-2.1	0.05687	26.21
LHVSNIPHR-H2-AGUU	db|PROT01|FOX1_RRM1	sarnowsc_D2004_124.c.10116.10116.2	sarnowsc_D2004_124.c.10109.10109.2	120	1224.19	AGUU	-HPO3	AGUU -HPO3	2295.79	2295.79	1148.9	2	-0.2	0.07791	26.21
GFGFVTFENSADADR-T6-GUU	db|PROT01|FOX1_RRM1	sarnowsc_D2004_119.c.14555.14555.2	sarnowsc_D2004_119.c.14151.14151.2	162	913.153	GUU	-HPO3 + H2O	GUU -HPO3 + H2O	2544.87	2544.87	1273.44	2	-0.6	0.01073	26.2
GFGFVTFENSADADR-F4-CG	db|PROT01|FOX1_RRM1	sarnowsc_D2004_124.c.17158.17158.2	sarnowsc_D2004_124.c.17141.17141.2	160	604.128	CG	-H3PO3 + H2O	CG -H3PO3 + H2O	2235.85	2235.85	1118.93	2	0.1	0.01508	26.2
GFGFVTFENSADADR-F4-AGUU	db|PROT01|FOX1_RRM1	sarnowsc_D2004_123.c.20599.20599.2	sarnowsc_D2004_123.c.21028.21028.2	160	1224.19	AGUU	-HPO3	AGUU -HPO3	2855.92	2855.92	1428.97	2	-0.2	0.02266	26.2
GFGFVTFENSADADR-F4-GUU	db|PROT01|FOX1_RRM1	sarnowsc_D2004_120.c.13308.13308.2	sarnowsc_D2004_120.c.13649.13649.2	160	913.153	GUU	-HPO3 + H2O	GUU -HPO3 + H2O	2544.87	2544.87	1273.44	2	-0.3	0.01833	26.18
GFGFVTFENSADADR-F4-GUU	db|PROT01|FOX1_RRM1	sarnowsc_D2004_123.c.23492.23492.3	sarnowsc_D2004_123.c.23468.23468.3	160	893.127	GUU	-H3PO3	GUU -H3PO3	2524.85	2524.85	842.624	3	0.3	0.04888	26.18
GFGFVTFENSADADR-F4-AGUU	db|PROT01|FOX1_RRM1	sarnowsc_D2004_120.c.12471.12471.3	sarnowsc_D2004_120.c.11894.11894.3	160	1242.2	AGUU	-HPO3 + H2O	AGUU -HPO3 + H2O	2873.93	2873.93	958.983	3	-0.4	0.02853	26.18
GFGFVTFENSADADR-G3-GU	db|PROT01|FOX1_RRM1	sarnowsc_D2004_125.c.14643.14643.2	sarnowsc_D2004_125.c.14208.14208.2	159	589.117	GU	-HPO3	GU -HPO3/AU -H3PO3 + H2O	2220.84	2220.84	1111.43	2	1.3	0.02904	26.17
LHVSNIPYRFR-P7-U	db|PROT01|FOX1_RRM1	sarnowsc_D2004_125.c.08886.08886.3	sarnowsc_D2004_125.c.08598.08598.3	125	306.025	U	-H2O	U -H2O	1706.79	1706.79	569.938	3	-0.8	0.04779	26.16
GFGFVTFENSADADR-F4-CG	db|PROT01|FOX1_RRM1	sarnowsc_D2004_123.c.17527.17527.2	sarnowsc_D2004_123.c.17515.17515.2	160	604.128	CG	-H3PO3 + H2O	CG -H3PO3 + H2O	2235.85	2235.85	1118.93	2	-1.1	0.01672	26.16
GFGFVTFENSADADR-F4-GUU	db|PROT01|FOX1_RRM1	sarnowsc_D2004_123.c.20717.20717.2	sarnowsc_D2004_123.c.20528.20528.2	160	975.109	GUU		GUU	2606.83	2606.83	1304.42	2	0.4	0.07536	26.15
GFGFVTFENSADADR-V5-GU	db|PROT01|FOX1_RRM1	sarnowsc_D2004_126.c.30092.30092.3	sarnowsc_D2004_126.c.30211.30211.3	161	607.128	GU	-HPO3 + H2O	GU -HPO3 + H2O	2238.85	2238.85	747.29	3	-1.7	0.04755	26.15
GFGFVTFENSADADR-V5-GUU	db|PROT01|FOX1_RRM1	sarnowsc_D2004_125.c.18931.18931.2	sarnowsc_D2004_125.c.18503.18503.2	161	895.142	GUU	-HPO3	GUU -HPO3	2526.86	2526.87	1264.44	2	0.7	0.07319	26.15
GFGFVTFENSADADR-F4-CG	db|PROT01|FOX1_RRM1	sarnowsc_D2004_124.c.12434.12434.3	sarnowsc_D2004_124.c.11973.11973.3	160	668.099	CG		CG	2299.82	2299.82	767.614	3	-1.4	0.02955	26.15
GFGFVTFENSADADR-T6-GU	db|PROT01|FOX1_RRM1	sarnowsc_D2004_124.c.17918.17918.2	sarnowsc_D2004_124.c.18351.18351.2	162	589.117	GU	-HPO3	GU -HPO3/AU -H3PO3 + H2O	2220.84	2220.84	1111.43	2	0.1	0.03716	26.14
GFGFVTFENSADADR-F4-GUU	db|PROT01|FOX1_RRM1	sarnowsc_D2004_119.c.13842.13842.3	sarnowsc_D2004_119.c.13553.13553.3	160	895.142	GUU	-HPO3	GUU -HPO3	2526.86	2526.86	843.296	3	-0.1	0.02874	26.12
GFGFVTFENSADADR-F4-GU	db|PROT01|FOX1_RRM1	sarnowsc_D2004_119.c.13121.13121.3	sarnowsc_D2004_119.c.12789.12789.3	160	587.101	GU	-H3PO3	GU -H3PO3	2218.82	2218.82	740.615	3	-1.2	0.05721	26.11
GFGFVTFENSADADR-V5-GUU	db|PROT01|FOX1_RRM1	sarnowsc_D2004_125.c.23213.23213.2	sarnowsc_D2004_125.c.23595.23595.2	161	895.142	GUU	-HPO3	GUU -HPO3	2526.86	2526.86	1264.44	2	-0.8	0.04707	26.1
GFGFVTFENSADADR-F4-GUU	db|PROT01|FOX1_RRM1	sarnowsc_D2004_126.c.16664.16664.2	sarnowsc_D2004_126.c.16511.16511.2	160	913.153	GUU	-HPO3 + H2O	GUU -HPO3 + H2O	2544.87	2544.87	1273.44	2	-2.9	0.01296	26.1
LHVSNIPHRFR-P7-U	db|PROT01|FOX1_RRM1	sarnowsc_D2004_124.c.05645.05645.3	sarnowsc_D2004_124.c.05599.05599.3	125	306.025	U	-H2O	U -H2O	1680.79	1680.79	561.27	3	-1.4	0.04211	26.1
GFGFVTFENSADADR-F4-GUU	db|PROT01|FOX1_RRM1	sarnowsc_D2004_124.c.13489.13489.3	sarnowsc_D2004_124.c.13131.13131.3	160	913.153	GUU	-HPO3 + H2O	GUU -HPO3 + H2O	2544.87	2544.87	849.298	3	-1.1	0.03141	26.07
GFGFVTFENSADADR-F4-AGUU	db|PROT01|FOX1_RRM1	sarnowsc_D2004_124.c.12904.12904.3	sarnowsc_D2004_124.c.12941.12941.3	160	1242.2	AGUU	-HPO3 + H2O	AGUU -HPO3 + H2O	2873.93	2873.93	958.983	3	-0.5	0.02755	26.07
GFGFVTFENSADADRAR-G1-GU	db|PROT01|FOX1_RRM1	sarnowsc_D2004_120.c.10384.10384.3	sarnowsc_D2004_120.c.10402.10402.3	157	587.101	GU	-H3PO3	GU -H3PO3	2445.96	2445.96	816.328	3	-0.3	0.0097	26.06
GFGFVTFENSADADR-V5-GU	db|PROT01|FOX1_RRM1	sarnowsc_D2004_120.c.10307.10307.3	sarnowsc_D2004_120.c.10168.10168.3	161	607.128	GU	-HPO3 + H2O	GU -HPO3 + H2O	2238.85	2238.85	747.291	3	0.1	0.03367	26.05
GFGFVTFENSADADR-F4-GU	db|PROT01|FOX1_RRM1	sarnowsc_D2004_125.c.21531.21531.2	sarnowsc_D2004_125.c.21140.21140.2	160	587.101	GU	-H3PO3	GU -H3PO3	2218.82	2218.82	1110.42	2	0.9	0.03314	26.04
GFGFVTFENSADADR-T6-GUU	db|PROT01|FOX1_RRM1	sarnowsc_D2004_124.c.20993.20993.2	sarnowsc_D2004_124.c.20872.20872.2	162	895.142	GUU	-HPO3	GUU -HPO3	2526.86	2526.86	1264.44	2	0	0.01517	26.04
GFGFVTFENSADADR-F4-CG	db|PROT01|FOX1_RRM1	sarnowsc_D2004_123.c.13893.13893.2	sarnowsc_D2004_123.c.13894.13894.2	160	588.133	CG	-HPO3	CG -HPO3/AC -H3PO3 + H2O	2219.85	2219.85	1110.93	2	-0.5	0.02361	26.03
GFGFVTFENSADADR-F4-GU	db|PROT01|FOX1_RRM1	sarnowsc_D2004_119.c.15323.15323.2	sarnowsc_D2004_119.c.15451.15451.2	160	589.117	GU	-HPO3	GU -HPO3/AU -H3PO3 + H2O	2220.84	2220.84	1111.43	2	-1	0.02925	26.02
GFGFVTFENSADADR-F4-GU	db|PROT01|FOX1_RRM1	sarnowsc_D2004_123.c.13022.13022.2	sarnowsc_D2004_123.c.12942.12942.2	160	605.112	GU	-H3PO3 + H2O	GU -H3PO3 + H2O	2236.83	2236.83	1119.42	2	-2.2	0.03793	26.02
GFGFVTFENSADADR-G3-GU	db|PROT01|FOX1_RRM1	sarnowsc_D2004_126.c.20324.20324.3	sarnowsc_D2004_126.c.20323.20323.3	159	589.117	GU	-HPO3	GU -HPO3/AU -H3PO3 + H2O	2220.84	2220.84	741.287	3	-0.7	0.0614	26
GFGFVTFENSADADR-F4-CG	db|PROT01|FOX1_RRM1	sarnowsc_D2004_120.c.20172.20172.2	sarnowsc_D2004_120.c.20170.20170.2	160	666.084	CG	-H2	CG -H2	2297.81	2297.8	1149.91	2	-0.8	0.01912	25.99
GFGFVTFENSADADR-F4-AGU	db|PROT01|FOX1_RRM1	sarnowsc_D2004_125.c.22342.22342.3	sarnowsc_D2004_125.c.22388.22388.3	160	916.154	AGU	-H3PO3	AGU -H3PO3	2547.88	2547.87	850.299	3	-0.2	0.04672	25.98
GFGFVTFENSADADR-F4-CG	db|PROT01|FOX1_RRM1	sarnowsc_D2004_123.c.14878.14878.2	sarnowsc_D2004_123.c.14409.14409.2	160	668.099	CG		CG	2299.82	2299.82	1150.92	2	1.1	0.02936	25.97
LHVSNIPYR-P7-GU	db|PROT01|FOX1_RRM1	sarnowsc_D2004_126.c.08566.08566.3	sarnowsc_D2004_126.c.08625.08625.3	125	669.083	GU		GU	1766.68	1766.68	589.901	3	-1.3	0.04473	25.97
LHVSNIPYRFR-P7-CGU	db|PROT01|FOX1_RRM1	sarnowsc_D2004_126.c.15679.15679.2	sarnowsc_D2004_126.c.15536.15536.2	125	956.114	CGU	-H2O	CGU -H2O/ACU -H2	2356.88	2356.88	1179.45	2	0.3	0.03606	25.96
GFGFVTFENSADADR-F4-GU	db|PROT01|FOX1_RRM1	sarnowsc_D2004_120.c.17026.17026.3	sarnowsc_D2004_120.c.17024.17024.3	160	589.117	GU	-HPO3	GU -HPO3/AU -H3PO3 + H2O	2220.84	2220.84	741.287	3	-0.4	0.06202	25.96
GSKGFGFVTFENSADADR-G6-GU	db|PROT01|FOX1_RRM1	sarnowsc_D2004_120.c.08149.08149.3	sarnowsc_D2004_120.c.08462.08462.3	159	607.128	GU	-HPO3 + H2O	GU -HPO3 + H2O	2511	2511	838.006	3	-0.7	0.02179	25.96
RLHVSNIPYR-P8-GU	db|PROT01|FOX1_RRM1	sarnowsc_D2004_125.c.07446.07446.3	sarnowsc_D2004_125.c.07498.07498.3	125	667.068	GU	-H2	GU -H2	1920.77	1920.76	641.262	3	-1.8	0.06665	25.96
LHVSNIPYRFR-Y8-U	db|PROT01|FOX1_RRM1	sarnowsc_D2004_126.c.10056.10056.3	sarnowsc_D2004_126.c.09725.09725.3	126	306.025	U	-H2O	U -H2O	1706.79	1706.79	569.938	3	-1.4	0.0515	25.95
GFGFVTFENSADADR-V5-GUU	db|PROT01|FOX1_RRM1	sarnowsc_D2004_120.c.22985.22985.3	sarnowsc_D2004_120.c.22967.22967.3	161	893.127	GUU	-H3PO3	GUU -H3PO3	2524.85	2524.85	842.625	3	1.1	0.02176	25.95
LHVSNIPYRFRDPDLR-D14-U	db|PROT01|FOX1_RRM1	sarnowsc_D2004_126.c.11300.11300.3	sarnowsc_D2004_126.c.11310.11310.3	132	306.025	U	-H2O	U -H2O	2303.08	2303.08	768.702	3	-1.2	0.04206	25.95
GFGFVTFENSADADR-F4-GU	db|PROT01|FOX1_RRM1	sarnowsc_D2004_126.c.22365.22365.2	sarnowsc_D2004_126.c.21993.21993.2	160	587.101	GU	-H3PO3	GU -H3PO3	2218.82	2218.82	1110.42	2	0.6	0.02805	25.91
GFGFVTFENSADADR-T6-GU	db|PROT01|FOX1_RRM1	sarnowsc_D2004_120.c.08668.08668.3	sarnowsc_D2004_120.c.09072.09072.3	162	607.128	GU	-HPO3 + H2O	GU -HPO3 + H2O	2238.85	2238.85	747.291	3	-0.3	0.05328	25.91
GFGFVTFENSADADR-F4-GUU	db|PROT01|FOX1_RRM1	sarnowsc_D2004_125.c.20895.20895.2	sarnowsc_D2004_125.c.20854.20854.2	160	895.142	GUU	-HPO3	GUU -HPO3	2526.86	2526.86	1264.44	2	-1.1	0.06987	25.91
GFGFVTFENSADADR-F4-AGUU	db|PROT01|FOX1_RRM1	sarnowsc_D2004_123.c.17953.17953.4	sarnowsc_D2004_123.c.17938.17938.4	160	1224.19	AGUU	-HPO3	AGUU -HPO3	2855.92	2855.91	714.987	4	-0.5	0.06034	25.9
GFGFVTFENSADADR-F4-GU	db|PROT01|FOX1_RRM1	sarnowsc_D2004_124.c.15970.15970.2	sarnowsc_D2004_124.c.15381.15381.2	160	607.128	GU	-HPO3 + H2O	GU -HPO3 + H2O	2238.85	2238.85	1120.43	2	0.1	0.02834	25.9
GFGFVTFENSADADR-F4-GUU	db|PROT01|FOX1_RRM1	sarnowsc_D2004_124.c.19978.19978.2	sarnowsc_D2004_124.c.20494.20494.2	160	895.142	GUU	-HPO3	GUU -HPO3	2526.86	2526.86	1264.44	2	-1.1	0.04843	25.89
GFGFVTFENSADADR-F4-U	db|PROT01|FOX1_RRM1	sarnowsc_D2004_120.c.15034.15034.2	sarnowsc_D2004_120.c.15087.15087.2	160	242.054	U	-H3PO3	U -H3PO3	1873.78	1873.78	937.897	2	1.1	0.05709	25.88
GFGFVTFENSADADR-F4-GU	db|PROT01|FOX1_RRM1	sarnowsc_D2004_125.c.15874.15874.3	sarnowsc_D2004_125.c.16246.16246.3	160	669.083	GU		GU	2300.8	2300.8	767.942	3	-0.5	0.06105	25.88
LHGTVVEGR-V5-AU	db|PROT01|FOX1_RRM1	sarnowsc_D2004_119.c.06114.06114.2	sarnowsc_D2004_119.c.06105.06105.2	180	635.078	AU	-H2O	AU -H2O	1601.6	1601.6	801.808	2	-1.1	0.19016	25.88
GFGFVTFENSADADR-G3-GU	db|PROT01|FOX1_RRM1	sarnowsc_D2004_125.c.19691.19691.3	sarnowsc_D2004_125.c.19781.19781.3	159	589.117	GU	-HPO3	GU -HPO3/AU -H3PO3 + H2O	2220.84	2220.83	741.286	3	-2	0.05974	25.87
GFGFVTFENSADADR-F4-GU	db|PROT01|FOX1_RRM1	sarnowsc_D2004_125.c.18874.18874.3	sarnowsc_D2004_125.c.19030.19030.3	160	589.117	GU	-HPO3	GU -HPO3/AU -H3PO3 + H2O	2220.84	2220.84	741.287	3	-1.1	0.07215	25.87
GFGFVTFENSADADR-F4-GU	db|PROT01|FOX1_RRM1	sarnowsc_D2004_119.c.18071.18071.2	sarnowsc_D2004_119.c.17919.17919.2	160	589.117	GU	-HPO3	GU -HPO3/AU -H3PO3 + H2O	2220.84	2220.84	1111.43	2	-0.9	0.04978	25.87
GFGFVTFENSADADR-F4-AU	db|PROT01|FOX1_RRM1	sarnowsc_D2004_125.c.20477.20477.2	sarnowsc_D2004_125.c.20488.20488.2	160	571.106	AU	-H3PO3	AU -H3PO3	2202.83	2202.83	1102.42	2	-0.8	0.04366	25.86
RLHVSNIPHR-I7-U	db|PROT01|FOX1_RRM1	sarnowsc_D2004_124.c.03327.03327.4	sarnowsc_D2004_124.c.03314.03314.4	124	324.036	U		U	1551.73	1551.73	388.94	4	-1.5	0.03939	25.85
GFGFVTFENSADADR-F4-AC	db|PROT01|FOX1_RRM1	sarnowsc_D2004_124.c.15206.15206.2	sarnowsc_D2004_124.c.15412.15412.2	160	634.094	AC	-H2O	AC -H2O	2265.82	2265.82	1133.92	2	0.8	0.02975	25.84
LHVSNIPYRFR-R9-CGU	db|PROT01|FOX1_RRM1	sarnowsc_D2004_125.c.11017.11017.2	sarnowsc_D2004_125.c.11021.11021.2	127	956.114	CGU	-H2O	CGU -H2O/ACU -H2	2356.88	2356.88	1179.45	2	-1.6	0.02812	25.84
GFGFVTFENSADADR-V5-GUU	db|PROT01|FOX1_RRM1	sarnowsc_D2004_125.c.21244.21244.2	sarnowsc_D2004_125.c.21245.21245.2	161	895.142	GUU	-HPO3	GUU -HPO3	2526.86	2526.86	1264.44	2	-0.1	0.01097	25.83
LHVSNIPYRFRDPDLR-P7-U	db|PROT01|FOX1_RRM1	sarnowsc_D2004_125.c.13233.13233.3	sarnowsc_D2004_125.c.13158.13158.3	125	322.02	U	-H2	U -H2	2319.08	2319.08	774.034	3	-0.6	0.05576	25.82
GFGFVTFENSADADR-F4-GU	db|PROT01|FOX1_RRM1	sarnowsc_D2004_124.c.14398.14398.3	sarnowsc_D2004_124.c.14292.14292.3	160	589.117	GU	-HPO3	GU -HPO3/AU -H3PO3 + H2O	2220.84	2220.83	741.286	3	-1.6	0.06165	25.82
GFGFVTFENSADADR-F4-GUU	db|PROT01|FOX1_RRM1	sarnowsc_D2004_124.c.23257.23257.2	sarnowsc_D2004_124.c.22673.22673.2	160	895.142	GUU	-HPO3	GUU -HPO3	2526.86	2526.86	1264.44	2	0.1	0.04853	25.82
LHVSNIPYR-P7-GU	db|PROT01|FOX1_RRM1	sarnowsc_D2004_126.c.08278.08278.3	sarnowsc_D2004_126.c.08269.08269.3	125	669.083	GU		GU	1766.68	1766.68	589.9	3	-2.1	0.04774	25.82
RLHVSNIPLR-H3-GU	db|PROT01|FOX1_RRM1	sarnowsc_D2004_120.c.13669.13669.3	sarnowsc_D2004_120.c.13856.13856.3	120	667.068	GU	-H2	GU -H2	1870.79	1870.79	624.603	3	-0.6	0.05091	25.81
GFGFVTFENSADADR-V5-GU	db|PROT01|FOX1_RRM1	sarnowsc_D2004_123.c.12011.12011.3	sarnowsc_D2004_123.c.12370.12370.3	161	607.128	GU	-HPO3 + H2O	GU -HPO3 + H2O	2238.85	2238.85	747.291	3	-0.1	0.03457	25.8
GFGFVTFENSADADR-V5-AGUU	db|PROT01|FOX1_RRM1	sarnowsc_D2004_123.c.16455.16455.4	sarnowsc_D2004_123.c.16935.16935.4	161	1242.2	AGUU	-HPO3 + H2O	AGUU -HPO3 + H2O	2873.93	2873.92	719.489	4	-1.4	0.04659	25.79
GFGFVTFENSADADR-F4-AGU	db|PROT01|FOX1_RRM1	sarnowsc_D2004_119.c.12317.12317.3	sarnowsc_D2004_119.c.12734.12734.3	160	936.18	AGU	-HPO3 + H2O	AGU -HPO3 + H2O	2567.9	2567.9	856.974	3	-1.4	0.02449	25.79
LHVSNIPHRFR-H8-U	db|PROT01|FOX1_RRM1	sarnowsc_D2004_124.c.05209.05209.3	sarnowsc_D2004_124.c.05186.05186.3	126	306.025	U	-H2O	U -H2O	1680.79	1680.79	561.27	3	-1.2	0.02778	25.78
GFGFVTFENSADADR-G3-GU	db|PROT01|FOX1_RRM1	sarnowsc_D2004_125.c.12052.12052.2	sarnowsc_D2004_125.c.12215.12215.2	159	607.128	GU	-HPO3 + H2O	GU -HPO3 + H2O	2238.85	2238.85	1120.43	2	-1.8	0.01313	25.78
GFGFVTFENSADADR-F4-AGUU	db|PROT01|FOX1_RRM1	sarnowsc_D2004_124.c.17489.17489.4	sarnowsc_D2004_124.c.17455.17455.4	160	1224.19	AGUU	-HPO3	AGUU -HPO3	2855.92	2855.91	714.986	4	-1	0.06319	25.78
GFGFVTFENSADADR-F4-CGU	db|PROT01|FOX1_RRM1	sarnowsc_D2004_126.c.17418.17418.3	sarnowsc_D2004_126.c.17459.17459.3	160	972.109	CGU	-H2	CGU -H2	2603.83	2603.83	868.953	3	1.4	0.03674	25.77
GSKGFGFVTFENSADADR-F7-AU	db|PROT01|FOX1_RRM1	sarnowsc_D2004_124.c.19950.19950.3	sarnowsc_D2004_124.c.19795.19795.3	160	591.133	AU	-HPO3 + H2O	AU -HPO3 + H2O	2495	2495	832.674	3	-1.9	0.03267	25.77
GFGFVTFENSADADR-F4-AGU	db|PROT01|FOX1_RRM1	sarnowsc_D2004_123.c.23600.23600.3	sarnowsc_D2004_123.c.23605.23605.3	160	996.12	AGU	-H2	AGU -H2	2627.84	2627.84	876.955	3	-0.2	0.06791	25.77
GFGFVTFENSADADR-F4-AU	db|PROT01|FOX1_RRM1	sarnowsc_D2004_125.c.19716.19716.2	sarnowsc_D2004_125.c.19706.19706.2	160	571.106	AU	-H3PO3	AU -H3PO3	2202.83	2202.82	1102.42	2	-2	0.04935	25.76
GFGFVTFENSADADR-F4-ACGU	db|PROT01|FOX1_RRM1	sarnowsc_D2004_125.c.13169.13169.3	sarnowsc_D2004_125.c.13181.13181.3	160	1241.22	ACGU	-HPO3 + H2O	ACGU -HPO3 + H2O	2872.94	2872.94	958.655	3	-0.6	0.02231	25.76
GFGFVTFENSADADR-F4-CG	db|PROT01|FOX1_RRM1	sarnowsc_D2004_126.c.18178.18178.2	sarnowsc_D2004_126.c.18163.18163.2	160	604.128	CG	-H3PO3 + H2O	CG -H3PO3 + H2O	2235.85	2235.85	1118.93	2	-1.1	0.01475	25.74
GFGFVTFENSADADR-F4-CG	db|PROT01|FOX1_RRM1	sarnowsc_D2004_124.c.12612.12612.2	sarnowsc_D2004_124.c.12724.12724.2	160	668.099	CG		CG	2299.82	2299.82	1150.92	2	0.5	0.02558	25.74
LHVSNIPHRFR-P7-U	db|PROT01|FOX1_RRM1	sarnowsc_D2004_123.c.07050.07050.3	sarnowsc_D2004_123.c.07078.07078.3	125	322.02	U	-H2	U -H2	1696.78	1696.78	566.602	3	-1.5	0.02477	25.74
GFGFVTFENSADADR-F4-AGU	db|PROT01|FOX1_RRM1	sarnowsc_D2004_119.c.17616.17616.2	sarnowsc_D2004_119.c.17419.17419.2	160	998.136	AGU		AGU	2629.86	2629.86	1315.94	2	0.5	0.0194	25.72
GFGFVTFENSADADR-F4-AGUU	db|PROT01|FOX1_RRM1	sarnowsc_D2004_126.c.28182.28182.3	sarnowsc_D2004_126.c.28015.28015.3	160	1222.18	AGUU	-H3PO3	AGUU -H3PO3	2853.9	2853.9	952.307	3	-0.8	0.0314	25.72
GFGFVTFENSADADR-F4-GU	db|PROT01|FOX1_RRM1	sarnowsc_D2004_124.c.15183.15183.3	sarnowsc_D2004_124.c.14744.14744.3	160	589.117	GU	-HPO3	GU -HPO3/AU -H3PO3 + H2O	2220.84	2220.84	741.286	3	-1.3	0.05642	25.72
GFGFVTFENSADADR-F4-GUU	db|PROT01|FOX1_RRM1	sarnowsc_D2004_126.c.12718.12718.2	sarnowsc_D2004_126.c.12735.12735.2	160	913.153	GUU	-HPO3 + H2O	GUU -HPO3 + H2O	2544.87	2544.87	1273.44	2	-0.4	0.10545	25.72
GFGFVTFENSADADR-F4-GU	db|PROT01|FOX1_RRM1	sarnowsc_D2004_125.c.16775.16775.2	sarnowsc_D2004_125.c.16800.16800.2	160	589.117	GU	-HPO3	GU -HPO3/AU -H3PO3 + H2O	2220.84	2220.84	1111.43	2	-0.2	0.03657	25.71
GFGFVTFENSADADR-V5-CG	db|PROT01|FOX1_RRM1	sarnowsc_D2004_120.c.09547.09547.3	sarnowsc_D2004_120.c.09751.09751.3	161	606.144	CG	-HPO3 + H2O	CG -HPO3 + H2O	2237.87	2237.86	746.962	3	-0.6	0.02297	25.71
LHVSNIPHRFR-P7-GU	db|PROT01|FOX1_RRM1	sarnowsc_D2004_123.c.08515.08515.3	sarnowsc_D2004_123.c.08582.08582.3	125	669.083	GU		GU	2043.85	2043.84	682.289	3	-1.9	0.09244	25.69
GFGFVTFENSADADR-V5-AGU	db|PROT01|FOX1_RRM1	sarnowsc_D2004_125.c.19855.19855.2	sarnowsc_D2004_125.c.19293.19293.2	161	998.136	AGU		AGU	2629.86	2629.85	1315.93	2	-1.5	0.03947	25.69
GFGFVTFENSADADR-G3-AGUU	db|PROT01|FOX1_RRM1	sarnowsc_D2004_126.c.12743.12743.3	sarnowsc_D2004_126.c.12785.12785.3	159	1224.19	AGUU	-HPO3	AGUU -HPO3	2855.92	2855.91	952.979	3	-1.3	0.02983	25.68
GFGFVTFENSADADR-V5-G	db|PROT01|FOX1_RRM1	sarnowsc_D2004_124.c.10693.10693.3	sarnowsc_D2004_124.c.10863.10863.3	161	363.058	G		G	1994.78	1994.78	665.934	3	-0.8	0.0439	25.67
GFGFVTFENSADADR-F4-GU	db|PROT01|FOX1_RRM1	sarnowsc_D2004_123.c.21309.21309.2	sarnowsc_D2004_123.c.21257.21257.2	160	587.101	GU	-H3PO3	GU -H3PO3	2218.82	2218.82	1110.42	2	0.9	0.04824	25.67
LHVSNIPYR-P7-GU	db|PROT01|FOX1_RRM1	sarnowsc_D2004_126.c.11482.11482.3	sarnowsc_D2004_126.c.11481.11481.3	125	667.068	GU	-H2	GU -H2	1764.67	1764.66	589.229	3	-1.1	0.08396	25.67
RLHVSNIPLR-H3-AGUU	db|PROT01|FOX1_RRM1	sarnowsc_D2004_119.c.12743.12743.3	sarnowsc_D2004_119.c.13091.13091.3	120	1240.19	AGUU	-H3PO3 + H2O	AGUU -H3PO3 + H2O	2443.91	2443.91	815.644	3	-0.7	0.04571	25.66
GFGFVTFENSADADR-F4-CG	db|PROT01|FOX1_RRM1	sarnowsc_D2004_119.c.12392.12392.3	sarnowsc_D2004_119.c.12395.12395.3	160	666.084	CG	-H2	CG -H2	2297.81	2297.8	766.942	3	-0.8	0.02464	25.66
LHVSNIPYR-P7-GU	db|PROT01|FOX1_RRM1	sarnowsc_D2004_125.c.08470.08470.3	sarnowsc_D2004_125.c.08306.08306.3	125	669.083	GU		GU	1766.68	1766.68	589.901	3	-1.4	0.06063	25.66
GFGFVTFENSADADR-F4-ACGU	db|PROT01|FOX1_RRM1	sarnowsc_D2004_124.c.13843.13843.3	sarnowsc_D2004_124.c.14148.14148.3	160	1241.22	ACGU	-HPO3 + H2O	ACGU -HPO3 + H2O	2872.94	2872.94	958.653	3	-2.1	0.01182	25.65
GFGFVTFENSADADR-F4-GUU	db|PROT01|FOX1_RRM1	sarnowsc_D2004_125.c.11995.11995.2	sarnowsc_D2004_125.c.12019.12019.2	160	913.153	GUU	-HPO3 + H2O	GUU -HPO3 + H2O	2544.87	2544.87	1273.44	2	-0.1	0.0608	25.63
GFGFVTFENSADADR-F4-AGUU	db|PROT01|FOX1_RRM1	sarnowsc_D2004_125.c.20539.20539.2	sarnowsc_D2004_125.c.20287.20287.2	160	1224.19	AGUU	-HPO3	AGUU -HPO3	2855.92	2855.91	1428.96	2	-2.3	0.02366	25.62
GFGFVTFENSADADR-V5-GUU	db|PROT01|FOX1_RRM1	sarnowsc_D2004_124.c.13150.13150.3	sarnowsc_D2004_124.c.13571.13571.3	161	913.153	GUU	-HPO3 + H2O	GUU -HPO3 + H2O	2544.87	2544.88	849.3	3	1.1	0.05334	25.62
GFGFVTFENSADADR-V5-GU	db|PROT01|FOX1_RRM1	sarnowsc_D2004_120.c.11621.11621.3	sarnowsc_D2004_120.c.11807.11807.3	161	607.128	GU	-HPO3 + H2O	GU -HPO3 + H2O	2238.85	2238.85	747.29	3	-1.1	0.02763	25.61
GFGFVTFENSADADR-F4-GU	db|PROT01|FOX1_RRM1	sarnowsc_D2004_120.c.15533.15533.2	sarnowsc_D2004_120.c.15617.15617.2	160	669.083	GU		GU	2300.8	2300.8	1151.41	2	-0.6	0.04641	25.59
GFGFVTFENSADADR-V5-GU	db|PROT01|FOX1_RRM1	sarnowsc_D2004_119.c.11866.11866.3	sarnowsc_D2004_119.c.12087.12087.3	161	607.128	GU	-HPO3 + H2O	GU -HPO3 + H2O	2238.85	2238.85	747.29	3	-0.8	0.02726	25.59
GFGFVTFENSADADR-F4-GU	db|PROT01|FOX1_RRM1	sarnowsc_D2004_126.c.29715.29715.2	sarnowsc_D2004_126.c.29605.29605.2	160	589.117	GU	-HPO3	GU -HPO3/AU -H3PO3 + H2O	2220.84	2220.84	1111.43	2	0.1	0.04172	25.58
GFGFVTFENSADADR-F4-CG	db|PROT01|FOX1_RRM1	sarnowsc_D2004_119.c.12819.12819.2	sarnowsc_D2004_119.c.13381.13381.2	160	668.099	CG		CG	2299.82	2299.82	1150.92	2	-0.9	0.03004	25.58
GFGFVTFENSADADR-F4-GUU	db|PROT01|FOX1_RRM1	sarnowsc_D2004_125.c.22774.22774.2	sarnowsc_D2004_125.c.22421.22421.2	160	895.142	GUU	-HPO3	GUU -HPO3	2526.86	2526.87	1264.44	2	1.3	0.05157	25.58
GFGFVTFENSADADR-V5-AGUU	db|PROT01|FOX1_RRM1	sarnowsc_D2004_120.c.20031.20031.2	sarnowsc_D2004_120.c.20461.20461.2	161	1224.19	AGUU	-HPO3	AGUU -HPO3	2855.92	2855.92	1428.97	2	-0.3	0.01661	25.57
LHVSNIPYRFR-Y8-U	db|PROT01|FOX1_RRM1	sarnowsc_D2004_125.c.11396.11396.3	sarnowsc_D2004_125.c.11450.11450.3	126	322.02	U	-H2	U -H2	1722.79	1722.78	575.269	3	-1.8	0.04334	25.57
GFGFVTFENSADADR-F4-GUU	db|PROT01|FOX1_RRM1	sarnowsc_D2004_120.c.24052.24052.2	sarnowsc_D2004_120.c.23978.23978.2	160	893.127	GUU	-H3PO3	GUU -H3PO3	2524.85	2524.85	1263.43	2	-0.5	0.03335	25.57
GFGFVTFENSADADR-F4-GU	db|PROT01|FOX1_RRM1	sarnowsc_D2004_120.c.11770.11770.3	sarnowsc_D2004_120.c.11862.11862.3	160	589.117	GU	-HPO3	GU -HPO3/AU -H3PO3 + H2O	2220.84	2220.84	741.287	3	-0.6	0.027	25.55
GFGFVTFENSADADR-F4-GU	db|PROT01|FOX1_RRM1	sarnowsc_D2004_120.c.17226.17226.2	sarnowsc_D2004_120.c.16934.16934.2	160	589.117	GU	-HPO3	GU -HPO3/AU -H3PO3 + H2O	2220.84	2220.83	1111.42	2	-2.1	0.05835	25.55
GFGFVTFENSADADR-G3-GU	db|PROT01|FOX1_RRM1	sarnowsc_D2004_124.c.11493.11493.2	sarnowsc_D2004_124.c.11970.11970.2	159	607.128	GU	-HPO3 + H2O	GU -HPO3 + H2O	2238.85	2238.85	1120.43	2	-0.6	0.01162	25.54
LHVSNIPYR-P7-CGU	db|PROT01|FOX1_RRM1	sarnowsc_D2004_125.c.10662.10662.2	sarnowsc_D2004_125.c.10686.10686.2	125	974.125	CGU		CGU	2071.72	2071.72	1036.87	2	-0.7	0.05379	25.54
GFGFVTFENSADADR-F4-GU	db|PROT01|FOX1_RRM1	sarnowsc_D2004_123.c.17823.17823.3	sarnowsc_D2004_123.c.17841.17841.3	160	589.117	GU	-HPO3	GU -HPO3/AU -H3PO3 + H2O	2220.84	2220.84	741.286	3	-1.1	0.0703	25.53
RLHVSNIPHR-H3-GU	db|PROT01|FOX1_RRM1	sarnowsc_D2004_124.c.05953.05953.4	sarnowsc_D2004_124.c.05750.05750.4	120	669.083	GU		GU	1896.78	1896.78	475.202	4	-0.8	0.06956	25.52
GFGFVTFENSADADR-F4-GUU	db|PROT01|FOX1_RRM1	sarnowsc_D2004_123.c.20832.20832.2	sarnowsc_D2004_123.c.20962.20962.2	160	895.142	GUU	-HPO3	GUU -HPO3	2526.86	2526.86	1264.44	2	0.2	0.06215	25.5
GFGFVTFENSADADR-F4-CG	db|PROT01|FOX1_RRM1	sarnowsc_D2004_119.c.14035.14035.2	sarnowsc_D2004_119.c.14001.14001.2	160	666.084	CG	-H2	CG -H2	2297.81	2297.8	1149.91	2	-0.7	0.02143	25.5
GFGFVTFENSADADR-V5-GU	db|PROT01|FOX1_RRM1	sarnowsc_D2004_126.c.11467.11467.3	sarnowsc_D2004_126.c.11297.11297.3	161	607.128	GU	-HPO3 + H2O	GU -HPO3 + H2O	2238.85	2238.85	747.29	3	-1.8	0.04903	25.5
LHVSNIPHR-H2-AU	db|PROT01|FOX1_RRM1	sarnowsc_D2004_124.c.07197.07197.2	sarnowsc_D2004_124.c.07196.07196.2	120	653.088	AU		AU	1724.68	1724.68	863.349	2	0.3	0.06173	25.49
GFGFVTFENSADADR-F4-GU	db|PROT01|FOX1_RRM1	sarnowsc_D2004_119.c.21003.21003.2	sarnowsc_D2004_119.c.20756.20756.2	160	587.101	GU	-H3PO3	GU -H3PO3	2218.82	2218.82	1110.42	2	-0.3	0.035	25.49
LHVSNIPHRFR-P7-CGU	db|PROT01|FOX1_RRM1	sarnowsc_D2004_124.c.06330.06330.2	sarnowsc_D2004_124.c.06572.06572.2	125	956.114	CGU	-H2O	CGU -H2O/ACU -H2	2330.88	2330.88	1166.45	2	0.6	0.04137	25.49
GFGFVTFENSADADR-F4-AGUU	db|PROT01|FOX1_RRM1	sarnowsc_D2004_126.c.21169.21169.2	sarnowsc_D2004_126.c.20931.20931.2	160	1224.19	AGUU	-HPO3	AGUU -HPO3	2855.92	2855.92	1428.97	2	0.2	0.03168	25.48
GSKGFGFVTFENSADADR-G6-CGU	db|PROT01|FOX1_RRM1	sarnowsc_D2004_123.c.22861.22861.2	sarnowsc_D2004_123.c.22391.22391.2	159	972.109	CGU	-H2	CGU -H2	2875.98	2875.97	1438.99	2	-2.9	0.0132	25.48
GFGFVTFENSADADR-F4-GU	db|PROT01|FOX1_RRM1	sarnowsc_D2004_126.c.18272.18272.3	sarnowsc_D2004_126.c.18270.18270.3	160	589.117	GU	-HPO3	GU -HPO3/AU -H3PO3 + H2O	2220.84	2220.84	741.288	3	0.3	0.05857	25.46
LHVSNIPHR-P7-U	db|PROT01|FOX1_RRM1	sarnowsc_D2004_124.c.04770.04770.3	sarnowsc_D2004_124.c.04928.04928.3	125	324.036	U		U	1395.63	1395.63	466.218	3	-0.3	0.18791	25.45
GSKGFGFVTFENSADADR-G6-GU	db|PROT01|FOX1_RRM1	sarnowsc_D2004_120.c.09864.09864.3	sarnowsc_D2004_120.c.09867.09867.3	159	605.112	GU	-H3PO3 + H2O	GU -H3PO3 + H2O	2508.98	2508.98	837.334	3	-0.9	0.02241	25.45
GFGFVTFENSADADR-F4-GU	db|PROT01|FOX1_RRM1	sarnowsc_D2004_119.c.14486.14486.2	sarnowsc_D2004_119.c.14384.14384.2	160	589.117	GU	-HPO3	GU -HPO3/AU -H3PO3 + H2O	2220.84	2220.84	1111.43	2	-0.8	0.02156	25.44
RLHVSNIPYR-Y9-GU	db|PROT01|FOX1_RRM1	sarnowsc_D2004_125.c.08724.08724.3	sarnowsc_D2004_125.c.08555.08555.3	126	667.068	GU	-H2	GU -H2	1920.77	1920.76	641.263	3	-1.2	0.02264	25.44
GFGFVTFENSADADR-F4-GU	db|PROT01|FOX1_RRM1	sarnowsc_D2004_123.c.16163.16163.2	sarnowsc_D2004_123.c.16051.16051.2	160	669.083	GU		GU	2300.8	2300.8	1151.41	2	-0.5	0.03577	25.44
GFGFVTFENSADADR-F4-AGU	db|PROT01|FOX1_RRM1	sarnowsc_D2004_119.c.20270.20270.3	sarnowsc_D2004_119.c.20764.20764.3	160	998.136	AGU		AGU	2629.86	2629.86	877.626	3	-0.6	0.04464	25.44
RLHVSNIPLR-H3-GU	db|PROT01|FOX1_RRM1	sarnowsc_D2004_120.c.10469.10469.2	sarnowsc_D2004_120.c.10467.10467.2	120	651.073	GU	-H2O	GU -H2O/AU -H2	1854.79	1854.79	928.404	2	-0.4	0.09014	25.43
LHVSNIPHRFR-P7-GU	db|PROT01|FOX1_RRM1	sarnowsc_D2004_123.c.07788.07788.3	sarnowsc_D2004_123.c.07716.07716.3	125	651.073	GU	-H2O	GU -H2O/AU -H2	2025.84	2025.83	676.285	3	-2	0.02109	25.42
LHVSNIPHRFRDPDLR-H8-U	db|PROT01|FOX1_RRM1	sarnowsc_D2004_123.c.06994.06994.3	sarnowsc_D2004_123.c.07012.07012.3	126	306.025	U	-H2O	U -H2O	2277.08	2277.08	760.034	3	-1.4	0.03513	25.41
GFGFVTFENSADADR-F4-GU	db|PROT01|FOX1_RRM1	sarnowsc_D2004_126.c.17480.17480.2	sarnowsc_D2004_126.c.16995.16995.2	160	669.083	GU		GU	2300.8	2300.8	1151.41	2	-0.3	0.02804	25.38
LHVSNIPHR-P7-U	db|PROT01|FOX1_RRM1	sarnowsc_D2004_123.c.05558.05558.3	sarnowsc_D2004_123.c.05572.05572.3	125	322.02	U	-H2	U -H2	1393.61	1393.61	465.545	3	-1.7	0.03736	25.38
GFGFVTFENSADADR-F4-CGU	db|PROT01|FOX1_RRM1	sarnowsc_D2004_119.c.16208.16208.3	sarnowsc_D2004_119.c.16629.16629.3	160	972.109	CGU	-H2	CGU -H2	2603.83	2603.83	868.951	3	0	0.03559	25.37
GFGFVTFENSADADR-F4-AGUU	db|PROT01|FOX1_RRM1	sarnowsc_D2004_123.c.19912.19912.2	sarnowsc_D2004_123.c.19987.19987.2	160	1224.19	AGUU	-HPO3	AGUU -HPO3	2855.92	2855.91	1428.96	2	-2.6	0.02657	25.36
GFGFVTFENSADADR-F4-AGU	db|PROT01|FOX1_RRM1	sarnowsc_D2004_119.c.18726.18726.2	sarnowsc_D2004_119.c.18199.18199.2	160	998.136	AGU		AGU	2629.86	2629.86	1315.94	2	-0.8	0.02933	25.35
GFGFVTFENSADADR-F2-AGUU	db|PROT01|FOX1_RRM1	sarnowsc_D2004_120.c.17809.17809.4	sarnowsc_D2004_120.c.17794.17794.4	158	1222.18	AGUU	-H3PO3	AGUU -H3PO3	2853.9	2853.9	714.483	4	0.5	0.06721	25.35
LHVSNIPHR-P7-GU	db|PROT01|FOX1_RRM1	sarnowsc_D2004_124.c.05743.05743.3	sarnowsc_D2004_124.c.05744.05744.3	125	669.083	GU		GU	1740.68	1740.68	581.233	3	-0.9	0.08312	25.34
LHVSNIPHRFR-P7-U	db|PROT01|FOX1_RRM1	sarnowsc_D2004_124.c.06280.06280.3	sarnowsc_D2004_124.c.06327.06327.3	125	306.025	U	-H2O	U -H2O	1680.79	1680.79	561.27	3	-1.7	0.03383	25.32
GFGFVTFENSADADR-T6-ACG	db|PROT01|FOX1_RRM1	sarnowsc_D2004_120.c.24573.24573.3	sarnowsc_D2004_120.c.25092.25092.3	162	997.152	ACG		ACG	2628.87	2628.87	877.297	3	-2	0.18347	25.32
GFGFVTFENSADADR-F4-G	db|PROT01|FOX1_RRM1	sarnowsc_D2004_126.c.12820.12820.2	sarnowsc_D2004_126.c.12891.12891.2	160	363.058	G		G	1994.78	1994.78	998.398	2	-0.1	0.02173	25.31
RLHVSNIPLR-H3-AU	db|PROT01|FOX1_RRM1	sarnowsc_D2004_119.c.10268.10268.3	sarnowsc_D2004_119.c.10314.10314.3	120	653.088	AU		AU	1856.81	1856.81	619.943	3	-1	0.02286	25.31
GFGFVTFENSADADR-F4-AGU	db|PROT01|FOX1_RRM1	sarnowsc_D2004_125.c.19182.19182.2	sarnowsc_D2004_125.c.19661.19661.2	160	998.136	AGU		AGU	2629.86	2629.86	1315.94	2	-0.8	0.02632	25.31
GFGFVTFENSADADR-F4-AGUU	db|PROT01|FOX1_RRM1	sarnowsc_D2004_125.c.29891.29891.3	sarnowsc_D2004_125.c.29906.29906.3	160	1224.19	AGUU	-HPO3	AGUU -HPO3	2855.92	2855.91	952.978	3	-2	0.02473	25.31
LHVSNIPYR-P7-GU	db|PROT01|FOX1_RRM1	sarnowsc_D2004_126.c.07980.07980.2	sarnowsc_D2004_126.c.08002.08002.2	125	669.083	GU		GU	1766.68	1766.68	884.348	2	-1	0.03361	25.3
LHVSNIPYR-P7-GU	db|PROT01|FOX1_RRM1	sarnowsc_D2004_125.c.10684.10684.2	sarnowsc_D2004_125.c.10736.10736.2	125	669.083	GU		GU	1766.68	1766.68	884.348	2	-1.1	0.0716	25.3
GFGFVTFENSADADR-F4-GU	db|PROT01|FOX1_RRM1	sarnowsc_D2004_124.c.11013.11013.2	sarnowsc_D2004_124.c.10951.10951.2	160	589.117	GU	-HPO3	GU -HPO3/AU -H3PO3 + H2O	2220.84	2220.84	1111.43	2	-0.1	0.0182	25.29
GFGFVTFENSADADR-T6-GU	db|PROT01|FOX1_RRM1	sarnowsc_D2004_120.c.14243.14243.3	sarnowsc_D2004_120.c.14684.14684.3	162	589.117	GU	-HPO3	GU -HPO3/AU -H3PO3 + H2O	2220.84	2220.84	741.287	3	0.1	0.04671	25.28
GFGFVTFENSADADR-F4-GU	db|PROT01|FOX1_RRM1	sarnowsc_D2004_123.c.14626.14626.2	sarnowsc_D2004_123.c.14226.14226.2	160	589.117	GU	-HPO3	GU -HPO3/AU -H3PO3 + H2O	2220.84	2220.84	1111.43	2	0	0.03329	25.28
GFGFVTFENSADADR-V5-CGU	db|PROT01|FOX1_RRM1	sarnowsc_D2004_125.c.23875.23875.2	sarnowsc_D2004_125.c.24003.24003.2	161	910.153	CGU	-H3PO3 + H2O	CGU -H3PO3 + H2O	2541.87	2541.88	1271.95	2	0.7	0.03278	25.27
GFGFVTFENSADADR-F4-AGU	db|PROT01|FOX1_RRM1	sarnowsc_D2004_120.c.18782.18782.2	sarnowsc_D2004_120.c.18986.18986.2	160	998.136	AGU		AGU	2629.86	2629.85	1315.93	2	-3	0.0221	25.27
RLHVSNIPHRFR-R12-U	db|PROT01|FOX1_RRM1	sarnowsc_D2004_123.c.04256.04256.4	sarnowsc_D2004_123.c.04286.04286.4	129	306.025	U	-H2O	U -H2O	1836.89	1836.89	460.23	4	-1.6	0.09633	25.26
RLHVSNIPYR-Y9-GU	db|PROT01|FOX1_RRM1	sarnowsc_D2004_125.c.08425.08425.3	sarnowsc_D2004_125.c.08872.08872.3	126	667.068	GU	-H2	GU -H2	1920.77	1920.77	641.264	3	0.9	0.04446	25.26
GFGFVTFENSADADR-F4-GU	db|PROT01|FOX1_RRM1	sarnowsc_D2004_119.c.16855.16855.3	sarnowsc_D2004_119.c.16856.16856.3	160	589.117	GU	-HPO3	GU -HPO3/AU -H3PO3 + H2O	2220.84	2220.84	741.287	3	-0.2	0.06774	25.26
GFGFVTFENSADADR-F4-GU	db|PROT01|FOX1_RRM1	sarnowsc_D2004_125.c.22778.22778.2	sarnowsc_D2004_125.c.22813.22813.2	160	589.117	GU	-HPO3	GU -HPO3/AU -H3PO3 + H2O	2220.84	2220.83	1111.43	2	-1.9	0.02787	25.25
RLHVSNIPYR-Y9-GU	db|PROT01|FOX1_RRM1	sarnowsc_D2004_125.c.07803.07803.3	sarnowsc_D2004_125.c.07403.07403.3	126	669.083	GU		GU	1922.78	1922.78	641.935	3	-1	0.082	25.25
GFGFVTFENSADADR-T6-GU	db|PROT01|FOX1_RRM1	sarnowsc_D2004_120.c.08476.08476.3	sarnowsc_D2004_120.c.08559.08559.3	162	589.117	GU	-HPO3	GU -HPO3/AU -H3PO3 + H2O	2220.84	2220.83	741.286	3	-2.1	0.05989	25.24
GFGFVTFENSADADR-V5-AGUU	db|PROT01|FOX1_RRM1	sarnowsc_D2004_119.c.28162.28162.3	sarnowsc_D2004_119.c.28117.28117.3	161	1224.19	AGUU	-HPO3	AGUU -HPO3	2855.92	2855.91	952.979	3	-1.2	0.01914	25.23
GFGFVTFENSADADR-F4-GU	db|PROT01|FOX1_RRM1	sarnowsc_D2004_123.c.23356.23356.2	sarnowsc_D2004_123.c.23607.23607.2	160	589.117	GU	-HPO3	GU -HPO3/AU -H3PO3 + H2O	2220.84	2220.83	1111.42	2	-2.6	0.03571	25.23
GFGFVTFENSADADRAR-G1-GUU	db|PROT01|FOX1_RRM1	sarnowsc_D2004_124.c.12586.12586.3	sarnowsc_D2004_124.c.12622.12622.3	157	913.153	GUU	-HPO3 + H2O	GUU -HPO3 + H2O	2772.01	2772.01	925.012	3	-0.4	0.12349	25.23
GFGFVTFENSADADR-F4-AGUU	db|PROT01|FOX1_RRM1	sarnowsc_D2004_119.c.26364.26364.3	sarnowsc_D2004_119.c.26439.26439.3	160	1224.19	AGUU	-HPO3	AGUU -HPO3	2855.92	2855.91	952.978	3	-2.5	0.02839	25.22
GFGFVTFENSADADR-V5-AGUU	db|PROT01|FOX1_RRM1	sarnowsc_D2004_120.c.26961.26961.3	sarnowsc_D2004_120.c.26915.26915.3	161	1222.18	AGUU	-H3PO3	AGUU -H3PO3	2853.9	2853.9	952.308	3	0.4	0.02336	25.22
GFGFVTFENSADADR-V5-GUU	db|PROT01|FOX1_RRM1	sarnowsc_D2004_126.c.23115.23115.2	sarnowsc_D2004_126.c.23456.23456.2	161	895.142	GUU	-HPO3	GUU -HPO3	2526.86	2526.86	1264.44	2	-2.2	0.05101	25.21
GFGFVTFENSADADR-F4-GU	db|PROT01|FOX1_RRM1	sarnowsc_D2004_126.c.22346.22346.2	sarnowsc_D2004_126.c.22759.22759.2	160	669.083	GU		GU	2300.8	2300.81	1151.41	2	1.3	0.04371	25.2
GFGFVTFENSADADR-F4-GUU	db|PROT01|FOX1_RRM1	sarnowsc_D2004_119.c.15545.15545.2	sarnowsc_D2004_119.c.15546.15546.2	160	913.153	GUU	-HPO3 + H2O	GUU -HPO3 + H2O	2544.87	2544.87	1273.44	2	-3	0.0161	25.2
LHVSNIPHRFRDPDLR-D12-U	db|PROT01|FOX1_RRM1	sarnowsc_D2004_124.c.08384.08384.3	sarnowsc_D2004_124.c.08514.08514.3	130	324.036	U		U	2295.09	2295.09	766.037	3	-1	0.11559	25.2
GFGFVTFENSADADR-V5-AGUU	db|PROT01|FOX1_RRM1	sarnowsc_D2004_119.c.13628.13628.3	sarnowsc_D2004_119.c.13474.13474.3	161	1222.18	AGUU	-H3PO3	AGUU -H3PO3	2853.9	2853.9	952.308	3	-0.4	0.02996	25.2
LHVSNIPYR-Y8-CGU	db|PROT01|FOX1_RRM1	sarnowsc_D2004_126.c.10797.10797.2	sarnowsc_D2004_126.c.10206.10206.2	126	974.125	CGU		CGU	2071.72	2071.72	1036.87	2	-0.7	0.09265	25.19
GFGFVTFENSADADR-F2-GU	db|PROT01|FOX1_RRM1	sarnowsc_D2004_126.c.21714.21714.2	sarnowsc_D2004_126.c.21771.21771.2	158	669.083	GU		GU	2300.8	2300.8	1151.41	2	-0.7	0.04048	25.19
GFGFVTFENSADADR-F4-GUU	db|PROT01|FOX1_RRM1	sarnowsc_D2004_126.c.15573.15573.2	sarnowsc_D2004_126.c.15165.15165.2	160	913.153	GUU	-HPO3 + H2O	GUU -HPO3 + H2O	2544.87	2544.87	1273.44	2	-0.8	0.01027	25.18
GFGFVTFENSADADR-F4-GU	db|PROT01|FOX1_RRM1	sarnowsc_D2004_123.c.16281.16281.2	sarnowsc_D2004_123.c.16021.16021.2	160	589.117	GU	-HPO3	GU -HPO3/AU -H3PO3 + H2O	2220.84	2220.84	1111.43	2	0.2	0.05205	25.18
GFGFVTFENSADADR-F4-GUU	db|PROT01|FOX1_RRM1	sarnowsc_D2004_123.c.16050.16050.2	sarnowsc_D2004_123.c.16002.16002.2	160	913.153	GUU	-HPO3 + H2O	GUU -HPO3 + H2O	2544.87	2544.87	1273.44	2	-2	0.01084	25.18
GFGFVTFENSADADR-F4-CG	db|PROT01|FOX1_RRM1	sarnowsc_D2004_119.c.12682.12682.3	sarnowsc_D2004_119.c.12896.12896.3	160	668.099	CG		CG	2299.82	2299.82	767.614	3	-0.7	0.02836	25.18
LHVSNIPYRFR-P7-U	db|PROT01|FOX1_RRM1	sarnowsc_D2004_125.c.10415.10415.3	sarnowsc_D2004_125.c.10825.10825.3	125	306.025	U	-H2O	U -H2O	1706.79	1706.79	569.938	3	-1.9	0.04729	25.17
GFGFVTFENSADADR-F4-GUU	db|PROT01|FOX1_RRM1	sarnowsc_D2004_123.c.21175.21175.2	sarnowsc_D2004_123.c.21337.21337.2	160	895.142	GUU	-HPO3	GUU -HPO3	2526.86	2526.86	1264.44	2	-0.5	0.00786	25.17
GFGFVTFENSADADR-F4-GU	db|PROT01|FOX1_RRM1	sarnowsc_D2004_124.c.09634.09634.3	sarnowsc_D2004_124.c.09294.09294.3	160	587.101	GU	-H3PO3	GU -H3PO3	2218.82	2218.82	740.614	3	-2	0.06646	25.17
LHVSNIPYR-V3-GU	db|PROT01|FOX1_RRM1	sarnowsc_D2004_126.c.13294.13294.3	sarnowsc_D2004_126.c.13223.13223.3	121	651.073	GU	-H2O	GU -H2O/AU -H2	1748.67	1748.67	583.898	3	0.1	0.06324	25.17
LHVSNIPYR-P7-CG	db|PROT01|FOX1_RRM1	sarnowsc_D2004_126.c.04663.04663.2	sarnowsc_D2004_126.c.04615.04615.2	125	666.084	CG	-H2	CG -H2	1763.68	1763.68	882.848	2	-1.4	0.02401	25.16
GFGFVTFENSADADRAR-V5-GU	db|PROT01|FOX1_RRM1	sarnowsc_D2004_119.c.09202.09202.3	sarnowsc_D2004_119.c.09702.09702.3	161	607.128	GU	-HPO3 + H2O	GU -HPO3 + H2O	2465.99	2465.99	823.004	3	0.4	0.1183	25.15
GFGFVTFENSADADR-F4-AGUU	db|PROT01|FOX1_RRM1	sarnowsc_D2004_119.c.19759.19759.2	sarnowsc_D2004_119.c.19522.19522.2	160	1224.19	AGUU	-HPO3	AGUU -HPO3	2855.92	2855.92	1428.97	2	-0.1	0.02101	25.15
GFGFVTFENSADADR-F4-GUU	db|PROT01|FOX1_RRM1	sarnowsc_D2004_124.c.13458.13458.2	sarnowsc_D2004_124.c.13573.13573.2	160	913.153	GUU	-HPO3 + H2O	GUU -HPO3 + H2O	2544.87	2544.87	1273.44	2	-0.3	0.00828	25.14
RLHVSNIPHR-I7-U	db|PROT01|FOX1_RRM1	sarnowsc_D2004_123.c.04271.04271.4	sarnowsc_D2004_123.c.04261.04261.4	124	322.02	U	-H2	U -H2	1549.72	1549.71	388.436	4	-2.4	0.0406	25.14
GFGFVTFENSADADR-V5-GU	db|PROT01|FOX1_RRM1	sarnowsc_D2004_123.c.10367.10367.3	sarnowsc_D2004_123.c.10654.10654.3	161	607.128	GU	-HPO3 + H2O	GU -HPO3 + H2O	2238.85	2238.85	747.29	3	-0.7	0.03898	25.13
GFGFVTFENSADADR-G3-CG	db|PROT01|FOX1_RRM1	sarnowsc_D2004_119.c.14242.14242.3	sarnowsc_D2004_119.c.13643.13643.3	159	668.099	CG		CG	2299.82	2299.82	767.613	3	-2.1	0.046	25.13
GFGFVTFENSADADR-F4-CGU	db|PROT01|FOX1_RRM1	sarnowsc_D2004_120.c.12504.12504.3	sarnowsc_D2004_120.c.12486.12486.3	160	912.169	CGU	-HPO3 + H2O	CGU -HPO3 + H2O	2543.89	2543.89	848.97	3	-1.1	0.03795	25.13
GFGFVTFENSADADR-V5-GU	db|PROT01|FOX1_RRM1	sarnowsc_D2004_120.c.10789.10789.2	sarnowsc_D2004_120.c.10717.10717.2	161	589.117	GU	-HPO3	GU -HPO3/AU -H3PO3 + H2O	2220.84	2220.84	1111.43	2	-0.6	0.03665	25.13
GFGFVTFENSADADR-F4-AGU	db|PROT01|FOX1_RRM1	sarnowsc_D2004_124.c.18726.18726.2	sarnowsc_D2004_124.c.18507.18507.2	160	998.136	AGU		AGU	2629.86	2629.86	1315.94	2	-0.3	0.02414	25.12
GFGFVTFENSADADR-F4-AGU	db|PROT01|FOX1_RRM1	sarnowsc_D2004_124.c.17621.17621.2	sarnowsc_D2004_124.c.17144.17144.2	160	998.136	AGU		AGU	2629.86	2629.85	1315.94	2	-0.9	0.02723	25.12
GFGFVTFENSADADR-F4-CGU	db|PROT01|FOX1_RRM1	sarnowsc_D2004_119.c.17034.17034.2	sarnowsc_D2004_119.c.16847.16847.2	160	974.125	CGU		CGU	2605.85	2605.84	1303.93	2	-2.7	0.03118	25.1
RLHVSNIPYR-P8-GU	db|PROT01|FOX1_RRM1	sarnowsc_D2004_126.c.08875.08875.2	sarnowsc_D2004_126.c.09377.09377.2	125	667.068	GU	-H2	GU -H2	1920.77	1920.77	961.391	2	-0.6	0.11797	25.1
GFGFVTFENSADADR-F4-AGUU	db|PROT01|FOX1_RRM1	sarnowsc_D2004_125.c.13842.13842.3	sarnowsc_D2004_125.c.13239.13239.3	160	1242.2	AGUU	-HPO3 + H2O	AGUU -HPO3 + H2O	2873.93	2873.92	958.982	3	-1.2	0.03105	25.1
GFGFVTFENSADADR-T6-GUU	db|PROT01|FOX1_RRM1	sarnowsc_D2004_120.c.13280.13280.3	sarnowsc_D2004_120.c.13474.13474.3	162	913.153	GUU	-HPO3 + H2O	GUU -HPO3 + H2O	2544.87	2544.87	849.299	3	-0.6	0.02542	25.09
EKLHGTVVEGR-L3-GU	db|PROT01|FOX1_RRM1	sarnowsc_D2004_119.c.06879.06879.3	sarnowsc_D2004_119.c.06825.06825.3	176	651.073	GU	-H2O	GU -H2O/AU -H2	1874.73	1874.73	625.919	3	-0.8	0.05413	25.08
GFGFVTFENSADADR-F4-AU	db|PROT01|FOX1_RRM1	sarnowsc_D2004_120.c.20198.20198.2	sarnowsc_D2004_120.c.20194.20194.2	160	571.106	AU	-H3PO3	AU -H3PO3	2202.83	2202.83	1102.42	2	0.2	0.04345	25.06
GFGFVTFENSADADR-F4-GU	db|PROT01|FOX1_RRM1	sarnowsc_D2004_123.c.18686.18686.3	sarnowsc_D2004_123.c.18644.18644.3	160	587.101	GU	-H3PO3	GU -H3PO3	2218.82	2218.82	740.615	3	-0.6	0.02923	25.06
LHVSNIPYR-P7-GU	db|PROT01|FOX1_RRM1	sarnowsc_D2004_126.c.11074.11074.3	sarnowsc_D2004_126.c.11075.11075.3	125	669.083	GU		GU	1766.68	1766.68	589.901	3	-1.4	0.06146	25.05
GFGFVTFENSADADR-F4-GU	db|PROT01|FOX1_RRM1	sarnowsc_D2004_124.c.11643.11643.3	sarnowsc_D2004_124.c.11654.11654.3	160	589.117	GU	-HPO3	GU -HPO3/AU -H3PO3 + H2O	2220.84	2220.84	741.288	3	0.5	0.02849	25.05
LHVSNIPHR-V3-AGU	db|PROT01|FOX1_RRM1	sarnowsc_D2004_124.c.08345.08345.3	sarnowsc_D2004_124.c.08306.08306.3	121	998.136	AGU		AGU	2069.73	2069.73	690.918	3	0	0.08183	25.05
GFGFVTFENSADADR-V5-AU	db|PROT01|FOX1_RRM1	sarnowsc_D2004_119.c.12613.12613.2	sarnowsc_D2004_119.c.12647.12647.2	161	571.106	AU	-H3PO3	AU -H3PO3	2202.83	2202.83	1102.42	2	1	0.02031	25.05
GSKGFGFVTFENSADADR-F7-AGUU	db|PROT01|FOX1_RRM1	sarnowsc_D2004_124.c.09653.09653.4	sarnowsc_D2004_124.c.10068.10068.4	160	1242.2	AGUU	-HPO3 + H2O	AGUU -HPO3 + H2O	3146.08	3146.07	787.526	4	-1.2	0.02177	25.04
GFGFVTFENSADADR-F4-GU	db|PROT01|FOX1_RRM1	sarnowsc_D2004_120.c.13311.13311.3	sarnowsc_D2004_120.c.13055.13055.3	160	589.117	GU	-HPO3	GU -HPO3/AU -H3PO3 + H2O	2220.84	2220.83	741.286	3	-2	0.03345	25.04
GSKGFGFVTFENSADADR-F7-AGUU	db|PROT01|FOX1_RRM1	sarnowsc_D2004_123.c.17773.17773.3	sarnowsc_D2004_123.c.17818.17818.3	160	1242.2	AGUU	-HPO3 + H2O	AGUU -HPO3 + H2O	3146.08	3146.07	1049.7	3	-1.3	0.01169	25.04
GFGFVTFENSADADR-F2-GU	db|PROT01|FOX1_RRM1	sarnowsc_D2004_124.c.19707.19707.3	sarnowsc_D2004_124.c.19991.19991.3	158	607.128	GU	-HPO3 + H2O	GU -HPO3 + H2O	2238.85	2238.84	747.289	3	-2.4	0.05609	25.03
GFGFVTFENSADADR-G3-GU	db|PROT01|FOX1_RRM1	sarnowsc_D2004_119.c.15165.15165.3	sarnowsc_D2004_119.c.15115.15115.3	159	589.117	GU	-HPO3	GU -HPO3/AU -H3PO3 + H2O	2220.84	2220.84	741.288	3	0.3	0.03606	25.02
GFGFVTFENSADADR-F4-GUU	db|PROT01|FOX1_RRM1	sarnowsc_D2004_124.c.27623.27623.2	sarnowsc_D2004_124.c.27659.27659.2	160	895.142	GUU	-HPO3	GUU -HPO3	2526.86	2526.86	1264.44	2	-1	0.04902	25.02
RLHVSNIPYR-Y9-GU	db|PROT01|FOX1_RRM1	sarnowsc_D2004_126.c.08718.08718.3	sarnowsc_D2004_126.c.08891.08891.3	126	667.068	GU	-H2	GU -H2	1920.77	1920.77	641.263	3	-0.5	0.07025	25.02
RLHVSNIPHR-H3-GUU	db|PROT01|FOX1_RRM1	sarnowsc_D2004_124.c.05873.05873.3	sarnowsc_D2004_124.c.05552.05552.3	120	895.142	GUU	-HPO3	GUU -HPO3	2122.84	2122.84	708.62	3	-0.2	0.09303	25.01
GFGFVTFENSADADR-V5-GU	db|PROT01|FOX1_RRM1	sarnowsc_D2004_125.c.11410.11410.3	sarnowsc_D2004_125.c.10807.10807.3	161	607.128	GU	-HPO3 + H2O	GU -HPO3 + H2O	2238.85	2238.85	747.29	3	-0.9	0.03667	25.01
RLHVSNIPHR-V4-U	db|PROT01|FOX1_RRM1	sarnowsc_D2004_123.c.03507.03507.4	sarnowsc_D2004_123.c.03433.03433.4	121	322.02	U	-H2	U -H2	1549.72	1549.71	388.436	4	-2	0.06991	25.01
GFGFVTFENSADADR-V5-AGUU	db|PROT01|FOX1_RRM1	sarnowsc_D2004_124.c.27551.27551.2	sarnowsc_D2004_124.c.27203.27203.2	161	1222.18	AGUU	-H3PO3	AGUU -H3PO3	2853.9	2853.9	1427.96	2	-1.1	0.0246	25.01
GFGFVTFENSADADR-F4-G	db|PROT01|FOX1_RRM1	sarnowsc_D2004_119.c.12410.12410.2	sarnowsc_D2004_119.c.12434.12434.2	160	363.058	G		G	1994.78	1994.78	998.397	2	-1	0.01855	25.01
GFGFVTFENSADADR-F4-GU	db|PROT01|FOX1_RRM1	sarnowsc_D2004_124.c.18132.18132.2	sarnowsc_D2004_124.c.18144.18144.2	160	587.101	GU	-H3PO3	GU -H3PO3	2218.82	2218.83	1110.42	2	1.5	0.01658	25
LHVSNIPYRFRDPDLR-P7-GU	db|PROT01|FOX1_RRM1	sarnowsc_D2004_125.c.11205.11205.4	sarnowsc_D2004_125.c.11150.11150.4	125	669.083	GU		GU	2666.14	2666.14	667.543	4	-0.3	0.0315	25
GFGFVTFENSADADR-V5-GU	db|PROT01|FOX1_RRM1	sarnowsc_D2004_125.c.23791.23791.3	sarnowsc_D2004_125.c.23228.23228.3	161	607.128	GU	-HPO3 + H2O	GU -HPO3 + H2O	2238.85	2238.84	747.289	3	-2.3	0.06398	24.98
GFGFVTFENSADADR-T6-GU	db|PROT01|FOX1_RRM1	sarnowsc_D2004_120.c.08369.08369.3	sarnowsc_D2004_120.c.08284.08284.3	162	607.128	GU	-HPO3 + H2O	GU -HPO3 + H2O	2238.85	2238.85	747.291	3	0.4	0.03789	24.98
LHVSNIPYR-H2-GU	db|PROT01|FOX1_RRM1	sarnowsc_D2004_125.c.12557.12557.3	sarnowsc_D2004_125.c.12561.12561.3	120	651.073	GU	-H2O	GU -H2O/AU -H2	1748.67	1748.67	583.897	3	-1.1	0.04973	24.98
GFGFVTFENSADADR-G3-AGUU	db|PROT01|FOX1_RRM1	sarnowsc_D2004_125.c.12848.12848.3	sarnowsc_D2004_125.c.12311.12311.3	159	1242.2	AGUU	-HPO3 + H2O	AGUU -HPO3 + H2O	2873.93	2873.92	958.982	3	-1.9	0.02155	24.97
LHVSNIPYR-P7-GU	db|PROT01|FOX1_RRM1	sarnowsc_D2004_126.c.04718.04718.2	sarnowsc_D2004_126.c.04762.04762.2	125	669.083	GU		GU	1766.68	1766.68	884.348	2	-0.8	0.00864	24.97
GFGFVTFENSADADR-F4-AGUU	db|PROT01|FOX1_RRM1	sarnowsc_D2004_125.c.30537.30537.3	sarnowsc_D2004_125.c.30721.30721.3	160	1242.2	AGUU	-HPO3 + H2O	AGUU -HPO3 + H2O	2873.93	2873.92	958.983	3	-1	0.01391	24.97
GFGFVTFENSADADR-G3-AGUU	db|PROT01|FOX1_RRM1	sarnowsc_D2004_125.c.15406.15406.2	sarnowsc_D2004_125.c.15315.15315.2	159	1242.2	AGUU	-HPO3 + H2O	AGUU -HPO3 + H2O	2873.93	2873.93	1437.97	2	-0.1	0.05316	24.96
GFGFVTFENSADADR-F4-G	db|PROT01|FOX1_RRM1	sarnowsc_D2004_119.c.12509.12509.2	sarnowsc_D2004_119.c.12490.12490.2	160	361.042	G	-H2	G -H2	1992.76	1992.76	997.389	2	-0.5	0.02921	24.96
GSKGFGFVTFENSADADR-G6-GU	db|PROT01|FOX1_RRM1	sarnowsc_D2004_120.c.08739.08739.3	sarnowsc_D2004_120.c.08791.08791.3	159	607.128	GU	-HPO3 + H2O	GU -HPO3 + H2O	2511	2511	838.006	3	-1	0.01436	24.95
GFGFVTFENSADADR-F4-CGU	db|PROT01|FOX1_RRM1	sarnowsc_D2004_119.c.16538.16538.3	sarnowsc_D2004_119.c.16730.16730.3	160	974.125	CGU		CGU	2605.85	2605.84	869.621	3	-2.8	0.03834	24.95
GFGFVTFENSADADR-F4-GU	db|PROT01|FOX1_RRM1	sarnowsc_D2004_120.c.14163.14163.2	sarnowsc_D2004_120.c.14226.14226.2	160	587.101	GU	-H3PO3	GU -H3PO3	2218.82	2218.82	1110.42	2	-2.2	0.03839	24.95
RLHVSNIPYR-Y9-GU	db|PROT01|FOX1_RRM1	sarnowsc_D2004_125.c.04783.04783.3	sarnowsc_D2004_125.c.04845.04845.3	126	667.068	GU	-H2	GU -H2	1920.77	1920.77	641.263	3	-0.4	0.04845	24.94
GFGFVTFENSADADR-V5-GU	db|PROT01|FOX1_RRM1	sarnowsc_D2004_119.c.10749.10749.3	sarnowsc_D2004_119.c.10794.10794.3	161	589.117	GU	-HPO3	GU -HPO3/AU -H3PO3 + H2O	2220.84	2220.84	741.287	3	-0.7	0.02391	24.94
GFGFVTFENSADADR-F2-AGUU	db|PROT01|FOX1_RRM1	sarnowsc_D2004_125.c.17927.17927.4	sarnowsc_D2004_125.c.17941.17941.4	158	1224.19	AGUU	-HPO3	AGUU -HPO3	2855.92	2855.92	714.987	4	-0.4	0.06138	24.93
LHVSNIPYRFRDPDLR-P7-U	db|PROT01|FOX1_RRM1	sarnowsc_D2004_126.c.10474.10474.3	sarnowsc_D2004_126.c.10462.10462.3	125	322.02	U	-H2	U -H2	2319.08	2319.08	774.034	3	-0.8	0.0867	24.92
GFGFVTFENSADADR-F4-CG	db|PROT01|FOX1_RRM1	sarnowsc_D2004_119.c.11984.11984.3	sarnowsc_D2004_119.c.11694.11694.3	160	668.099	CG		CG	2299.82	2299.82	767.614	3	-0.8	0.02033	24.92
GFGFVTFENSADADR-V5-GU	db|PROT01|FOX1_RRM1	sarnowsc_D2004_124.c.12053.12053.2	sarnowsc_D2004_124.c.12096.12096.2	161	605.112	GU	-H3PO3 + H2O	GU -H3PO3 + H2O	2236.83	2236.83	1119.42	2	-0.2	0.00776	24.91
GFGFVTFENSADADR-F2-AGUU	db|PROT01|FOX1_RRM1	sarnowsc_D2004_120.c.12136.12136.3	sarnowsc_D2004_120.c.12237.12237.3	158	1224.19	AGUU	-HPO3	AGUU -HPO3	2855.92	2855.92	952.98	3	-0.2	0.03672	24.9
GFGFVTFENSADADR-F4-AGUU	db|PROT01|FOX1_RRM1	sarnowsc_D2004_120.c.28356.28356.3	sarnowsc_D2004_120.c.28136.28136.3	160	1224.19	AGUU	-HPO3	AGUU -HPO3	2855.92	2855.91	952.978	3	-2	0.0215	24.89
GFGFVTFENSADADR-V5-AU	db|PROT01|FOX1_RRM1	sarnowsc_D2004_123.c.24682.24682.2	sarnowsc_D2004_123.c.24637.24637.2	161	571.106	AU	-H3PO3	AU -H3PO3	2202.83	2202.83	1102.42	2	-0.6	0.0588	24.88
GFGFVTFENSADADR-F4-AGUU	db|PROT01|FOX1_RRM1	sarnowsc_D2004_123.c.30939.30939.3	sarnowsc_D2004_123.c.30742.30742.3	160	1242.2	AGUU	-HPO3 + H2O	AGUU -HPO3 + H2O	2873.93	2873.92	958.982	3	-1.9	0.01943	24.88
GFGFVTFENSADADR-F4-AGUU	db|PROT01|FOX1_RRM1	sarnowsc_D2004_123.c.30832.30832.3	sarnowsc_D2004_123.c.30771.30771.3	160	1224.19	AGUU	-HPO3	AGUU -HPO3	2855.92	2855.91	952.978	3	-2.5	0.02765	24.88
GFGFVTFENSADADR-F4-GU	db|PROT01|FOX1_RRM1	sarnowsc_D2004_124.c.27746.27746.2	sarnowsc_D2004_124.c.27705.27705.2	160	589.117	GU	-HPO3	GU -HPO3/AU -H3PO3 + H2O	2220.84	2220.83	1111.42	2	-2.5	0.02708	24.88
GFGFVTFENSADADR-F4-AGU	db|PROT01|FOX1_RRM1	sarnowsc_D2004_119.c.19496.19496.3	sarnowsc_D2004_119.c.19916.19916.3	160	998.136	AGU		AGU	2629.86	2629.85	877.626	3	-1.4	0.04401	24.88
GFGFVTFENSADADR-F4-AU	db|PROT01|FOX1_RRM1	sarnowsc_D2004_124.c.18617.18617.2	sarnowsc_D2004_124.c.18250.18250.2	160	571.106	AU	-H3PO3	AU -H3PO3	2202.83	2202.82	1102.42	2	-2.5	0.0176	24.87
GFGFVTFENSADADR-F2-GU	db|PROT01|FOX1_RRM1	sarnowsc_D2004_119.c.18257.18257.3	sarnowsc_D2004_119.c.18259.18259.3	158	587.101	GU	-H3PO3	GU -H3PO3	2218.82	2218.82	740.615	3	-1.2	0.03109	24.87
GFGFVTFENSADADR-V5-GU	db|PROT01|FOX1_RRM1	sarnowsc_D2004_125.c.12078.12078.3	sarnowsc_D2004_125.c.12031.12031.3	161	607.128	GU	-HPO3 + H2O	GU -HPO3 + H2O	2238.85	2238.84	747.289	3	-1.9	0.02745	24.87
LHVSNIPHRFR-P7-U	db|PROT01|FOX1_RRM1	sarnowsc_D2004_123.c.05492.05492.4	sarnowsc_D2004_123.c.05252.05252.4	125	306.025	U	-H2O	U -H2O	1680.79	1680.79	421.204	4	-1.5	0.0495	24.87
GFGFVTFENSADADR-V5-GUU	db|PROT01|FOX1_RRM1	sarnowsc_D2004_124.c.11112.11112.3	sarnowsc_D2004_124.c.11166.11166.3	161	913.153	GUU	-HPO3 + H2O	GUU -HPO3 + H2O	2544.87	2544.88	849.3	3	0.7	0.02992	24.87
GFGFVTFENSADADR-F4-AGUU	db|PROT01|FOX1_RRM1	sarnowsc_D2004_124.c.20112.20112.2	sarnowsc_D2004_124.c.19543.19543.2	160	1224.19	AGUU	-HPO3	AGUU -HPO3	2855.92	2855.91	1428.96	2	-2.9	0.01533	24.86
LHVSNIPYRFR-P7-GU	db|PROT01|FOX1_RRM1	sarnowsc_D2004_126.c.14350.14350.3	sarnowsc_D2004_126.c.14369.14369.3	125	651.073	GU	-H2O	GU -H2O/AU -H2	2051.84	2051.84	684.954	3	-0.7	0.03076	24.85
GFGFVTFENSADADR-F4-AGUU	db|PROT01|FOX1_RRM1	sarnowsc_D2004_123.c.12660.12660.3	sarnowsc_D2004_123.c.12668.12668.3	160	1224.19	AGUU	-HPO3	AGUU -HPO3	2855.92	2855.92	952.98	3	0	0.0318	24.85
GFGFVTFENSADADR-F2-GU	db|PROT01|FOX1_RRM1	sarnowsc_D2004_120.c.19244.19244.3	sarnowsc_D2004_120.c.19647.19647.3	158	607.128	GU	-HPO3 + H2O	GU -HPO3 + H2O	2238.85	2238.84	747.289	3	-2.2	0.05324	24.83
GFGFVTFENSADADR-F2-AGUU	db|PROT01|FOX1_RRM1	sarnowsc_D2004_123.c.21338.21338.2	sarnowsc_D2004_123.c.21544.21544.2	158	1224.19	AGUU	-HPO3	AGUU -HPO3	2855.92	2855.91	1428.96	2	-1.9	0.02263	24.82
LHVSNIPHRFR-P7-U	db|PROT01|FOX1_RRM1	sarnowsc_D2004_123.c.05977.05977.3	sarnowsc_D2004_123.c.06475.06475.3	125	306.025	U	-H2O	U -H2O	1680.79	1680.79	561.271	3	-0.3	0.03246	24.82
GFGFVTFENSADADR-V5-GU	db|PROT01|FOX1_RRM1	sarnowsc_D2004_124.c.10859.10859.3	sarnowsc_D2004_124.c.10252.10252.3	161	607.128	GU	-HPO3 + H2O	GU -HPO3 + H2O	2238.85	2238.85	747.291	3	-0.1	0.0375	24.82
GFGFVTFENSADADR-F2-GUU	db|PROT01|FOX1_RRM1	sarnowsc_D2004_124.c.20951.20951.3	sarnowsc_D2004_124.c.21314.21314.3	158	895.142	GUU	-HPO3	GUU -HPO3	2526.86	2526.86	843.296	3	-0.2	0.04857	24.82
GFGFVTFENSADADR-V5-GU	db|PROT01|FOX1_RRM1	sarnowsc_D2004_126.c.12480.12480.3	sarnowsc_D2004_126.c.12916.12916.3	161	607.128	GU	-HPO3 + H2O	GU -HPO3 + H2O	2238.85	2238.85	747.29	3	-0.8	0.03164	24.82
LHVSNIPYR-Y8-GU	db|PROT01|FOX1_RRM1	sarnowsc_D2004_125.c.10899.10899.3	sarnowsc_D2004_125.c.10871.10871.3	126	667.068	GU	-H2	GU -H2	1764.67	1764.66	589.229	3	-1	0.08755	24.8
GFGFVTFENSADADR-F4-AGUU	db|PROT01|FOX1_RRM1	sarnowsc_D2004_119.c.28575.28575.3	sarnowsc_D2004_119.c.28627.28627.3	160	1224.19	AGUU	-HPO3	AGUU -HPO3	2855.92	2855.91	952.979	3	-0.6	0.02877	24.8
GFGFVTFENSADADR-V5-GU	db|PROT01|FOX1_RRM1	sarnowsc_D2004_119.c.11672.11672.3	sarnowsc_D2004_119.c.11144.11144.3	161	589.117	GU	-HPO3	GU -HPO3/AU -H3PO3 + H2O	2220.84	2220.84	741.287	3	-0.1	0.02708	24.8
GFGFVTFENSADADR-F2-GU	db|PROT01|FOX1_RRM1	sarnowsc_D2004_124.c.27188.27188.3	sarnowsc_D2004_124.c.27417.27417.3	158	607.128	GU	-HPO3 + H2O	GU -HPO3 + H2O	2238.85	2238.84	747.289	3	-1.9	0.05696	24.79
GFGFVTFENSADADR-V5-AGUU	db|PROT01|FOX1_RRM1	sarnowsc_D2004_124.c.16087.16087.4	sarnowsc_D2004_124.c.16408.16408.4	161	1242.2	AGUU	-HPO3 + H2O	AGUU -HPO3 + H2O	2873.93	2873.92	719.489	4	-1.3	0.0369	24.79
GFGFVTFENSADADR-F4-AGU	db|PROT01|FOX1_RRM1	sarnowsc_D2004_119.c.14421.14421.2	sarnowsc_D2004_119.c.14520.14520.2	160	916.154	AGU	-H3PO3	AGU -H3PO3	2547.88	2547.88	1274.95	2	0.3	0.02832	24.79
LHVSNIPHR-P7-U	db|PROT01|FOX1_RRM1	sarnowsc_D2004_124.c.05244.05244.3	sarnowsc_D2004_124.c.05203.05203.3	125	322.02	U	-H2	U -H2	1393.61	1393.61	465.545	3	-1.9	0.04012	24.75
LHVSNIPHR-H2-GU	db|PROT01|FOX1_RRM1	sarnowsc_D2004_124.c.07648.07648.3	sarnowsc_D2004_124.c.07601.07601.3	120	669.083	GU		GU	1740.68	1740.67	581.232	3	-2	0.05866	24.74
GFGFVTFENSADADR-F2-AGUU	db|PROT01|FOX1_RRM1	sarnowsc_D2004_125.c.26583.26583.2	sarnowsc_D2004_125.c.26915.26915.2	158	1222.18	AGUU	-H3PO3	AGUU -H3PO3	2853.9	2853.9	1427.96	2	-0.1	0.02125	24.74
GFGFVTFENSADADR-F4-AGUU	db|PROT01|FOX1_RRM1	sarnowsc_D2004_123.c.30108.30108.3	sarnowsc_D2004_123.c.30228.30228.3	160	1242.2	AGUU	-HPO3 + H2O	AGUU -HPO3 + H2O	2873.93	2873.92	958.983	3	-0.7	0.0252	24.74
GFGFVTFENSADADRAR-G1-GUU	db|PROT01|FOX1_RRM1	sarnowsc_D2004_119.c.12654.12654.3	sarnowsc_D2004_119.c.12746.12746.3	157	913.153	GUU	-HPO3 + H2O	GUU -HPO3 + H2O	2772.01	2772.01	925.011	3	-0.9	0.11858	24.72
GFGFVTFENSADADR-F4-CG	db|PROT01|FOX1_RRM1	sarnowsc_D2004_125.c.17514.17514.2	sarnowsc_D2004_125.c.17500.17500.2	160	604.128	CG	-H3PO3 + H2O	CG -H3PO3 + H2O	2235.85	2235.85	1118.93	2	-0.8	0.01649	24.71
GFGFVTFENSADADR-V5-AGUU	db|PROT01|FOX1_RRM1	sarnowsc_D2004_124.c.15501.15501.4	sarnowsc_D2004_124.c.16089.16089.4	161	1242.2	AGUU	-HPO3 + H2O	AGUU -HPO3 + H2O	2873.93	2873.93	719.49	4	0.6	0.03908	24.71
GFGFVTFENSADADR-V5-AGUU	db|PROT01|FOX1_RRM1	sarnowsc_D2004_125.c.15828.15828.4	sarnowsc_D2004_125.c.16382.16382.4	161	1242.2	AGUU	-HPO3 + H2O	AGUU -HPO3 + H2O	2873.93	2873.92	719.488	4	-1.5	0.03724	24.7
LHVSNIPHR-P7-GU	db|PROT01|FOX1_RRM1	sarnowsc_D2004_123.c.05949.05949.2	sarnowsc_D2004_123.c.05935.05935.2	125	669.083	GU		GU	1740.68	1740.68	871.346	2	-0.9	0.1087	24.7
GSKGFGFVTFENSADADR-G6-GU	db|PROT01|FOX1_RRM1	sarnowsc_D2004_124.c.09187.09187.3	sarnowsc_D2004_124.c.09174.09174.3	159	589.117	GU	-HPO3	GU -HPO3/AU -H3PO3 + H2O	2492.99	2492.99	832.003	3	-0.5	0.06527	24.7
GFGFVTFENSADADR-V5-GU	db|PROT01|FOX1_RRM1	sarnowsc_D2004_119.c.18198.18198.2	sarnowsc_D2004_119.c.18200.18200.2	161	587.101	GU	-H3PO3	GU -H3PO3	2218.82	2218.82	1110.42	2	-0.5	0.01695	24.7
GFGFVTFENSADADR-V5-GU	db|PROT01|FOX1_RRM1	sarnowsc_D2004_125.c.23141.23141.2	sarnowsc_D2004_125.c.23677.23677.2	161	589.117	GU	-HPO3	GU -HPO3/AU -H3PO3 + H2O	2220.84	2220.83	1111.42	2	-2.3	0.02349	24.7
GFGFVTFENSADADR-F4-GU	db|PROT01|FOX1_RRM1	sarnowsc_D2004_120.c.11461.11461.3	sarnowsc_D2004_120.c.11051.11051.3	160	589.117	GU	-HPO3	GU -HPO3/AU -H3PO3 + H2O	2220.84	2220.84	741.288	3	0.7	0.03297	24.69
GFGFVTFENSADADR-F4-AGU	db|PROT01|FOX1_RRM1	sarnowsc_D2004_124.c.23011.23011.3	sarnowsc_D2004_124.c.23073.23073.3	160	996.12	AGU	-H2	AGU -H2	2627.84	2627.84	876.956	3	0.6	0.02972	24.69
GFGFVTFENSADADR-F4-AGUU	db|PROT01|FOX1_RRM1	sarnowsc_D2004_124.c.20774.20774.2	sarnowsc_D2004_124.c.20208.20208.2	160	1224.19	AGUU	-HPO3	AGUU -HPO3	2855.92	2855.91	1428.96	2	-1.9	0.02952	24.68
GFGFVTFENSADADR-F4-AGUU	db|PROT01|FOX1_RRM1	sarnowsc_D2004_125.c.19860.19860.2	sarnowsc_D2004_125.c.19957.19957.2	160	1224.19	AGUU	-HPO3	AGUU -HPO3	2855.92	2855.91	1428.96	2	-2.9	0.02871	24.68
LHVSNIPHRFR-P7-U	db|PROT01|FOX1_RRM1	sarnowsc_D2004_123.c.04228.04228.3	sarnowsc_D2004_123.c.04463.04463.3	125	306.025	U	-H2O	U -H2O	1680.79	1680.79	561.27	3	-1.3	0.019	24.68
GFGFVTFENSADADR-F4-AGU	db|PROT01|FOX1_RRM1	sarnowsc_D2004_119.c.19053.19053.2	sarnowsc_D2004_119.c.19006.19006.2	160	998.136	AGU		AGU	2629.86	2629.86	1315.94	2	0.6	0.02245	24.68
GFGFVTFENSADADR-F4-GU	db|PROT01|FOX1_RRM1	sarnowsc_D2004_120.c.13940.13940.2	sarnowsc_D2004_120.c.14483.14483.2	160	607.128	GU	-HPO3 + H2O	GU -HPO3 + H2O	2238.85	2238.84	1120.43	2	-2.3	0.02637	24.68
GSKGFGFVTFENSADADR-F7-AGUU	db|PROT01|FOX1_RRM1	sarnowsc_D2004_123.c.18485.18485.3	sarnowsc_D2004_123.c.18475.18475.3	160	1224.19	AGUU	-HPO3	AGUU -HPO3	3128.06	3128.06	1043.7	3	-0.2	0.04213	24.68
LHVSNIPYR-P7-GU	db|PROT01|FOX1_RRM1	sarnowsc_D2004_125.c.04032.04032.2	sarnowsc_D2004_125.c.04049.04049.2	125	669.083	GU		GU	1766.68	1766.68	884.347	2	-1.2	0.00908	24.67
RLHVSNIPHR-H3-AU	db|PROT01|FOX1_RRM1	sarnowsc_D2004_124.c.05734.05734.3	sarnowsc_D2004_124.c.05419.05419.3	120	653.088	AU		AU	1880.78	1880.78	627.935	3	-0.6	0.01736	24.67
GFGFVTFENSADADR-F2-CG	db|PROT01|FOX1_RRM1	sarnowsc_D2004_120.c.18699.18699.3	sarnowsc_D2004_120.c.18765.18765.3	158	650.089	CG	-H2O	CG -H2O/AC -H2	2281.81	2281.81	761.61	3	-1.2	0.03925	24.67
RLHVSNIPHR-H3-GU	db|PROT01|FOX1_RRM1	sarnowsc_D2004_124.c.06744.06744.3	sarnowsc_D2004_124.c.06832.06832.3	120	651.073	GU	-H2O	GU -H2O/AU -H2	1878.77	1878.77	627.263	3	-0.6	0.01951	24.67
LHVSNIPLR-H2-GU	db|PROT01|FOX1_RRM1	sarnowsc_D2004_120.c.18960.18960.2	sarnowsc_D2004_120.c.18926.18926.2	120	667.068	GU	-H2	GU -H2	1714.69	1714.68	858.349	2	-1.9	0.07487	24.65
GFGFVTFENSADADR-F4-AGUU	db|PROT01|FOX1_RRM1	sarnowsc_D2004_124.c.12182.12182.3	sarnowsc_D2004_124.c.11878.11878.3	160	1224.19	AGUU	-HPO3	AGUU -HPO3	2855.92	2855.91	952.979	3	-1	0.05175	24.64
LHVSNIPHR-H2-AU	db|PROT01|FOX1_RRM1	sarnowsc_D2004_123.c.07225.07225.3	sarnowsc_D2004_123.c.07312.07312.3	120	653.088	AU		AU	1724.68	1724.68	575.901	3	-1	0.07562	24.64
GFGFVTFENSADADR-F4-AGUU	db|PROT01|FOX1_RRM1	sarnowsc_D2004_120.c.29197.29197.3	sarnowsc_D2004_120.c.29016.29016.3	160	1224.19	AGUU	-HPO3	AGUU -HPO3	2855.92	2855.91	952.978	3	-1.8	0.02185	24.63
GFGFVTFENSADADR-F4-AGUU	db|PROT01|FOX1_RRM1	sarnowsc_D2004_120.c.17395.17395.4	sarnowsc_D2004_120.c.17011.17011.4	160	1242.2	AGUU	-HPO3 + H2O	AGUU -HPO3 + H2O	2873.93	2873.93	719.489	4	-0.4	0.05151	24.63
GFGFVTFENSADADR-F4-AGU	db|PROT01|FOX1_RRM1	sarnowsc_D2004_120.c.17954.17954.2	sarnowsc_D2004_120.c.17773.17773.2	160	996.12	AGU	-H2	AGU -H2	2627.84	2627.84	1314.93	2	-0.1	0.03656	24.62
GFGFVTFENSADADR-F4-AGU	db|PROT01|FOX1_RRM1	sarnowsc_D2004_126.c.23265.23265.3	sarnowsc_D2004_126.c.22985.22985.3	160	998.136	AGU		AGU	2629.86	2629.85	877.625	3	-2.1	0.03292	24.62
GFGFVTFENSADADR-V5-AGUU	db|PROT01|FOX1_RRM1	sarnowsc_D2004_126.c.13077.13077.3	sarnowsc_D2004_126.c.13385.13385.3	161	1242.2	AGUU	-HPO3 + H2O	AGUU -HPO3 + H2O	2873.93	2873.93	958.983	3	-0.6	0.02162	24.62
GFGFVTFENSADADR-F2-AGU	db|PROT01|FOX1_RRM1	sarnowsc_D2004_120.c.22461.22461.3	sarnowsc_D2004_120.c.22111.22111.3	158	998.136	AGU		AGU	2629.86	2629.86	877.627	3	0.5	0.04844	24.62
GFGFVTFENSADADR-F2-AGUU	db|PROT01|FOX1_RRM1	sarnowsc_D2004_120.c.18016.18016.4	sarnowsc_D2004_120.c.17477.17477.4	158	1224.19	AGUU	-HPO3	AGUU -HPO3	2855.92	2855.92	714.987	4	-0.4	0.05053	24.6
GFGFVTFENSADADR-F4-GUU	db|PROT01|FOX1_RRM1	sarnowsc_D2004_120.c.21267.21267.3	sarnowsc_D2004_120.c.20964.20964.3	160	895.142	GUU	-HPO3	GUU -HPO3	2526.86	2526.86	843.295	3	-1.5	0.04418	24.59
LHVSNIPYR-P7-CGU	db|PROT01|FOX1_RRM1	sarnowsc_D2004_126.c.11110.11110.2	sarnowsc_D2004_126.c.11237.11237.2	125	974.125	CGU		CGU	2071.72	2071.72	1036.87	2	-0.4	0.05097	24.59
LHVSNIPYR-P7-CGU	db|PROT01|FOX1_RRM1	sarnowsc_D2004_125.c.10346.10346.2	sarnowsc_D2004_125.c.09896.09896.2	125	974.125	CGU		CGU	2071.72	2071.72	1036.87	2	-1	0.05663	24.59
GFGFVTFENSADADR-F4-AGUU	db|PROT01|FOX1_RRM1	sarnowsc_D2004_119.c.19438.19438.2	sarnowsc_D2004_119.c.19161.19161.2	160	1224.19	AGUU	-HPO3	AGUU -HPO3	2855.92	2855.91	1428.96	2	-1.8	0.02807	24.59
GSKGFGFVTFENSADADR-G6-GU	db|PROT01|FOX1_RRM1	sarnowsc_D2004_120.c.08432.08432.3	sarnowsc_D2004_120.c.08139.08139.3	159	607.128	GU	-HPO3 + H2O	GU -HPO3 + H2O	2511	2511	838.007	3	0.1	0.01679	24.59
GFGFVTFENSADADR-V5-GU	db|PROT01|FOX1_RRM1	sarnowsc_D2004_123.c.08625.08625.3	sarnowsc_D2004_123.c.08586.08586.3	161	607.128	GU	-HPO3 + H2O	GU -HPO3 + H2O	2238.85	2238.85	747.29	3	-0.7	0.02528	24.58
RLHVSNIPYR-P8-GU	db|PROT01|FOX1_RRM1	sarnowsc_D2004_125.c.07388.07388.3	sarnowsc_D2004_125.c.07760.07760.3	125	669.083	GU		GU	1922.78	1922.78	641.935	3	-1.1	0.04992	24.58
LHVSNIPHRFRDPDLR-H8-GU	db|PROT01|FOX1_RRM1	sarnowsc_D2004_123.c.11339.11339.3	sarnowsc_D2004_123.c.11286.11286.3	126	651.073	GU	-H2O	GU -H2O/AU -H2	2622.13	2622.13	875.051	3	0.2	0.0276	24.58
LHVSNIPYRFR-P7-GU	db|PROT01|FOX1_RRM1	sarnowsc_D2004_125.c.13928.13928.3	sarnowsc_D2004_125.c.13915.13915.3	125	651.073	GU	-H2O	GU -H2O/AU -H2	2051.84	2051.84	684.954	3	-1.4	0.02425	24.57
RLHVSNIPHR-H3-AU	db|PROT01|FOX1_RRM1	sarnowsc_D2004_123.c.05534.05534.4	sarnowsc_D2004_123.c.05548.05548.4	120	653.088	AU		AU	1880.78	1880.78	471.202	4	-2.5	0.05313	24.57
LHVSNIPLR-V3-GU	db|PROT01|FOX1_RRM1	sarnowsc_D2004_119.c.13596.13596.3	sarnowsc_D2004_119.c.14177.14177.3	121	651.073	GU	-H2O	GU -H2O/AU -H2	1698.69	1698.69	567.238	3	-0.9	0.05107	24.57
RLHVSNIPYR-Y9-CGU	db|PROT01|FOX1_RRM1	sarnowsc_D2004_125.c.08357.08357.3	sarnowsc_D2004_125.c.08675.08675.3	126	972.109	CGU	-H2	CGU -H2	2225.81	2225.81	742.943	3	-1.4	0.01794	24.57
GFGFVTFENSADADR-F2-GU	db|PROT01|FOX1_RRM1	sarnowsc_D2004_124.c.18226.18226.3	sarnowsc_D2004_124.c.18225.18225.3	158	587.101	GU	-H3PO3	GU -H3PO3	2218.82	2218.82	740.616	3	0.2	0.04183	24.56
GFGFVTFENSADADR-F4-G	db|PROT01|FOX1_RRM1	sarnowsc_D2004_123.c.09428.09428.2	sarnowsc_D2004_123.c.09606.09606.2	160	283.092	G	-HPO3	G -HPO3/A -H3PO3 + H2O	1914.81	1914.81	958.414	2	-0.7	0.03212	24.55
GFGFVTFENSADADR-F2-AGUU	db|PROT01|FOX1_RRM1	sarnowsc_D2004_123.c.30798.30798.3	sarnowsc_D2004_123.c.30615.30615.3	158	1242.2	AGUU	-HPO3 + H2O	AGUU -HPO3 + H2O	2873.93	2873.93	958.983	3	-0.1	0.02048	24.55
EKLHGTVVEGR-L3-GU	db|PROT01|FOX1_RRM1	sarnowsc_D2004_119.c.06999.06999.2	sarnowsc_D2004_119.c.06961.06961.2	176	651.073	GU	-H2O	GU -H2O/AU -H2	1874.73	1874.73	938.375	2	-0.3	0.05383	24.55
GFGFVTFENSADADR-F4-AGU	db|PROT01|FOX1_RRM1	sarnowsc_D2004_124.c.18883.18883.3	sarnowsc_D2004_124.c.19236.19236.3	160	998.136	AGU		AGU	2629.86	2629.85	877.625	3	-1.8	0.02191	24.55
GFGFVTFENSADADR-F4-AGU	db|PROT01|FOX1_RRM1	sarnowsc_D2004_124.c.18403.18403.2	sarnowsc_D2004_124.c.18126.18126.2	160	998.136	AGU		AGU	2629.86	2629.85	1315.93	2	-1.7	0.02175	24.55
GFGFVTFENSADADR-F4-ACGU	db|PROT01|FOX1_RRM1	sarnowsc_D2004_119.c.21271.21271.2	sarnowsc_D2004_119.c.21244.21244.2	160	1239.21	ACGU	-H3PO3 + H2O	ACGU -H3PO3 + H2O	2870.93	2870.93	1436.47	2	0.2	0.006	24.54
LHVSNIPHR-P7-CGU	db|PROT01|FOX1_RRM1	sarnowsc_D2004_124.c.06238.06238.3	sarnowsc_D2004_124.c.06000.06000.3	125	974.125	CGU		CGU	2045.72	2045.72	682.914	3	-0.1	0.03863	24.53
GFGFVTFENSADADR-F4-GUU	db|PROT01|FOX1_RRM1	sarnowsc_D2004_123.c.14106.14106.3	sarnowsc_D2004_123.c.13503.13503.3	160	913.153	GUU	-HPO3 + H2O	GUU -HPO3 + H2O	2544.87	2544.87	849.298	3	-1.4	0.04678	24.53
GFGFVTFENSADADR-F4-ACGU	db|PROT01|FOX1_RRM1	sarnowsc_D2004_125.c.21915.21915.2	sarnowsc_D2004_125.c.21916.21916.2	160	1239.21	ACGU	-H3PO3 + H2O	ACGU -H3PO3 + H2O	2870.93	2870.92	1436.47	2	-1.6	0.00852	24.52
GFGFVTFENSADADR-F2-AGUU	db|PROT01|FOX1_RRM1	sarnowsc_D2004_124.c.13646.13646.4	sarnowsc_D2004_124.c.13665.13665.4	158	1242.2	AGUU	-HPO3 + H2O	AGUU -HPO3 + H2O	2873.93	2873.92	719.488	4	-1.7	0.05255	24.52
GSKGFGFVTFENSADADR-G6-AGUU	db|PROT01|FOX1_RRM1	sarnowsc_D2004_124.c.09719.09719.3	sarnowsc_D2004_124.c.09968.09968.3	159	1242.2	AGUU	-HPO3 + H2O	AGUU -HPO3 + H2O	3146.08	3146.08	1049.7	3	0.1	0.02402	24.51
GFGFVTFENSADADR-F4-AGUU	db|PROT01|FOX1_RRM1	sarnowsc_D2004_120.c.12842.12842.3	sarnowsc_D2004_120.c.12374.12374.3	160	1242.2	AGUU	-HPO3 + H2O	AGUU -HPO3 + H2O	2873.93	2873.93	958.985	3	1.5	0.03234	24.51
GFGFVTFENSADADR-F4-AGU	db|PROT01|FOX1_RRM1	sarnowsc_D2004_119.c.18806.18806.3	sarnowsc_D2004_119.c.19162.19162.3	160	998.136	AGU		AGU	2629.86	2629.85	877.625	3	-2.7	0.03818	24.51
GFGFVTFENSADADR-F4-GU	db|PROT01|FOX1_RRM1	sarnowsc_D2004_120.c.13699.13699.2	sarnowsc_D2004_120.c.13281.13281.2	160	605.112	GU	-H3PO3 + H2O	GU -H3PO3 + H2O	2236.83	2236.83	1119.42	2	-3.1	0.03015	24.5
GFGFVTFENSADADR-F4-AGU	db|PROT01|FOX1_RRM1	sarnowsc_D2004_119.c.13899.13899.2	sarnowsc_D2004_119.c.13989.13989.2	160	918.169	AGU	-HPO3	AGU -HPO3	2549.89	2549.89	1275.95	2	-0.7	0.04811	24.49
GFGFVTFENSADADR-F4-AGUU	db|PROT01|FOX1_RRM1	sarnowsc_D2004_124.c.28409.28409.3	sarnowsc_D2004_124.c.28582.28582.3	160	1224.19	AGUU	-HPO3	AGUU -HPO3	2855.92	2855.91	952.979	3	-1.3	0.03322	24.49
GFGFVTFENSADADR-F4-CG	db|PROT01|FOX1_RRM1	sarnowsc_D2004_119.c.13177.13177.3	sarnowsc_D2004_119.c.13224.13224.3	160	666.084	CG	-H2	CG -H2	2297.81	2297.8	766.943	3	-0.3	0.01366	24.49
GFGFVTFENSADADR-F4-GUU	db|PROT01|FOX1_RRM1	sarnowsc_D2004_124.c.11874.11874.2	sarnowsc_D2004_124.c.11872.11872.2	160	913.153	GUU	-HPO3 + H2O	GUU -HPO3 + H2O	2544.87	2544.88	1273.45	2	0.3	0.09784	24.48
RLHVSNIPYR-H3-AU	db|PROT01|FOX1_RRM1	sarnowsc_D2004_126.c.10399.10399.2	sarnowsc_D2004_126.c.10513.10513.2	120	653.088	AU		AU	1906.79	1906.79	954.401	2	-0.4	0.05737	24.47
GSKGFGFVTFENSADADR-F5-GU	db|PROT01|FOX1_RRM1	sarnowsc_D2004_120.c.08704.08704.4	sarnowsc_D2004_120.c.08725.08725.4	158	607.128	GU	-HPO3 + H2O	GU -HPO3 + H2O	2511	2511	628.757	4	-0.6	0.02531	24.47
RLHVSNIPLR-H3-GUU	db|PROT01|FOX1_RRM1	sarnowsc_D2004_120.c.10463.10463.3	sarnowsc_D2004_120.c.10435.10435.3	120	895.142	GUU	-HPO3	GUU -HPO3	2098.86	2098.86	700.628	3	-0.7	0.04588	24.47
LHVSNIPYR-Y8-CGU	db|PROT01|FOX1_RRM1	sarnowsc_D2004_126.c.11855.11855.3	sarnowsc_D2004_126.c.11981.11981.3	126	972.109	CGU	-H2	CGU -H2	2069.71	2069.71	690.91	3	-0.9	0.03989	24.46
GFGFVTFENSADADR-V5-GUU	db|PROT01|FOX1_RRM1	sarnowsc_D2004_126.c.14604.14604.3	sarnowsc_D2004_126.c.14237.14237.3	161	913.153	GUU	-HPO3 + H2O	GUU -HPO3 + H2O	2544.87	2544.87	849.299	3	-0.3	0.02672	24.46
GFGFVTFENSADADR-F4-AGUU	db|PROT01|FOX1_RRM1	sarnowsc_D2004_120.c.19001.19001.2	sarnowsc_D2004_120.c.19130.19130.2	160	1224.19	AGUU	-HPO3	AGUU -HPO3	2855.92	2855.91	1428.96	2	-1.4	0.02738	24.45
GFGFVTFENSADADR-F4-AGUU	db|PROT01|FOX1_RRM1	sarnowsc_D2004_126.c.31226.31226.3	sarnowsc_D2004_126.c.31328.31328.3	160	1224.19	AGUU	-HPO3	AGUU -HPO3	2855.92	2855.91	952.978	3	-2.2	0.02586	24.45
GFGFVTFENSADADR-F4-CGU	db|PROT01|FOX1_RRM1	sarnowsc_D2004_119.c.16588.16588.3	sarnowsc_D2004_119.c.16192.16192.3	160	972.109	CGU	-H2	CGU -H2	2603.83	2603.83	868.951	3	-0.3	0.04351	24.45
GFGFVTFENSADADR-F4-GU	db|PROT01|FOX1_RRM1	sarnowsc_D2004_125.c.15517.15517.2	sarnowsc_D2004_125.c.15484.15484.2	160	589.117	GU	-HPO3	GU -HPO3/AU -H3PO3 + H2O	2220.84	2220.84	1111.43	2	-1.4	0.02564	24.44
LHVSNIPYR-P7-CG	db|PROT01|FOX1_RRM1	sarnowsc_D2004_125.c.03937.03937.2	sarnowsc_D2004_125.c.03616.03616.2	125	666.084	CG	-H2	CG -H2	1763.68	1763.68	882.849	2	-0.1	0.02096	24.43
GFGFVTFENSADADR-F4-AGU	db|PROT01|FOX1_RRM1	sarnowsc_D2004_123.c.18976.18976.3	sarnowsc_D2004_123.c.19546.19546.3	160	998.136	AGU		AGU	2629.86	2629.85	877.626	3	-1.5	0.04807	24.43
GFGFVTFENSADADR-V5-GUU	db|PROT01|FOX1_RRM1	sarnowsc_D2004_123.c.16024.16024.3	sarnowsc_D2004_123.c.16116.16116.3	161	913.153	GUU	-HPO3 + H2O	GUU -HPO3 + H2O	2544.87	2544.87	849.297	3	-2.7	0.02331	24.42
GFGFVTFENSADADR-F4-AGUU	db|PROT01|FOX1_RRM1	sarnowsc_D2004_125.c.12714.12714.3	sarnowsc_D2004_125.c.12736.12736.3	160	1224.19	AGUU	-HPO3	AGUU -HPO3	2855.92	2855.91	952.979	3	-0.6	0.03485	24.41
GFGFVTFENSADADR-F4-AGUU	db|PROT01|FOX1_RRM1	sarnowsc_D2004_123.c.27154.27154.2	sarnowsc_D2004_123.c.27052.27052.2	160	1222.18	AGUU	-H3PO3	AGUU -H3PO3	2853.9	2853.9	1427.96	2	-1	0.09747	24.41
GFGFVTFENSADADR-V5-GU	db|PROT01|FOX1_RRM1	sarnowsc_D2004_119.c.12293.12293.2	sarnowsc_D2004_119.c.12294.12294.2	161	605.112	GU	-H3PO3 + H2O	GU -H3PO3 + H2O	2236.83	2236.83	1119.42	2	-1.2	0.00568	24.4
GFGFVTFENSADADR-V5-AGUU	db|PROT01|FOX1_RRM1	sarnowsc_D2004_125.c.20481.20481.3	sarnowsc_D2004_125.c.20325.20325.3	161	1224.19	AGUU	-HPO3	AGUU -HPO3	2855.92	2855.92	952.98	3	0.1	0.01843	24.38
GFGFVTFENSADADR-F4-GU	db|PROT01|FOX1_RRM1	sarnowsc_D2004_123.c.17055.17055.3	sarnowsc_D2004_123.c.16985.16985.3	160	589.117	GU	-HPO3	GU -HPO3/AU -H3PO3 + H2O	2220.84	2220.84	741.286	3	-1.3	0.02772	24.38
LHVSNIPHRFRDPDLR-R9-CGU	db|PROT01|FOX1_RRM1	sarnowsc_D2004_124.c.10240.10240.3	sarnowsc_D2004_124.c.10239.10239.3	127	974.125	CGU		CGU	2945.18	2945.18	982.734	3	-0.2	0.05699	24.38
LHVSNIPYR-P7-CGU	db|PROT01|FOX1_RRM1	sarnowsc_D2004_125.c.10516.10516.3	sarnowsc_D2004_125.c.09985.09985.3	125	974.125	CGU		CGU	2071.72	2071.72	691.581	3	-1.3	0.05335	24.38
LHVSNIPHRFR-H8-U	db|PROT01|FOX1_RRM1	sarnowsc_D2004_124.c.07129.07129.4	sarnowsc_D2004_124.c.07070.07070.4	126	306.025	U	-H2O	U -H2O	1680.79	1680.79	421.204	4	-1.3	0.05229	24.37
GFGFVTFENSADADR-V5-AGUU	db|PROT01|FOX1_RRM1	sarnowsc_D2004_120.c.15983.15983.4	sarnowsc_D2004_120.c.15414.15414.4	161	1242.2	AGUU	-HPO3 + H2O	AGUU -HPO3 + H2O	2873.93	2873.92	719.489	4	-0.9	0.03547	24.37
LHVSNIPHRFR-P7-GU	db|PROT01|FOX1_RRM1	sarnowsc_D2004_124.c.07108.07108.3	sarnowsc_D2004_124.c.06827.06827.3	125	651.073	GU	-H2O	GU -H2O/AU -H2	2025.84	2025.84	676.286	3	-0.5	0.01331	24.37
GFGFVTFENSADADR-V5-AGUU	db|PROT01|FOX1_RRM1	sarnowsc_D2004_126.c.16476.16476.4	sarnowsc_D2004_126.c.16008.16008.4	161	1242.2	AGUU	-HPO3 + H2O	AGUU -HPO3 + H2O	2873.93	2873.92	719.489	4	-0.9	0.05077	24.37
GFGFVTFENSADADR-F4-GUU	db|PROT01|FOX1_RRM1	sarnowsc_D2004_119.c.15227.15227.3	sarnowsc_D2004_119.c.15525.15525.3	160	913.153	GUU	-HPO3 + H2O	GUU -HPO3 + H2O	2544.87	2544.87	849.299	3	-0.3	0.02364	24.35
GFGFVTFENSADADR-F4-AGU	db|PROT01|FOX1_RRM1	sarnowsc_D2004_125.c.17519.17519.2	sarnowsc_D2004_125.c.17888.17888.2	160	998.136	AGU		AGU	2629.86	2629.86	1315.94	2	0	0.03818	24.34
GFGFVTFENSADADR-F4-G	db|PROT01|FOX1_RRM1	sarnowsc_D2004_125.c.12136.12136.2	sarnowsc_D2004_125.c.12251.12251.2	160	363.058	G		G	1994.78	1994.78	998.398	2	0.3	0.02106	24.33
GFGFVTFENSADADR-F4-GUU	db|PROT01|FOX1_RRM1	sarnowsc_D2004_124.c.26094.26094.2	sarnowsc_D2004_124.c.25798.25798.2	160	893.127	GUU	-H3PO3	GUU -H3PO3	2524.85	2524.85	1263.43	2	-1.2	0.05365	24.33
GFGFVTFENSADADR-F4-AGUU	db|PROT01|FOX1_RRM1	sarnowsc_D2004_126.c.21970.21970.2	sarnowsc_D2004_126.c.21779.21779.2	160	1224.19	AGUU	-HPO3	AGUU -HPO3	2855.92	2855.91	1428.96	2	-0.8	0.02229	24.33
LHVSNIPHR-V3-AGU	db|PROT01|FOX1_RRM1	sarnowsc_D2004_124.c.09244.09244.3	sarnowsc_D2004_124.c.09261.09261.3	121	998.136	AGU		AGU	2069.73	2069.73	690.917	3	-0.7	0.06472	24.33
GFGFVTFENSADADR-F4-GUU	db|PROT01|FOX1_RRM1	sarnowsc_D2004_119.c.25480.25480.2	sarnowsc_D2004_119.c.25468.25468.2	160	893.127	GUU	-H3PO3	GUU -H3PO3	2524.85	2524.84	1263.43	2	-1.9	0.04433	24.32
GFGFVTFENSADADR-F2-AGUU	db|PROT01|FOX1_RRM1	sarnowsc_D2004_120.c.26122.26122.2	sarnowsc_D2004_120.c.26297.26297.2	158	1222.18	AGUU	-H3PO3	AGUU -H3PO3	2853.9	2853.9	1427.96	2	-0.5	0.01535	24.31
GFGFVTFENSADADR-T6-GU	db|PROT01|FOX1_RRM1	sarnowsc_D2004_123.c.28864.28864.3	sarnowsc_D2004_123.c.28688.28688.3	162	607.128	GU	-HPO3 + H2O	GU -HPO3 + H2O	2238.85	2238.85	747.29	3	-1.1	0.0501	24.31
RLHVSNIPLR-H3-AGUU	db|PROT01|FOX1_RRM1	sarnowsc_D2004_120.c.12356.12356.2	sarnowsc_D2004_120.c.12337.12337.2	120	1224.19	AGUU	-HPO3	AGUU -HPO3	2427.91	2427.91	1214.96	2	-1.9	0.11831	24.31
GFGFVTFENSADADR-F4-AGUU	db|PROT01|FOX1_RRM1	sarnowsc_D2004_120.c.18954.18954.3	sarnowsc_D2004_120.c.19150.19150.3	160	1224.19	AGUU	-HPO3	AGUU -HPO3	2855.92	2855.91	952.979	3	-1.4	0.01803	24.31
LHVSNIPYRFR-P7-U	db|PROT01|FOX1_RRM1	sarnowsc_D2004_125.c.10037.10037.3	sarnowsc_D2004_125.c.09829.09829.3	125	306.025	U	-H2O	U -H2O	1706.79	1706.79	569.938	3	-1.5	0.03265	24.3
GFGFVTFENSADADR-F4-AGUU	db|PROT01|FOX1_RRM1	sarnowsc_D2004_123.c.30033.30033.3	sarnowsc_D2004_123.c.29810.29810.3	160	1224.19	AGUU	-HPO3	AGUU -HPO3	2855.92	2855.91	952.978	3	-1.7	0.02895	24.3
LHVSNIPHRFR-H8-U	db|PROT01|FOX1_RRM1	sarnowsc_D2004_123.c.04529.04529.4	sarnowsc_D2004_123.c.04555.04555.4	126	306.025	U	-H2O	U -H2O	1680.79	1680.79	421.204	4	-1.6	0.04612	24.3
GFGFVTFENSADADR-F2-AGUU	db|PROT01|FOX1_RRM1	sarnowsc_D2004_123.c.20984.20984.2	sarnowsc_D2004_123.c.20503.20503.2	158	1224.19	AGUU	-HPO3	AGUU -HPO3	2855.92	2855.91	1428.96	2	-1.1	0.0294	24.29
GSKGFGFVTFENSADADR-T9-CGU	db|PROT01|FOX1_RRM1	sarnowsc_D2004_124.c.21286.21286.2	sarnowsc_D2004_124.c.21809.21809.2	162	972.109	CGU	-H2	CGU -H2	2875.98	2875.98	1439	2	1	0.00497	24.29
GFGFVTFENSADADR-F4-GU	db|PROT01|FOX1_RRM1	sarnowsc_D2004_126.c.31861.31861.2	sarnowsc_D2004_126.c.31610.31610.2	160	589.117	GU	-HPO3	GU -HPO3/AU -H3PO3 + H2O	2220.84	2220.84	1111.43	2	-1.2	0.03104	24.28
GSKGFGFVTFENSADADR-V8-GU	db|PROT01|FOX1_RRM1	sarnowsc_D2004_126.c.09477.09477.3	sarnowsc_D2004_126.c.09539.09539.3	161	607.128	GU	-HPO3 + H2O	GU -HPO3 + H2O	2511	2511	838.007	3	0.2	0.02206	24.28
LHVSNIPHR-N5-GU	db|PROT01|FOX1_RRM1	sarnowsc_D2004_123.c.05755.05755.3	sarnowsc_D2004_123.c.05901.05901.3	123	651.073	GU	-H2O	GU -H2O/AU -H2	1722.67	1722.66	575.229	3	-1.1	0.089	24.27
GFGFVTFENSADADR-G3-ACGU	db|PROT01|FOX1_RRM1	sarnowsc_D2004_120.c.12640.12640.3	sarnowsc_D2004_120.c.12193.12193.3	159	1241.22	ACGU	-HPO3 + H2O	ACGU -HPO3 + H2O	2872.94	2872.94	958.653	3	-2.7	0.02741	24.27
RLHVSNIPLR-V4-AGUU	db|PROT01|FOX1_RRM1	sarnowsc_D2004_120.c.12582.12582.2	sarnowsc_D2004_120.c.12554.12554.2	121	1240.19	AGUU	-H3PO3 + H2O	AGUU -H3PO3 + H2O	2443.91	2443.91	1222.96	2	-1.3	0.07943	24.27
GSKGFGFVTFENSADADR-G6-GU	db|PROT01|FOX1_RRM1	sarnowsc_D2004_119.c.07248.07248.4	sarnowsc_D2004_119.c.07290.07290.4	159	607.128	GU	-HPO3 + H2O	GU -HPO3 + H2O	2511	2510.99	628.756	4	-1.7	0.0302	24.27
LHVSNIPYR-P7-CG	db|PROT01|FOX1_RRM1	sarnowsc_D2004_126.c.06472.06472.3	sarnowsc_D2004_126.c.06471.06471.3	125	668.099	CG		CG	1765.7	1765.7	589.573	3	-1	0.02773	24.27
GFGFVTFENSADADRAR-F4-GUU	db|PROT01|FOX1_RRM1	sarnowsc_D2004_126.c.13572.13572.3	sarnowsc_D2004_126.c.13137.13137.3	160	913.153	GUU	-HPO3 + H2O	GUU -HPO3 + H2O	2772.01	2772.01	925.01	3	-1.9	0.11194	24.26
LHVSNIPYRFR-P7-U	db|PROT01|FOX1_RRM1	sarnowsc_D2004_126.c.11416.11416.3	sarnowsc_D2004_126.c.11813.11813.3	125	306.025	U	-H2O	U -H2O	1706.79	1706.79	569.939	3	0.9	0.03751	24.25
LHVSNIPYR-P7-GU	db|PROT01|FOX1_RRM1	sarnowsc_D2004_125.c.07541.07541.3	sarnowsc_D2004_125.c.07567.07567.3	125	669.083	GU		GU	1766.68	1766.68	589.901	3	-1.3	0.039	24.23
GFGFVTFENSADADR-T6-GU	db|PROT01|FOX1_RRM1	sarnowsc_D2004_126.c.26907.26907.3	sarnowsc_D2004_126.c.27206.27206.3	162	607.128	GU	-HPO3 + H2O	GU -HPO3 + H2O	2238.85	2238.85	747.29	3	-0.9	0.04	24.23
GFGFVTFENSADADR-F4-CG	db|PROT01|FOX1_RRM1	sarnowsc_D2004_120.c.13214.13214.3	sarnowsc_D2004_120.c.13291.13291.3	160	666.084	CG	-H2	CG -H2	2297.81	2297.8	766.942	3	-0.9	0.01173	24.23
GFGFVTFENSADADR-F4-GUU	db|PROT01|FOX1_RRM1	sarnowsc_D2004_124.c.15582.15582.2	sarnowsc_D2004_124.c.15594.15594.2	160	913.153	GUU	-HPO3 + H2O	GUU -HPO3 + H2O	2544.87	2544.87	1273.44	2	-1.6	0.0089	24.22
GFGFVTFENSADADR-F4-AGU	db|PROT01|FOX1_RRM1	sarnowsc_D2004_120.c.18455.18455.2	sarnowsc_D2004_120.c.18571.18571.2	160	998.136	AGU		AGU	2629.86	2629.85	1315.93	2	-3.1	0.02162	24.22
GFGFVTFENSADADR-V5-GU	db|PROT01|FOX1_RRM1	sarnowsc_D2004_124.c.14766.14766.2	sarnowsc_D2004_124.c.14947.14947.2	161	605.112	GU	-H3PO3 + H2O	GU -H3PO3 + H2O	2236.83	2236.83	1119.42	2	-1.8	0.07453	24.22
RLHVSNIPYR-P8-CG	db|PROT01|FOX1_RRM1	sarnowsc_D2004_126.c.05127.05127.4	sarnowsc_D2004_126.c.05422.05422.4	125	668.099	CG		CG	1921.8	1921.8	481.457	4	-1.4	0.05621	24.21
GFGFVTFENSADADR-F4-CGU	db|PROT01|FOX1_RRM1	sarnowsc_D2004_124.c.16400.16400.3	sarnowsc_D2004_124.c.16378.16378.3	160	972.109	CGU	-H2	CGU -H2	2603.83	2603.83	868.951	3	-0.3	0.0371	24.2
GFGFVTFENSADADR-F4-AGU	db|PROT01|FOX1_RRM1	sarnowsc_D2004_126.c.19412.19412.2	sarnowsc_D2004_126.c.19851.19851.2	160	998.136	AGU		AGU	2629.86	2629.85	1315.93	2	-2.9	0.02297	24.19
LHVSNIPHRFR-P7-U	db|PROT01|FOX1_RRM1	sarnowsc_D2004_124.c.06877.06877.3	sarnowsc_D2004_124.c.07173.07173.3	125	306.025	U	-H2O	U -H2O	1680.79	1680.79	561.27	3	-0.5	0.02387	24.18
GFGFVTFENSADADR-G3-GU	db|PROT01|FOX1_RRM1	sarnowsc_D2004_123.c.15520.15520.2	sarnowsc_D2004_123.c.14947.14947.2	159	607.128	GU	-HPO3 + H2O	GU -HPO3 + H2O	2238.85	2238.85	1120.43	2	-0.5	0.02271	24.18
KIEVNNATAR-K1-GU	db|PROT01|FOX1_RRM1	sarnowsc_D2004_124.c.07670.07670.2	sarnowsc_D2004_124.c.07660.07660.2	185	651.073	GU	-H2O	GU -H2O/AU -H2	1765.68	1765.68	883.848	2	-0.6	0.03791	24.18
GFGFVTFENSADADR-F4-AGU	db|PROT01|FOX1_RRM1	sarnowsc_D2004_123.c.19372.19372.2	sarnowsc_D2004_123.c.19875.19875.2	160	998.136	AGU		AGU	2629.86	2629.86	1315.94	2	0.2	0.02361	24.17
GFGFVTFENSADADR-F4-CGU	db|PROT01|FOX1_RRM1	sarnowsc_D2004_119.c.12630.12630.3	sarnowsc_D2004_119.c.12090.12090.3	160	912.169	CGU	-HPO3 + H2O	CGU -HPO3 + H2O	2543.89	2543.89	848.971	3	0	0.06038	24.17
GFGFVTFENSADADR-F4-CGU	db|PROT01|FOX1_RRM1	sarnowsc_D2004_123.c.16371.16371.3	sarnowsc_D2004_123.c.16547.16547.3	160	974.125	CGU		CGU	2605.85	2605.85	869.624	3	0.5	0.03377	24.17
GFGFVTFENSADADR-F4-CG	db|PROT01|FOX1_RRM1	sarnowsc_D2004_119.c.14014.14014.3	sarnowsc_D2004_119.c.14036.14036.3	160	666.084	CG	-H2	CG -H2	2297.81	2297.81	766.943	3	0.4	0.02814	24.16
GFGFVTFENSADADR-F4-AGUU	db|PROT01|FOX1_RRM1	sarnowsc_D2004_120.c.26108.26108.3	sarnowsc_D2004_120.c.26139.26139.3	160	1222.18	AGUU	-H3PO3	AGUU -H3PO3	2853.9	2853.9	952.308	3	-0.2	0.02628	24.15
LHVSNIPHRFR-P7-U	db|PROT01|FOX1_RRM1	sarnowsc_D2004_123.c.05229.05229.3	sarnowsc_D2004_123.c.05571.05571.3	125	306.025	U	-H2O	U -H2O	1680.79	1680.79	561.27	3	-0.9	0.02032	24.15
LHVSNIPYR-P7-CGU	db|PROT01|FOX1_RRM1	sarnowsc_D2004_126.c.10207.10207.3	sarnowsc_D2004_126.c.10594.10594.3	125	974.125	CGU		CGU	2071.72	2071.72	691.582	3	-0.5	0.06247	24.14
GFGFVTFENSADADR-F4-AGUU	db|PROT01|FOX1_RRM1	sarnowsc_D2004_124.c.28870.28870.3	sarnowsc_D2004_124.c.28798.28798.3	160	1224.19	AGUU	-HPO3	AGUU -HPO3	2855.92	2855.92	952.979	3	-0.5	0.02503	24.13
LHVSNIPHR-V3-GU	db|PROT01|FOX1_RRM1	sarnowsc_D2004_123.c.07891.07891.3	sarnowsc_D2004_123.c.07772.07772.3	121	651.073	GU	-H2O	GU -H2O/AU -H2	1722.67	1722.66	575.229	3	-1.5	0.04806	24.12
GFGFVTFENSADADR-F2-AGUU	db|PROT01|FOX1_RRM1	sarnowsc_D2004_119.c.15016.15016.4	sarnowsc_D2004_119.c.15415.15415.4	158	1242.2	AGUU	-HPO3 + H2O	AGUU -HPO3 + H2O	2873.93	2873.92	719.488	4	-1.5	0.0606	24.12
LHVSNIPYR-P7-GU	db|PROT01|FOX1_RRM1	sarnowsc_D2004_126.c.09159.09159.3	sarnowsc_D2004_126.c.08912.08912.3	125	669.083	GU		GU	1766.68	1766.68	589.901	3	-1	0.06044	24.12
GFGFVTFENSADADR-F4-GUU	db|PROT01|FOX1_RRM1	sarnowsc_D2004_119.c.13306.13306.2	sarnowsc_D2004_119.c.13438.13438.2	160	913.153	GUU	-HPO3 + H2O	GUU -HPO3 + H2O	2544.87	2544.87	1273.44	2	-0.2	0.01101	24.11
GFGFVTFENSADADR-T6-GU	db|PROT01|FOX1_RRM1	sarnowsc_D2004_124.c.08302.08302.3	sarnowsc_D2004_124.c.07930.07930.3	162	607.128	GU	-HPO3 + H2O	GU -HPO3 + H2O	2238.85	2238.85	747.291	3	0.6	0.03904	24.11
GFGFVTFENSADADR-F4-AGU	db|PROT01|FOX1_RRM1	sarnowsc_D2004_126.c.19096.19096.2	sarnowsc_D2004_126.c.19468.19468.2	160	998.136	AGU		AGU	2629.86	2629.85	1315.93	2	-1.9	0.02172	24.11
GFGFVTFENSADADR-F4-AGUU	db|PROT01|FOX1_RRM1	sarnowsc_D2004_119.c.11254.11254.3	sarnowsc_D2004_119.c.11313.11313.3	160	1242.2	AGUU	-HPO3 + H2O	AGUU -HPO3 + H2O	2873.93	2873.93	958.984	3	0.3	0.03235	24.1
GFGFVTFENSADADR-F4-ACGU	db|PROT01|FOX1_RRM1	sarnowsc_D2004_119.c.13676.13676.3	sarnowsc_D2004_119.c.13640.13640.3	160	1241.22	ACGU	-HPO3 + H2O	ACGU -HPO3 + H2O	2872.94	2872.94	958.655	3	-1	0.01101	24.09
IEVNNATARVXTNK-V10-CGU	db|PROT01|FOX1_RRM1	sarnowsc_D2004_124.c.05882.05882.3	sarnowsc_D2004_124.c.06315.06315.3	195	912.169	CGU	-HPO3 + H2O	CGU -HPO3 + H2O	2487.97	2487.97	830.333	3	0.8	0.08948	24.08
RLHVSNIPHR-H3-GU	db|PROT01|FOX1_RRM1	sarnowsc_D2004_123.c.06018.06018.4	sarnowsc_D2004_123.c.05896.05896.4	120	669.083	GU		GU	1896.78	1896.78	475.202	4	-1.6	0.07996	24.08
GFGFVTFENSADADR-T6-GU	db|PROT01|FOX1_RRM1	sarnowsc_D2004_125.c.29289.29289.3	sarnowsc_D2004_125.c.29530.29530.3	162	607.128	GU	-HPO3 + H2O	GU -HPO3 + H2O	2238.85	2238.85	747.29	3	-1.8	0.06234	24.08
EKLHGTVVEGR-V8-ACG	db|PROT01|FOX1_RRM1	sarnowsc_D2004_124.c.07992.07992.2	sarnowsc_D2004_124.c.07872.07872.2	181	997.152	ACG		ACG	2220.81	2220.82	1111.42	2	0.7	0.15501	24.07
GFGFVTFENSADADR-F4-CGU	db|PROT01|FOX1_RRM1	sarnowsc_D2004_123.c.16810.16810.3	sarnowsc_D2004_123.c.16740.16740.3	160	972.109	CGU	-H2	CGU -H2	2603.83	2603.83	868.951	3	0	0.05093	24.07
LHVSNIPHRFR-P7-U	db|PROT01|FOX1_RRM1	sarnowsc_D2004_124.c.04357.04357.3	sarnowsc_D2004_124.c.04048.04048.3	125	306.025	U	-H2O	U -H2O	1680.79	1680.79	561.27	3	-1.1	0.02194	24.07
LHVSNIPHRFR-P7-U	db|PROT01|FOX1_RRM1	sarnowsc_D2004_123.c.05696.05696.3	sarnowsc_D2004_123.c.06135.06135.3	125	306.025	U	-H2O	U -H2O	1680.79	1680.79	561.27	3	-1.6	0.03094	24.07
GFGFVTFENSADADR-F4-AGUU	db|PROT01|FOX1_RRM1	sarnowsc_D2004_124.c.29241.29241.3	sarnowsc_D2004_124.c.29034.29034.3	160	1224.19	AGUU	-HPO3	AGUU -HPO3	2855.92	2855.91	952.979	3	-1.1	0.02848	24.06
LHVSNIPYR-P7-CGU	db|PROT01|FOX1_RRM1	sarnowsc_D2004_125.c.09560.09560.2	sarnowsc_D2004_125.c.09175.09175.2	125	974.125	CGU		CGU	2071.72	2071.72	1036.87	2	-1.5	0.02942	24.05
GFGFVTFENSADADR-F4-AGUU	db|PROT01|FOX1_RRM1	sarnowsc_D2004_124.c.29507.29507.3	sarnowsc_D2004_124.c.29603.29603.3	160	1242.2	AGUU	-HPO3 + H2O	AGUU -HPO3 + H2O	2873.93	2873.92	958.983	3	-0.9	0.01514	24.05
GFGFVTFENSADADR-F4-GU	db|PROT01|FOX1_RRM1	sarnowsc_D2004_120.c.12481.12481.2	sarnowsc_D2004_120.c.12251.12251.2	160	605.112	GU	-H3PO3 + H2O	GU -H3PO3 + H2O	2236.83	2236.83	1119.42	2	-0.6	0.06896	24.05
GFGFVTFENSADADR-V5-AGUU	db|PROT01|FOX1_RRM1	sarnowsc_D2004_124.c.25132.25132.2	sarnowsc_D2004_124.c.24766.24766.2	161	1222.18	AGUU	-H3PO3	AGUU -H3PO3	2853.9	2853.9	1427.96	2	-1.4	0.01911	24.04
LHVSNIPHRFR-P7-GU	db|PROT01|FOX1_RRM1	sarnowsc_D2004_124.c.06022.06022.2	sarnowsc_D2004_124.c.06010.06010.2	125	651.073	GU	-H2O	GU -H2O/AU -H2	2025.84	2025.83	1013.93	2	-0.7	0.01864	24.03
GFGFVTFENSADADR-F4-AGUU	db|PROT01|FOX1_RRM1	sarnowsc_D2004_125.c.19409.19409.2	sarnowsc_D2004_125.c.19593.19593.2	160	1224.19	AGUU	-HPO3	AGUU -HPO3	2855.92	2855.91	1428.96	2	-1.7	0.01773	24.02
GSKGFGFVTFENSADADR-F7-AU	db|PROT01|FOX1_RRM1	sarnowsc_D2004_119.c.19939.19939.3	sarnowsc_D2004_119.c.19870.19870.3	160	591.133	AU	-HPO3 + H2O	AU -HPO3 + H2O	2495	2495	832.675	3	-1	0.02692	24.02
GFGFVTFENSADADR-F4-CGU	db|PROT01|FOX1_RRM1	sarnowsc_D2004_119.c.16048.16048.2	sarnowsc_D2004_119.c.15920.15920.2	160	974.125	CGU		CGU	2605.85	2605.84	1303.93	2	-0.5	0.04511	24.01
GFGFVTFENSADADR-F4-CG	db|PROT01|FOX1_RRM1	sarnowsc_D2004_120.c.12153.12153.3	sarnowsc_D2004_120.c.12287.12287.3	160	666.084	CG	-H2	CG -H2	2297.81	2297.8	766.942	3	-0.8	0.02018	24.01
GFGFVTFENSADADR-F4-GU	db|PROT01|FOX1_RRM1	sarnowsc_D2004_125.c.21844.21844.2	sarnowsc_D2004_125.c.21480.21480.2	160	587.101	GU	-H3PO3	GU -H3PO3	2218.82	2218.82	1110.42	2	0	0.03243	24.01
GSKGFGFVTFENSADADR-G4-GU	db|PROT01|FOX1_RRM1	sarnowsc_D2004_120.c.09022.09022.3	sarnowsc_D2004_120.c.09085.09085.3	157	607.128	GU	-HPO3 + H2O	GU -HPO3 + H2O	2511	2511	838.007	3	-0.4	0.0223	24.01
LHVSNIPHRFR-P7-U	db|PROT01|FOX1_RRM1	sarnowsc_D2004_123.c.05446.05446.3	sarnowsc_D2004_123.c.05555.05555.3	125	322.02	U	-H2	U -H2	1696.78	1696.78	566.601	3	-1.8	0.02893	24
GFGFVTFENSADADR-V5-GU	db|PROT01|FOX1_RRM1	sarnowsc_D2004_119.c.11332.11332.2	sarnowsc_D2004_119.c.11271.11271.2	161	589.117	GU	-HPO3	GU -HPO3/AU -H3PO3 + H2O	2220.84	2220.84	1111.43	2	1.4	0.05779	24
LHVSNIPYRFRDPDLR-Y8-CGU	db|PROT01|FOX1_RRM1	sarnowsc_D2004_126.c.12137.12137.3	sarnowsc_D2004_126.c.12601.12601.3	126	974.125	CGU		CGU	2971.18	2971.18	991.402	3	-0.8	0.03279	24
GFGFVTFENSADADR-F4-AGUU	db|PROT01|FOX1_RRM1	sarnowsc_D2004_126.c.19630.19630.3	sarnowsc_D2004_126.c.19787.19787.3	160	1224.19	AGUU	-HPO3	AGUU -HPO3	2855.92	2855.91	952.978	3	-1.9	0.02023	23.99
GFGFVTFENSADADR-F4-AGUU	db|PROT01|FOX1_RRM1	sarnowsc_D2004_119.c.27633.27633.3	sarnowsc_D2004_119.c.27455.27455.3	160	1224.19	AGUU	-HPO3	AGUU -HPO3	2855.92	2855.91	952.979	3	-1.4	0.02285	23.98
GFGFVTFENSADADR-F4-AGUU	db|PROT01|FOX1_RRM1	sarnowsc_D2004_119.c.26341.26341.3	sarnowsc_D2004_119.c.26615.26615.3	160	1222.18	AGUU	-H3PO3	AGUU -H3PO3	2853.9	2853.9	952.307	3	-0.7	0.04666	23.98
LHVSNIPYR-P7-CGU	db|PROT01|FOX1_RRM1	sarnowsc_D2004_126.c.10576.10576.3	sarnowsc_D2004_126.c.10116.10116.3	125	974.125	CGU		CGU	2071.72	2071.72	691.581	3	-1.8	0.07505	23.96
GFGFVTFENSADADR-V5-AGUU	db|PROT01|FOX1_RRM1	sarnowsc_D2004_125.c.28284.28284.3	sarnowsc_D2004_125.c.28131.28131.3	161	1222.18	AGUU	-H3PO3	AGUU -H3PO3	2853.9	2853.9	952.307	3	-1.5	0.02476	23.94
GFGFVTFENSADADRAR-V5-GU	db|PROT01|FOX1_RRM1	sarnowsc_D2004_119.c.09804.09804.4	sarnowsc_D2004_119.c.09683.09683.4	161	607.128	GU	-HPO3 + H2O	GU -HPO3 + H2O	2465.99	2465.99	617.505	4	-0.1	0.08548	23.94
GFGFVTFENSADADR-F4-GU	db|PROT01|FOX1_RRM1	sarnowsc_D2004_126.c.17802.17802.3	sarnowsc_D2004_126.c.17764.17764.3	160	589.117	GU	-HPO3	GU -HPO3/AU -H3PO3 + H2O	2220.84	2220.84	741.287	3	-0.6	0.05258	23.94
GFGFVTFENSADADR-F4-AGUU	db|PROT01|FOX1_RRM1	sarnowsc_D2004_124.c.19081.19081.3	sarnowsc_D2004_124.c.19233.19233.3	160	1224.19	AGUU	-HPO3	AGUU -HPO3	2855.92	2855.91	952.978	3	-1.8	0.01798	23.94
GFGFVTFENSADADR-F4-G	db|PROT01|FOX1_RRM1	sarnowsc_D2004_120.c.13436.13436.3	sarnowsc_D2004_120.c.13437.13437.3	160	361.042	G	-H2	G -H2	1992.76	1992.76	665.262	3	-0.1	0.10491	23.94
GFGFVTFENSADADR-V5-CG	db|PROT01|FOX1_RRM1	sarnowsc_D2004_120.c.11701.11701.2	sarnowsc_D2004_120.c.11501.11501.2	161	668.099	CG		CG	2299.82	2299.82	1150.92	2	0.8	0.0516	23.93
GSKGFGFVTFENSADADR-G6-GU	db|PROT01|FOX1_RRM1	sarnowsc_D2004_119.c.09936.09936.3	sarnowsc_D2004_119.c.09934.09934.3	159	605.112	GU	-H3PO3 + H2O	GU -H3PO3 + H2O	2508.98	2508.98	837.335	3	-0.1	0.02558	23.92
LHVSNIPHRFR-P7-U	db|PROT01|FOX1_RRM1	sarnowsc_D2004_123.c.06280.06280.3	sarnowsc_D2004_123.c.05846.05846.3	125	306.025	U	-H2O	U -H2O	1680.79	1680.79	561.27	3	-1.5	0.04653	23.91
LHVSNIPYR-P7-GU	db|PROT01|FOX1_RRM1	sarnowsc_D2004_126.c.08313.08313.2	sarnowsc_D2004_126.c.08316.08316.2	125	669.083	GU		GU	1766.68	1766.68	884.347	2	-2	0.03645	23.91
GFGFVTFENSADADR-F4-AGU	db|PROT01|FOX1_RRM1	sarnowsc_D2004_125.c.18845.18845.2	sarnowsc_D2004_125.c.18859.18859.2	160	998.136	AGU		AGU	2629.86	2629.86	1315.94	2	-0.8	0.02285	23.91
GFGFVTFENSADADR-F4-AGUU	db|PROT01|FOX1_RRM1	sarnowsc_D2004_125.c.13952.13952.2	sarnowsc_D2004_125.c.13960.13960.2	160	1242.2	AGUU	-HPO3 + H2O	AGUU -HPO3 + H2O	2873.93	2873.93	1437.97	2	0.3	0.01968	23.9
GFGFVTFENSADADR-G3-AGUU	db|PROT01|FOX1_RRM1	sarnowsc_D2004_126.c.14325.14325.3	sarnowsc_D2004_126.c.14259.14259.3	159	1242.2	AGUU	-HPO3 + H2O	AGUU -HPO3 + H2O	2873.93	2873.93	958.983	3	-0.6	0.03155	23.9
GFGFVTFENSADADR-V5-GU	db|PROT01|FOX1_RRM1	sarnowsc_D2004_124.c.27869.27869.3	sarnowsc_D2004_124.c.28090.28090.3	161	607.128	GU	-HPO3 + H2O	GU -HPO3 + H2O	2238.85	2238.84	747.289	3	-2.1	0.05077	23.88
LHVSNIPYRFR-Y8-U	db|PROT01|FOX1_RRM1	sarnowsc_D2004_126.c.09285.09285.2	sarnowsc_D2004_126.c.09290.09290.2	126	306.025	U	-H2O	U -H2O	1706.79	1706.79	854.403	2	-1.5	0.03126	23.88
GSKGFGFVTFENSADADR-G6-GU	db|PROT01|FOX1_RRM1	sarnowsc_D2004_120.c.10890.10890.3	sarnowsc_D2004_120.c.10841.10841.3	159	589.117	GU	-HPO3	GU -HPO3/AU -H3PO3 + H2O	2492.99	2492.99	832.003	3	-0.7	0.05182	23.88
GFGFVTFENSADADR-F4-GU	db|PROT01|FOX1_RRM1	sarnowsc_D2004_126.c.16843.16843.2	sarnowsc_D2004_126.c.16879.16879.2	160	589.117	GU	-HPO3	GU -HPO3/AU -H3PO3 + H2O	2220.84	2220.84	1111.43	2	0.6	0.0415	23.88
GSKGFGFVTFENSADADR-V8-AGUU	db|PROT01|FOX1_RRM1	sarnowsc_D2004_120.c.09421.09421.4	sarnowsc_D2004_120.c.09978.09978.4	161	1242.2	AGUU	-HPO3 + H2O	AGUU -HPO3 + H2O	3146.08	3146.07	787.526	4	-1.4	0.02468	23.88
GFGFVTFENSADADR-F4-AGUU	db|PROT01|FOX1_RRM1	sarnowsc_D2004_123.c.30172.30172.3	sarnowsc_D2004_123.c.30314.30314.3	160	1224.19	AGUU	-HPO3	AGUU -HPO3	2855.92	2855.92	952.981	3	0.9	0.02615	23.88
GFGFVTFENSADADR-T6-GU	db|PROT01|FOX1_RRM1	sarnowsc_D2004_123.c.16098.16098.3	sarnowsc_D2004_123.c.16292.16292.3	162	589.117	GU	-HPO3	GU -HPO3/AU -H3PO3 + H2O	2220.84	2220.84	741.288	3	0.9	0.06221	23.87
LHVSNIPYR-Y8-CGU	db|PROT01|FOX1_RRM1	sarnowsc_D2004_126.c.07186.07186.3	sarnowsc_D2004_126.c.07336.07336.3	126	972.109	CGU	-H2	CGU -H2	2069.71	2069.71	690.91	3	-0.8	0.08689	23.86
LHVSNIPYR-P7-GU	db|PROT01|FOX1_RRM1	sarnowsc_D2004_125.c.10976.10976.3	sarnowsc_D2004_125.c.11016.11016.3	125	651.073	GU	-H2O	GU -H2O/AU -H2	1748.67	1748.67	583.897	3	-1.5	0.07112	23.86
GFGFVTFENSADADR-F4-AGUU	db|PROT01|FOX1_RRM1	sarnowsc_D2004_123.c.28215.28215.2	sarnowsc_D2004_123.c.28094.28094.2	160	1222.18	AGUU	-H3PO3	AGUU -H3PO3	2853.9	2853.9	1427.96	2	0.6	0.02246	23.84
GFGFVTFENSADADR-F4-AGUU	db|PROT01|FOX1_RRM1	sarnowsc_D2004_120.c.28502.28502.3	sarnowsc_D2004_120.c.28306.28306.3	160	1224.19	AGUU	-HPO3	AGUU -HPO3	2855.92	2855.91	952.979	3	-0.6	0.02562	23.84
GFGFVTFENSADADR-V5-AGUU	db|PROT01|FOX1_RRM1	sarnowsc_D2004_125.c.21351.21351.2	sarnowsc_D2004_125.c.21182.21182.2	161	1224.19	AGUU	-HPO3	AGUU -HPO3	2855.92	2855.91	1428.96	2	-2.8	0.02698	23.84
GFGFVTFENSADADR-V5-AGUU	db|PROT01|FOX1_RRM1	sarnowsc_D2004_119.c.15813.15813.4	sarnowsc_D2004_119.c.15879.15879.4	161	1242.2	AGUU	-HPO3 + H2O	AGUU -HPO3 + H2O	2873.93	2873.92	719.489	4	-1.2	0.03617	23.83
GFGFVTFENSADADR-F4-AGUU	db|PROT01|FOX1_RRM1	sarnowsc_D2004_125.c.27238.27238.3	sarnowsc_D2004_125.c.26938.26938.3	160	1222.18	AGUU	-H3PO3	AGUU -H3PO3	2853.9	2853.9	952.307	3	-1.1	0.0256	23.83
GFGFVTFENSADADR-F4-AGUU	db|PROT01|FOX1_RRM1	sarnowsc_D2004_119.c.25936.25936.3	sarnowsc_D2004_119.c.26181.26181.3	160	1222.18	AGUU	-H3PO3	AGUU -H3PO3	2853.9	2853.9	952.307	3	-1.6	0.03744	23.81
GFGFVTFENSADADR-F4-AGUU	db|PROT01|FOX1_RRM1	sarnowsc_D2004_125.c.23198.23198.3	sarnowsc_D2004_125.c.23638.23638.3	160	1224.19	AGUU	-HPO3	AGUU -HPO3	2855.92	2855.91	952.978	3	-2.3	0.01818	23.81
RLHVSNIPLR-H3-GU	db|PROT01|FOX1_RRM1	sarnowsc_D2004_119.c.13664.13664.3	sarnowsc_D2004_119.c.13693.13693.3	120	667.068	GU	-H2	GU -H2	1870.79	1870.79	624.603	3	-0.9	0.04032	23.8
GFGFVTFENSADADR-V5-AGUU	db|PROT01|FOX1_RRM1	sarnowsc_D2004_125.c.17188.17188.4	sarnowsc_D2004_125.c.17192.17192.4	161	1240.19	AGUU	-H3PO3 + H2O	AGUU -H3PO3 + H2O	2871.91	2871.91	718.984	4	-1.7	0.03244	23.8
RLHVSNIPHR-V4-GU	db|PROT01|FOX1_RRM1	sarnowsc_D2004_123.c.05417.05417.4	sarnowsc_D2004_123.c.05281.05281.4	121	669.083	GU		GU	1896.78	1896.78	475.202	4	-0.1	0.07923	23.79
LHVSNIPHRFR-P7-GU	db|PROT01|FOX1_RRM1	sarnowsc_D2004_123.c.09102.09102.2	sarnowsc_D2004_123.c.09068.09068.2	125	651.073	GU	-H2O	GU -H2O/AU -H2	2025.84	2025.84	1013.93	2	-0.2	0.01374	23.78
GFGFVTFENSADADR-F4-AGUU	db|PROT01|FOX1_RRM1	sarnowsc_D2004_123.c.28331.28331.3	sarnowsc_D2004_123.c.28387.28387.3	160	1222.18	AGUU	-H3PO3	AGUU -H3PO3	2853.9	2853.9	952.308	3	-0.4	0.03733	23.78
GFGFVTFENSADADR-F4-AU	db|PROT01|FOX1_RRM1	sarnowsc_D2004_120.c.17121.17121.2	sarnowsc_D2004_120.c.17096.17096.2	160	571.106	AU	-H3PO3	AU -H3PO3	2202.83	2202.83	1102.42	2	-1	0.03469	23.76
GFGFVTFENSADADR-T6-AGUU	db|PROT01|FOX1_RRM1	sarnowsc_D2004_119.c.14394.14394.4	sarnowsc_D2004_119.c.15007.15007.4	162	1242.2	AGUU	-HPO3 + H2O	AGUU -HPO3 + H2O	2873.93	2873.93	719.49	4	0	0.04509	23.76
GSKGFGFVTFENSADADR-G6-AGUU	db|PROT01|FOX1_RRM1	sarnowsc_D2004_123.c.12963.12963.3	sarnowsc_D2004_123.c.12933.12933.3	159	1242.2	AGUU	-HPO3 + H2O	AGUU -HPO3 + H2O	3146.08	3146.07	1049.7	3	-0.6	0.0088	23.76
GFGFVTFENSADADR-F4-AGUU	db|PROT01|FOX1_RRM1	sarnowsc_D2004_126.c.19166.19166.2	sarnowsc_D2004_126.c.19517.19517.2	160	1224.19	AGUU	-HPO3	AGUU -HPO3	2855.92	2855.91	1428.96	2	-0.8	0.02629	23.76
GFGFVTFENSADADR-F4-GU	db|PROT01|FOX1_RRM1	sarnowsc_D2004_123.c.17579.17579.2	sarnowsc_D2004_123.c.17528.17528.2	160	587.101	GU	-H3PO3	GU -H3PO3	2218.82	2218.82	1110.42	2	-0.3	0.05673	23.76
GFGFVTFENSADADR-G3-AGUU	db|PROT01|FOX1_RRM1	sarnowsc_D2004_123.c.12978.12978.3	sarnowsc_D2004_123.c.13290.13290.3	159	1242.2	AGUU	-HPO3 + H2O	AGUU -HPO3 + H2O	2873.93	2873.92	958.982	3	-1.6	0.03923	23.75
GFGFVTFENSADADR-V5-AGUU	db|PROT01|FOX1_RRM1	sarnowsc_D2004_126.c.17121.17121.4	sarnowsc_D2004_126.c.17427.17427.4	161	1242.2	AGUU	-HPO3 + H2O	AGUU -HPO3 + H2O	2873.93	2873.92	719.489	4	-1.3	0.03482	23.75
RLHVSNIPYR-Y9-GU	db|PROT01|FOX1_RRM1	sarnowsc_D2004_126.c.08467.08467.3	sarnowsc_D2004_126.c.08108.08108.3	126	669.083	GU		GU	1922.78	1922.78	641.935	3	0	0.03533	23.75
GFGFVTFENSADADR-F4-CGU	db|PROT01|FOX1_RRM1	sarnowsc_D2004_120.c.16312.16312.3	sarnowsc_D2004_120.c.16647.16647.3	160	972.109	CGU	-H2	CGU -H2	2603.83	2603.83	868.95	3	-1.2	0.03249	23.75
[truncated: 733 more rows]

## Sheet: Figure S1B
FigS1 Panel B)
[truncated: 610 more rows]

## Sheet: Figure S1C
Fig S1 Panel C)
[truncated: 101 more rows]

## Sheet: SFig3C
Id	Protein	Light_spectrum	Heavy_spectrum	AbsPos1	RNA_Mr	RNA_composition	Neutral_Loss	Isobaric_RNA_Composition	Mr_Calculated	Mr_measured	Mz	z	Error_rel_ppm	TIC	ld-score
[truncated: 498 more rows]

[truncated: 7 more sheets: Figure S4A, SFig4B, SFig5, SFig6A, SFig6C, SFIG6D, Table of experiements]
