# Supplementary material for: Nucleotide-amino acid π-stacking interactions initiate photo cross-linking in RNA-protein complexes
Source: Nat Commun. 2022 May 17;13:2719. doi: 10.1038/s41467-022-30284-w (PMC9114321; doi:10.1038/s41467-022-30284-w)
Supplement: Supplementary file 5 — Supplementary Data 3 [file 41467_2022_30284_MOESM5_ESM.xlsx]

## Sheet: Legend
Supplementary Data 3
Table of all RNA sequences and neutral losses that were used for xQuest analyses
modification		Nucleotide composition of the RNA modification
mass		Molecular mass of the RNA-modification
type		Type of mass adduct
* is indicating the 13C labelled nucleotide

## Sheet: °UGCAUGU
modification	mass	type
*U	324.036	Natural
G*U	669.083	Natural
ACG*U	1303.18	Natural
CG*U	974.125	Natural
*U	329.053	Heavy
G*U	674.1	Heavy
ACG*U	1308.19	Heavy
CG*U	979.141	Heavy
*U	5.01677	Shift
G*U	5.01677	Shift
ACG*U	5.01677	Shift
CG*U	5.01677	Shift
*U	306.025	Natural_-Water
G*U	651.073	Natural_-Water
ACG*U	1285.17	Natural_-Water
CG*U	956.114	Natural_-Water
*U	311.042	Heavy_-Water
G*U	656.09	Heavy_-Water
ACG*U	1290.18	Heavy_-Water
CG*U	961.131	Heavy_-Water
*U	244.07	Natural_-Phos
G*U	589.117	Natural_-Phos
ACG*U	1223.21	Natural_-Phos
CG*U	894.158	Natural_-Phos
*U	249.086	Heavy_-Phos
G*U	594.134	Heavy_-Phos
ACG*U	1228.23	Heavy_-Phos
CG*U	899.175	Heavy_-Phos
*U	242.054	Natural_-Phos-H2
G*U	587.101	Natural_-Phos-H2
ACG*U	1221.2	Natural_-Phos-H2
CG*U	892.143	Natural_-Phos-H2
*U	247.071	Heavy_-Phos-H2
G*U	592.118	Heavy_-Phos-H2
ACG*U	1226.21	Heavy_-Phos-H2
CG*U	897.159	Heavy_-Phos-H2
*U	322.02	Natural_-H2
G*U	667.068	Natural_-H2
ACG*U	1301.16	Natural_-H2
CG*U	972.109	Natural_-H2
*U	327.037	Heavy_-H2
G*U	672.084	Heavy_-H2
ACG*U	1306.18	Heavy_-H2
CG*U	977.126	Heavy_-H2
*U	262.08	Natural_-Phos+Water
G*U	607.128	Natural_-Phos+Water
ACG*U	1241.22	Natural_-Phos+Water
CG*U	912.169	Natural_-Phos+Water
*U	267.097	Heavy_-Phos+Water
G*U	612.144	Heavy_-Phos+Water
ACG*U	1246.24	Heavy_-Phos+Water
CG*U	917.186	Heavy_-Phos+Water
*U	260.064	Natural_-Phos+Water-H2
G*U	605.112	Natural_-Phos+Water-H2
ACG*U	1239.21	Natural_-Phos+Water-H2
CG*U	910.153	Natural_-Phos+Water-H2
*U	265.081	Heavy_-Phos+Water-H2
G*U	610.129	Heavy_-Phos+Water-H2
ACG*U	1244.22	Heavy_-Phos+Water-H2
CG*U	915.17	Heavy_-Phos+Water-H2

## Sheet: U°GCAUGU
modification	mass	type
CU*G	974.125	Natural
AC*G	997.152	Natural
ACU*G	1303.18	Natural
U*G	669.083	Natural
*G	363.058	Natural
C*G	668.099	Natural
CU*G	979.141	Heavy
AC*G	1002.17	Heavy
ACU*G	1308.19	Heavy
U*G	674.1	Heavy
*G	368.075	Heavy
C*G	673.116	Heavy
CU*G	5.01677	Shift
AC*G	5.01677	Shift
ACU*G	5.01677	Shift
U*G	5.01677	Shift
*G	5.01677	Shift
C*G	5.01677	Shift
CU*G	956.114	Natural_-Water
AC*G	979.141	Natural_-Water
ACU*G	1285.17	Natural_-Water
U*G	651.073	Natural_-Water
*G	345.047	Natural_-Water
C*G	650.089	Natural_-Water
CU*G	961.131	Heavy_-Water
AC*G	984.158	Heavy_-Water
ACU*G	1290.18	Heavy_-Water
U*G	656.09	Heavy_-Water
*G	350.064	Heavy_-Water
C*G	655.105	Heavy_-Water
CU*G	894.158	Natural_-Phos
AC*G	917.185	Natural_-Phos
ACU*G	1223.21	Natural_-Phos
U*G	589.117	Natural_-Phos
*G	283.092	Natural_-Phos
C*G	588.133	Natural_-Phos
CU*G	899.175	Heavy_-Phos
AC*G	922.202	Heavy_-Phos
ACU*G	1228.23	Heavy_-Phos
U*G	594.134	Heavy_-Phos
*G	288.108	Heavy_-Phos
C*G	593.15	Heavy_-Phos
CU*G	892.143	Natural_-Phos-H2
AC*G	915.17	Natural_-Phos-H2
ACU*G	1221.2	Natural_-Phos-H2
U*G	587.101	Natural_-Phos-H2
*G	281.076	Natural_-Phos-H2
C*G	586.117	Natural_-Phos-H2
CU*G	897.159	Heavy_-Phos-H2
AC*G	920.187	Heavy_-Phos-H2
ACU*G	1226.21	Heavy_-Phos-H2
U*G	592.118	Heavy_-Phos-H2
*G	286.093	Heavy_-Phos-H2
C*G	591.134	Heavy_-Phos-H2
CU*G	972.109	Natural_-H2
AC*G	995.136	Natural_-H2
ACU*G	1301.16	Natural_-H2
U*G	667.068	Natural_-H2
*G	361.042	Natural_-H2
C*G	666.084	Natural_-H2
CU*G	977.126	Heavy_-H2
AC*G	1000.15	Heavy_-H2
ACU*G	1306.18	Heavy_-H2
U*G	672.084	Heavy_-H2
*G	366.059	Heavy_-H2
C*G	671.1	Heavy_-H2
CU*G	912.169	Natural_-Phos+Water
AC*G	935.196	Natural_-Phos+Water
ACU*G	1241.22	Natural_-Phos+Water
U*G	607.128	Natural_-Phos+Water
*G	301.102	Natural_-Phos+Water
C*G	606.144	Natural_-Phos+Water
CU*G	917.186	Heavy_-Phos+Water
AC*G	940.213	Heavy_-Phos+Water
ACU*G	1246.24	Heavy_-Phos+Water
U*G	612.144	Heavy_-Phos+Water
*G	306.119	Heavy_-Phos+Water
C*G	611.16	Heavy_-Phos+Water
CU*G	910.153	Natural_-Phos+Water-H2
AC*G	933.18	Natural_-Phos+Water-H2
ACU*G	1239.21	Natural_-Phos+Water-H2
U*G	605.112	Natural_-Phos+Water-H2
*G	299.087	Natural_-Phos+Water-H2
C*G	604.128	Natural_-Phos+Water-H2
CU*G	915.17	Heavy_-Phos+Water-H2
AC*G	938.197	Heavy_-Phos+Water-H2
ACU*G	1244.22	Heavy_-Phos+Water-H2
U*G	610.129	Heavy_-Phos+Water-H2
*G	304.103	Heavy_-Phos+Water-H2
C*G	609.145	Heavy_-Phos+Water-H2

## Sheet: UG°CAUGU
modification	mass	type
AGU*C	1303.18	Natural
G*C	668.099	Natural
AG*C	997.152	Natural
*C	323.052	Natural
GU*C	974.125	Natural
A*C	652.104	Natural
AU*C	958.13	Natural
AGU*C	1308.19	Heavy
G*C	673.116	Heavy
AG*C	1002.17	Heavy
*C	328.069	Heavy
GU*C	979.141	Heavy
A*C	657.121	Heavy
AU*C	963.146	Heavy
AGU*C	5.01677	Shift
G*C	5.01677	Shift
AG*C	5.01677	Shift
*C	5.01677	Shift
GU*C	5.01677	Shift
A*C	5.01677	Shift
AU*C	5.01677	Shift
AGU*C	1285.17	Natural_-Water
G*C	650.089	Natural_-Water
AG*C	979.141	Natural_-Water
*C	305.041	Natural_-Water
GU*C	956.114	Natural_-Water
A*C	634.094	Natural_-Water
AU*C	940.119	Natural_-Water
AGU*C	1290.18	Heavy_-Water
G*C	655.105	Heavy_-Water
AG*C	984.158	Heavy_-Water
*C	310.058	Heavy_-Water
GU*C	961.131	Heavy_-Water
A*C	639.111	Heavy_-Water
AU*C	945.136	Heavy_-Water
AGU*C	1223.21	Natural_-Phos
G*C	588.133	Natural_-Phos
AG*C	917.185	Natural_-Phos
*C	243.086	Natural_-Phos
GU*C	894.158	Natural_-Phos
A*C	572.138	Natural_-Phos
AU*C	878.163	Natural_-Phos
AGU*C	1228.23	Heavy_-Phos
G*C	593.15	Heavy_-Phos
AG*C	922.202	Heavy_-Phos
*C	248.102	Heavy_-Phos
GU*C	899.175	Heavy_-Phos
A*C	577.155	Heavy_-Phos
AU*C	883.18	Heavy_-Phos
AGU*C	1221.2	Natural_-Phos-H2
G*C	586.117	Natural_-Phos-H2
AG*C	915.17	Natural_-Phos-H2
*C	241.07	Natural_-Phos-H2
GU*C	892.143	Natural_-Phos-H2
A*C	570.122	Natural_-Phos-H2
AU*C	876.148	Natural_-Phos-H2
AGU*C	1226.21	Heavy_-Phos-H2
G*C	591.134	Heavy_-Phos-H2
AG*C	920.187	Heavy_-Phos-H2
*C	246.087	Heavy_-Phos-H2
GU*C	897.159	Heavy_-Phos-H2
A*C	575.139	Heavy_-Phos-H2
AU*C	881.164	Heavy_-Phos-H2
AGU*C	1301.16	Natural_-H2
G*C	666.084	Natural_-H2
AG*C	995.136	Natural_-H2
*C	321.036	Natural_-H2
GU*C	972.109	Natural_-H2
A*C	650.089	Natural_-H2
AU*C	956.114	Natural_-H2
AGU*C	1306.18	Heavy_-H2
G*C	671.1	Heavy_-H2
AG*C	1000.15	Heavy_-H2
*C	326.053	Heavy_-H2
GU*C	977.126	Heavy_-H2
A*C	655.105	Heavy_-H2
AU*C	961.131	Heavy_-H2
AGU*C	1241.22	Natural_-Phos+Water
G*C	606.144	Natural_-Phos+Water
AG*C	935.196	Natural_-Phos+Water
*C	261.096	Natural_-Phos+Water
GU*C	912.169	Natural_-Phos+Water
A*C	590.149	Natural_-Phos+Water
AU*C	896.174	Natural_-Phos+Water
AGU*C	1246.24	Heavy_-Phos+Water
G*C	611.16	Heavy_-Phos+Water
AG*C	940.213	Heavy_-Phos+Water
*C	266.113	Heavy_-Phos+Water
GU*C	917.186	Heavy_-Phos+Water
A*C	595.165	Heavy_-Phos+Water
AU*C	901.191	Heavy_-Phos+Water
AGU*C	1239.21	Natural_-Phos+Water-H2
G*C	604.128	Natural_-Phos+Water-H2
AG*C	933.18	Natural_-Phos+Water-H2
*C	259.08	Natural_-Phos+Water-H2
GU*C	910.153	Natural_-Phos+Water-H2
A*C	588.133	Natural_-Phos+Water-H2
AU*C	894.158	Natural_-Phos+Water-H2
AGU*C	1244.22	Heavy_-Phos+Water-H2
G*C	609.145	Heavy_-Phos+Water-H2
AG*C	938.197	Heavy_-Phos+Water-H2
*C	264.097	Heavy_-Phos+Water-H2
GU*C	915.17	Heavy_-Phos+Water-H2
A*C	593.15	Heavy_-Phos+Water-H2
AU*C	899.175	Heavy_-Phos+Water-H2

## Sheet: UGC°AUGU
modification	mass	type
CGU*A	5.01677	Shift
U*A	5.01677	Shift
GU*A	5.01677	Shift
CU*A	5.01677	Shift
GUU*A	5.01677	Shift
*A	5.01677	Shift
CG*A	5.01677	Shift
C*A	5.01677	Shift
*A	265.081	Natural_-Phos-H2
*A	267.097	Natural_-Phos
*A	270.098	Heavy_-Phos-H2
*A	272.114	Heavy_-Phos
*A	283.092	Natural_-Phos+Water-H2
*A	285.107	Natural_-Phos+Water
*A	288.108	Heavy_-Phos+Water-H2
*A	290.124	Heavy_-Phos+Water
*A	329.053	Natural_-Water
*A	334.069	Heavy_-Water
*A	345.047	Natural_-H2
*A	347.063	Natural
*A	350.064	Heavy_-H2
*A	352.08	Heavy
C*A	570.122	Natural_-Phos-H2
U*A	571.106	Natural_-Phos-H2
C*A	572.138	Natural_-Phos
U*A	573.122	Natural_-Phos
C*A	575.139	Heavy_-Phos-H2
U*A	576.123	Heavy_-Phos-H2
C*A	577.155	Heavy_-Phos
U*A	578.139	Heavy_-Phos
C*A	588.133	Natural_-Phos+Water-H2
U*A	589.117	Natural_-Phos+Water-H2
C*A	590.149	Natural_-Phos+Water
U*A	591.133	Natural_-Phos+Water
C*A	593.15	Heavy_-Phos+Water-H2
U*A	594.134	Heavy_-Phos+Water-H2
C*A	595.165	Heavy_-Phos+Water
U*A	596.149	Heavy_-Phos+Water
C*A	634.094	Natural_-Water
U*A	635.078	Natural_-Water
C*A	639.111	Heavy_-Water
U*A	640.095	Heavy_-Water
C*A	650.089	Natural_-H2
U*A	651.073	Natural_-H2
C*A	652.104	Natural
U*A	653.088	Natural
C*A	655.105	Heavy_-H2
U*A	656.09	Heavy_-H2
C*A	657.121	Heavy
U*A	658.105	Heavy
CU*A	876.148	Natural_-Phos-H2
CU*A	878.163	Natural_-Phos
CU*A	881.164	Heavy_-Phos-H2
CU*A	883.18	Heavy_-Phos
CU*A	894.158	Natural_-Phos+Water-H2
CU*A	896.174	Natural_-Phos+Water
CU*A	899.175	Heavy_-Phos+Water-H2
CU*A	901.191	Heavy_-Phos+Water
CG*A	915.17	Natural_-Phos-H2
GU*A	916.154	Natural_-Phos-H2
CG*A	917.185	Natural_-Phos
GU*A	918.169	Natural_-Phos
CG*A	920.187	Heavy_-Phos-H2
GU*A	921.171	Heavy_-Phos-H2
CG*A	922.202	Heavy_-Phos
GU*A	923.186	Heavy_-Phos
CG*A	933.18	Natural_-Phos+Water-H2
GU*A	934.164	Natural_-Phos+Water-H2
CG*A	935.196	Natural_-Phos+Water
GU*A	936.18	Natural_-Phos+Water
CG*A	938.197	Heavy_-Phos+Water-H2
GU*A	939.181	Heavy_-Phos+Water-H2
CU*A	940.119	Natural_-Water
CG*A	940.213	Heavy_-Phos+Water
GU*A	941.197	Heavy_-Phos+Water
CU*A	945.136	Heavy_-Water
CU*A	956.114	Natural_-H2
CU*A	958.13	Natural
CU*A	961.131	Heavy_-H2
CU*A	963.146	Heavy
CG*A	979.141	Natural_-Water
GU*A	980.125	Natural_-Water
CG*A	984.158	Heavy_-Water
GU*A	985.142	Heavy_-Water
CG*A	995.136	Natural_-H2
GU*A	996.12	Natural_-H2
CG*A	997.152	Natural
GU*A	998.136	Natural
CG*A	1000.15	Heavy_-H2
GU*A	1001.14	Heavy_-H2
CG*A	1002.17	Heavy
GU*A	1003.15	Heavy
CGU*A	1221.2	Natural_-Phos-H2
GUU*A	1222.18	Natural_-Phos-H2
CGU*A	1223.21	Natural_-Phos
GUU*A	1224.19	Natural_-Phos
CGU*A	1226.21	Heavy_-Phos-H2
GUU*A	1227.2	Heavy_-Phos-H2
CGU*A	1228.23	Heavy_-Phos
GUU*A	1229.21	Heavy_-Phos
CGU*A	1239.21	Natural_-Phos+Water-H2
GUU*A	1240.19	Natural_-Phos+Water-H2
CGU*A	1241.22	Natural_-Phos+Water
GUU*A	1242.21	Natural_-Phos+Water
CGU*A	1244.22	Heavy_-Phos+Water-H2
GUU*A	1245.21	Heavy_-Phos+Water-H2
CGU*A	1246.24	Heavy_-Phos+Water
GUU*A	1247.22	Heavy_-Phos+Water
CGU*A	1285.17	Natural_-Water
GUU*A	1286.15	Natural_-Water
CGU*A	1290.18	Heavy_-Water
GUU*A	1291.17	Heavy_-Water
CGU*A	1301.16	Natural_-H2
GUU*A	1302.15	Natural_-H2
CGU*A	1303.18	Natural
GUU*A	1304.16	Natural
CGU*A	1306.18	Heavy_-H2
GUU*A	1307.16	Heavy_-H2
CGU*A	1308.19	Heavy
GUU*A	1309.18	Heavy

## Sheet: UGCA°UGU
modification	mass	type
ACG*U	5.01677	Shift
AC*U	5.01677	Shift
AG*U	5.01677	Shift
AGU*U	5.01677	Shift
*U	5.01677	Shift
A*U	5.01677	Shift
GU*U	5.01677	Shift
G*U	5.01677	Shift
*U	242.054	Natural_-Phos-H2
*U	244.07	Natural_-Phos
*U	247.071	Heavy_-Phos-H2
*U	249.086	Heavy_-Phos
*U	260.064	Natural_-Phos+Water-H2
*U	262.08	Natural_-Phos+Water
*U	265.081	Heavy_-Phos+Water-H2
*U	267.097	Heavy_-Phos+Water
*U	306.025	Natural_-Water
*U	311.042	Heavy_-Water
*U	322.02	Natural_-H2
*U	324.036	Natural
*U	327.037	Heavy_-H2
*U	329.053	Heavy
A*U	571.106	Natural_-Phos-H2
A*U	573.122	Natural_-Phos
A*U	576.123	Heavy_-Phos-H2
A*U	578.139	Heavy_-Phos
G*U	587.101	Natural_-Phos-H2
G*U	589.117	Natural_-Phos
A*U	589.117	Natural_-Phos+Water-H2
A*U	591.133	Natural_-Phos+Water
G*U	592.118	Heavy_-Phos-H2
G*U	594.134	Heavy_-Phos
A*U	594.134	Heavy_-Phos+Water-H2
A*U	596.149	Heavy_-Phos+Water
G*U	605.112	Natural_-Phos+Water-H2
G*U	607.128	Natural_-Phos+Water
G*U	610.129	Heavy_-Phos+Water-H2
G*U	612.144	Heavy_-Phos+Water
A*U	635.078	Natural_-Water
A*U	640.095	Heavy_-Water
G*U	651.073	Natural_-Water
A*U	651.073	Natural_-H2
A*U	653.088	Natural
G*U	656.09	Heavy_-Water
A*U	656.09	Heavy_-H2
A*U	658.105	Heavy
G*U	667.068	Natural_-H2
G*U	669.083	Natural
G*U	672.084	Heavy_-H2
G*U	674.1	Heavy
AC*U	876.148	Natural_-Phos-H2
AC*U	878.163	Natural_-Phos
AC*U	881.164	Heavy_-Phos-H2
AC*U	883.18	Heavy_-Phos
GU*U	893.127	Natural_-Phos-H2
AC*U	894.158	Natural_-Phos+Water-H2
GU*U	895.142	Natural_-Phos
AC*U	896.174	Natural_-Phos+Water
GU*U	898.143	Heavy_-Phos-H2
AC*U	899.175	Heavy_-Phos+Water-H2
GU*U	900.159	Heavy_-Phos
AC*U	901.191	Heavy_-Phos+Water
GU*U	911.137	Natural_-Phos+Water-H2
GU*U	913.153	Natural_-Phos+Water
AG*U	916.154	Natural_-Phos-H2
GU*U	916.154	Heavy_-Phos+Water-H2
AG*U	918.169	Natural_-Phos
GU*U	918.17	Heavy_-Phos+Water
AG*U	921.171	Heavy_-Phos-H2
AG*U	923.186	Heavy_-Phos
AG*U	934.164	Natural_-Phos+Water-H2
AG*U	936.18	Natural_-Phos+Water
AG*U	939.181	Heavy_-Phos+Water-H2
AC*U	940.119	Natural_-Water
AG*U	941.197	Heavy_-Phos+Water
AC*U	945.136	Heavy_-Water
AC*U	956.114	Natural_-H2
GU*U	957.098	Natural_-Water
AC*U	958.13	Natural
AC*U	961.131	Heavy_-H2
GU*U	962.115	Heavy_-Water
AC*U	963.146	Heavy
GU*U	973.093	Natural_-H2
GU*U	975.109	Natural
GU*U	978.11	Heavy_-H2
AG*U	980.125	Natural_-Water
GU*U	980.125	Heavy
AG*U	985.142	Heavy_-Water
AG*U	996.12	Natural_-H2
AG*U	998.136	Natural
AG*U	1001.14	Heavy_-H2
AG*U	1003.15	Heavy
ACG*U	1221.2	Natural_-Phos-H2
AGU*U	1222.18	Natural_-Phos-H2
ACG*U	1223.21	Natural_-Phos
AGU*U	1224.19	Natural_-Phos
ACG*U	1226.21	Heavy_-Phos-H2
AGU*U	1227.2	Heavy_-Phos-H2
ACG*U	1228.23	Heavy_-Phos
AGU*U	1229.21	Heavy_-Phos
ACG*U	1239.21	Natural_-Phos+Water-H2
AGU*U	1240.19	Natural_-Phos+Water-H2
ACG*U	1241.22	Natural_-Phos+Water
AGU*U	1242.21	Natural_-Phos+Water
ACG*U	1244.22	Heavy_-Phos+Water-H2
AGU*U	1245.21	Heavy_-Phos+Water-H2
ACG*U	1246.24	Heavy_-Phos+Water
AGU*U	1247.22	Heavy_-Phos+Water
ACG*U	1285.17	Natural_-Water
AGU*U	1286.15	Natural_-Water
ACG*U	1290.18	Heavy_-Water
AGU*U	1291.17	Heavy_-Water
ACG*U	1301.16	Natural_-H2
AGU*U	1302.15	Natural_-H2
ACG*U	1303.18	Natural
AGU*U	1304.16	Natural
ACG*U	1306.18	Heavy_-H2
AGU*U	1307.16	Heavy_-H2
ACG*U	1308.19	Heavy
AGU*U	1309.18	Heavy

## Sheet: UGCAU°GU
modification	mass	type
UU*G	975.109	Natural
AUU*G	1304.16	Natural
*G	363.058	Natural
U*G	669.083	Natural
AU*G	998.136	Natural
ACU*G	1303.18	Natural
UU*G	980.125	Heavy
AUU*G	1309.18	Heavy
*G	368.075	Heavy
U*G	674.1	Heavy
AU*G	1003.15	Heavy
ACU*G	1308.19	Heavy
UU*G	5.01677	Shift
AUU*G	5.01677	Shift
*G	5.01677	Shift
U*G	5.01677	Shift
AU*G	5.01677	Shift
ACU*G	5.01677	Shift
UU*G	957.098	Natural_-Water
AUU*G	1286.15	Natural_-Water
*G	345.047	Natural_-Water
U*G	651.073	Natural_-Water
AU*G	980.125	Natural_-Water
ACU*G	1285.17	Natural_-Water
UU*G	962.115	Heavy_-Water
AUU*G	1291.17	Heavy_-Water
*G	350.064	Heavy_-Water
U*G	656.09	Heavy_-Water
AU*G	985.142	Heavy_-Water
ACU*G	1290.18	Heavy_-Water
UU*G	895.142	Natural_-Phos
AUU*G	1224.19	Natural_-Phos
*G	283.092	Natural_-Phos
U*G	589.117	Natural_-Phos
AU*G	918.169	Natural_-Phos
ACU*G	1223.21	Natural_-Phos
UU*G	900.159	Heavy_-Phos
AUU*G	1229.21	Heavy_-Phos
*G	288.108	Heavy_-Phos
U*G	594.134	Heavy_-Phos
AU*G	923.186	Heavy_-Phos
ACU*G	1228.23	Heavy_-Phos
UU*G	893.127	Natural_-Phos-H2
AUU*G	1222.18	Natural_-Phos-H2
*G	281.076	Natural_-Phos-H2
U*G	587.101	Natural_-Phos-H2
AU*G	916.154	Natural_-Phos-H2
ACU*G	1221.2	Natural_-Phos-H2
UU*G	898.143	Heavy_-Phos-H2
AUU*G	1227.2	Heavy_-Phos-H2
*G	286.093	Heavy_-Phos-H2
U*G	592.118	Heavy_-Phos-H2
AU*G	921.171	Heavy_-Phos-H2
ACU*G	1226.21	Heavy_-Phos-H2
UU*G	973.093	Natural_-H2
AUU*G	1302.15	Natural_-H2
*G	361.042	Natural_-H2
U*G	667.068	Natural_-H2
AU*G	996.12	Natural_-H2
ACU*G	1301.16	Natural_-H2
UU*G	978.11	Heavy_-H2
AUU*G	1307.16	Heavy_-H2
*G	366.059	Heavy_-H2
U*G	672.084	Heavy_-H2
AU*G	1001.14	Heavy_-H2
ACU*G	1306.18	Heavy_-H2
UU*G	913.153	Natural_-Phos+Water
AUU*G	1242.21	Natural_-Phos+Water
*G	301.102	Natural_-Phos+Water
U*G	607.128	Natural_-Phos+Water
AU*G	936.18	Natural_-Phos+Water
ACU*G	1241.22	Natural_-Phos+Water
UU*G	918.17	Heavy_-Phos+Water
AUU*G	1247.22	Heavy_-Phos+Water
*G	306.119	Heavy_-Phos+Water
U*G	612.144	Heavy_-Phos+Water
AU*G	941.197	Heavy_-Phos+Water
ACU*G	1246.24	Heavy_-Phos+Water
UU*G	911.137	Natural_-Phos+Water-H2
AUU*G	1240.19	Natural_-Phos+Water-H2
*G	299.087	Natural_-Phos+Water-H2
U*G	605.112	Natural_-Phos+Water-H2
AU*G	934.164	Natural_-Phos+Water-H2
ACU*G	1239.21	Natural_-Phos+Water-H2
UU*G	916.154	Heavy_-Phos+Water-H2
AUU*G	1245.21	Heavy_-Phos+Water-H2
*G	304.103	Heavy_-Phos+Water-H2
U*G	610.129	Heavy_-Phos+Water-H2
AU*G	939.181	Heavy_-Phos+Water-H2
ACU*G	1244.22	Heavy_-Phos+Water-H2

## Sheet: UGCAUG°U
modification	mass	type
*U	324.036	Natural
G*U	669.083	Natural
GU*U	975.109	Natural
AGU*U	1304.16	Natural
*U	329.053	Heavy
G*U	674.1	Heavy
GU*U	980.125	Heavy
AGU*U	1309.18	Heavy
*U	5.01677	Shift
G*U	5.01677	Shift
GU*U	5.01677	Shift
AGU*U	5.01677	Shift
*U	306.025	Natural_-Water
G*U	651.073	Natural_-Water
GU*U	957.098	Natural_-Water
AGU*U	1286.15	Natural_-Water
*U	311.042	Heavy_-Water
G*U	656.09	Heavy_-Water
GU*U	962.115	Heavy_-Water
AGU*U	1291.17	Heavy_-Water
*U	244.07	Natural_-Phos
G*U	589.117	Natural_-Phos
GU*U	895.142	Natural_-Phos
AGU*U	1224.19	Natural_-Phos
*U	249.086	Heavy_-Phos
G*U	594.134	Heavy_-Phos
GU*U	900.159	Heavy_-Phos
AGU*U	1229.21	Heavy_-Phos
*U	242.054	Natural_-Phos-H2
G*U	587.101	Natural_-Phos-H2
GU*U	893.127	Natural_-Phos-H2
AGU*U	1222.18	Natural_-Phos-H2
*U	247.071	Heavy_-Phos-H2
G*U	592.118	Heavy_-Phos-H2
GU*U	898.143	Heavy_-Phos-H2
AGU*U	1227.2	Heavy_-Phos-H2
*U	322.02	Natural_-H2
G*U	667.068	Natural_-H2
GU*U	973.093	Natural_-H2
AGU*U	1302.15	Natural_-H2
*U	327.037	Heavy_-H2
G*U	672.084	Heavy_-H2
GU*U	978.11	Heavy_-H2
AGU*U	1307.16	Heavy_-H2
*U	262.08	Natural_-Phos+Water
G*U	607.128	Natural_-Phos+Water
GU*U	913.153	Natural_-Phos+Water
AGU*U	1242.21	Natural_-Phos+Water
*U	267.097	Heavy_-Phos+Water
G*U	612.144	Heavy_-Phos+Water
GU*U	918.17	Heavy_-Phos+Water
AGU*U	1247.22	Heavy_-Phos+Water
*U	260.064	Natural_-Phos+Water-H2
G*U	605.112	Natural_-Phos+Water-H2
GU*U	911.137	Natural_-Phos+Water-H2
AGU*U	1240.19	Natural_-Phos+Water-H2
*U	265.081	Heavy_-Phos+Water-H2
G*U	610.129	Heavy_-Phos+Water-H2
GU*U	916.154	Heavy_-Phos+Water-H2
AGU*U	1245.21	Heavy_-Phos+Water-H2

## Sheet: °AGCAUGU
modification	mass	type
*A	347.063	Natural
ACG*A	1326.2	Natural
G*A	692.111	Natural
CG*A	997.152	Natural
*A	352.08	Heavy
ACG*A	1331.22	Heavy
G*A	697.127	Heavy
CG*A	1002.17	Heavy
*A	5.01677	Shift
ACG*A	5.01677	Shift
G*A	5.01677	Shift
CG*A	5.01677	Shift
*A	329.053	Natural_-Water
ACG*A	1308.19	Natural_-Water
G*A	674.1	Natural_-Water
CG*A	979.141	Natural_-Water
*A	334.069	Heavy_-Water
ACG*A	1313.21	Heavy_-Water
G*A	679.117	Heavy_-Water
CG*A	984.158	Heavy_-Water
*A	267.097	Natural_-Phos
ACG*A	1246.24	Natural_-Phos
G*A	612.144	Natural_-Phos
CG*A	917.185	Natural_-Phos
*A	272.114	Heavy_-Phos
ACG*A	1251.25	Heavy_-Phos
G*A	617.161	Heavy_-Phos
CG*A	922.202	Heavy_-Phos
*A	265.081	Natural_-Phos-H2
ACG*A	1244.22	Natural_-Phos-H2
G*A	610.129	Natural_-Phos-H2
CG*A	915.17	Natural_-Phos-H2
*A	270.098	Heavy_-Phos-H2
ACG*A	1249.24	Heavy_-Phos-H2
G*A	615.145	Heavy_-Phos-H2
CG*A	920.187	Heavy_-Phos-H2
*A	345.047	Natural_-H2
ACG*A	1324.19	Natural_-H2
G*A	690.095	Natural_-H2
CG*A	995.136	Natural_-H2
*A	350.064	Heavy_-H2
ACG*A	1329.21	Heavy_-H2
G*A	695.112	Heavy_-H2
CG*A	1000.15	Heavy_-H2
*A	285.107	Natural_-Phos+Water
ACG*A	1264.25	Natural_-Phos+Water
G*A	630.155	Natural_-Phos+Water
CG*A	935.196	Natural_-Phos+Water
*A	290.124	Heavy_-Phos+Water
ACG*A	1269.27	Heavy_-Phos+Water
G*A	635.172	Heavy_-Phos+Water
CG*A	940.213	Heavy_-Phos+Water
*A	283.092	Natural_-Phos+Water-H2
ACG*A	1262.23	Natural_-Phos+Water-H2
G*A	628.139	Natural_-Phos+Water-H2
CG*A	933.18	Natural_-Phos+Water-H2
*A	288.108	Heavy_-Phos+Water-H2
ACG*A	1267.25	Heavy_-Phos+Water-H2
G*A	633.156	Heavy_-Phos+Water-H2
CG*A	938.197	Heavy_-Phos+Water-H2

## Sheet: °CGCAUGU
modification	mass	type
G*C	668.099	Natural
CG*C	973.141	Natural
*C	323.052	Natural
ACG*C	1302.19	Natural
G*C	673.116	Heavy
CG*C	978.157	Heavy
*C	328.069	Heavy
ACG*C	1307.21	Heavy
G*C	5.01677	Shift
CG*C	5.01677	Shift
*C	5.01677	Shift
ACG*C	5.01677	Shift
G*C	650.089	Natural_-Water
CG*C	955.13	Natural_-Water
*C	305.041	Natural_-Water
ACG*C	1284.18	Natural_-Water
G*C	655.105	Heavy_-Water
CG*C	960.147	Heavy_-Water
*C	310.058	Heavy_-Water
ACG*C	1289.2	Heavy_-Water
G*C	588.133	Natural_-Phos
CG*C	893.174	Natural_-Phos
*C	243.086	Natural_-Phos
ACG*C	1222.23	Natural_-Phos
G*C	593.15	Heavy_-Phos
CG*C	898.191	Heavy_-Phos
*C	248.102	Heavy_-Phos
ACG*C	1227.24	Heavy_-Phos
G*C	586.117	Natural_-Phos-H2
CG*C	891.159	Natural_-Phos-H2
*C	241.07	Natural_-Phos-H2
ACG*C	1220.21	Natural_-Phos-H2
G*C	591.134	Heavy_-Phos-H2
CG*C	896.175	Heavy_-Phos-H2
*C	246.087	Heavy_-Phos-H2
ACG*C	1225.23	Heavy_-Phos-H2
G*C	666.084	Natural_-H2
CG*C	971.125	Natural_-H2
*C	321.036	Natural_-H2
ACG*C	1300.18	Natural_-H2
G*C	671.1	Heavy_-H2
CG*C	976.142	Heavy_-H2
*C	326.053	Heavy_-H2
ACG*C	1305.19	Heavy_-H2
G*C	606.144	Natural_-Phos+Water
CG*C	911.185	Natural_-Phos+Water
*C	261.096	Natural_-Phos+Water
ACG*C	1240.24	Natural_-Phos+Water
G*C	611.16	Heavy_-Phos+Water
CG*C	916.202	Heavy_-Phos+Water
*C	266.113	Heavy_-Phos+Water
ACG*C	1245.25	Heavy_-Phos+Water
G*C	604.128	Natural_-Phos+Water-H2
CG*C	909.169	Natural_-Phos+Water-H2
*C	259.08	Natural_-Phos+Water-H2
ACG*C	1238.22	Natural_-Phos+Water-H2
G*C	609.145	Heavy_-Phos+Water-H2
CG*C	914.186	Heavy_-Phos+Water-H2
*C	264.097	Heavy_-Phos+Water-H2
ACG*C	1243.24	Heavy_-Phos+Water-H2

[truncated: 8 more sheets: °GGCAUGU, UG°UAUGU, UGC°UUGU, UG°GAUGU, UGC°GUGU, UGCA°GGU, UGCAUG°G, °U°G°C°A°U°G°U]
