# Supplementary material for: Nucleotide-amino acid π-stacking interactions initiate photo cross-linking in RNA-protein complexes
Source: Nat Commun. 2022 May 17;13:2719. doi: 10.1038/s41467-022-30284-w (PMC9114321; doi:10.1038/s41467-022-30284-w)
Supplement: Supplementary file 6 — Supplementary Data 4 [file 41467_2022_30284_MOESM6_ESM.xlsx]

## Sheet: Legend
Supplementary Data 4
Tables of localized cross-links are taken from the supporting data from Kramer et al1] and Bae et al. [2]
additional columns E-F were added to Kramer et al.- human RNP and yeast RNP
Aromatic amino acids +/- 3:		crosslinked amino acid positioned +/-3 aa’s of an aromatic side-chain
Stacking		crosslinked amino acid or neigbouring aromatic amino acid stacked in high. res. structure
PDB ID		PDB ID of high res. structure.
Additional columns B-D were added to the Bae et al. spCAS9
Aromatic amino acids +/- 3:		crosslinked amino acid positioned +/-3 aa’s of an aromatic side-chain
Stacking		crosslinked amino acid or neigbouring aromatic amino acid stacked in high. res. Structure (PDB ID: 4ZT0)
The red-shading indicates sulfur-containing amino acids (S or M) which were not considered in the analysis.
The data set of Bae et al was filtered for hits with a a total peptide-spectrum match >3.
At the end of each table is the analysis of the counted hits.

## Sheet: Kramer et al - human RNP
protein	position	peptide	aa	Aromatic amino acids +/- 3	Stacking	PDB	Comment	motif (aa/peptide)	motif (protein)
ELAV-like protein 1	V56-K72	VAGHSLGYGFVNYVTAK	-					RRM1; nucleotide binding site	3x RRM
	D105-R115	DANLYISGLPR	Y109	TRUE	TRUE	4ED5 [3]		RRM2; nucleotide binding sites	3x RRM
Far upstream element-binding protein 2	M267-R284	MILIQDGSQNTNVDKPLR	G273-S274	FALSE				KH2	4x KH
	C436-R442	CGLVIGR	C436					KH4	4x KH
H/ACA ribonucleoprotein complex subunit 4	I315-R322	IMLPGVLR	-					PUA	PUA; active site
Heterogeneous nuclear ribonucleoprotein A/B	I156-K169	IFVGGLNPEATEEK1	F157	TRUE	TRUE	5MPL [4]	stacked to A, hnRNP A1	RRM2	2x RRM
	E233-R245	EVYQQQQYGSGGR	Y240	TRUE	UNKOWN			-	2x RRM
Heterogeneous nuclear ribonucleoprotein A1/A1-like 2	L16-R31	LFIGGLSFETTDESLR	F23	TRUE	TRUE	5MPG [4]		RRM1	2x RRM, RNA-binding RGG-box
	G147-K161	GFAFVTFDDHDSVDK	-					RRM2	2x RRM, RNA-binding RGG-box
Heterogeneous nuclear ribonucleoprotein A1/A1-like 2/A3	I107-K113/I107-K113/I128-K134	IFVGGIK	F108/F108/F129	TRUE	TRUE	5MPL [4]	stacked to A	RRM2	HNRNPA1/HNRNPA1L2: see above; HNRNPA3: 2x RRM
Heterogeneous nuclear ribonucleoproteins A2/B1	E100-K112	EESGKPGAHVTVK	G103-K104	FALSE				RRM1	2x RRM
	G154-K168	GFGFVTFDDHDPVDK	-					RRM2	2x RRM
	Y174-R185	YHTINGHNAEVR	Y174	TRUE	UNKOWN			RRM2	2x RRM
	A187-R200	ALSRQEMQEVQSSR	-					RRM2	2x RRM
Heterogeneous nuclear ribonucleoproteins C1/C2	G51-R61	GFAFVQYVNER	-					RRM	RRM
Heterogeneous nuclear ribonucleoproteins C1/C2 Heterogeneous nuclear ribonucleoprotein C-like 1	V18-K29	VFIGNLNTLVVK	F19	TRUE	TRUE	2MZ1 [5]		RRM	RRM
Heterogeneous nuclear ribonucleoprotein D0/D-like	G139-K146/G190-K197	GFGFVLFK	-					RRM1	2x RRM
Heterogeneous nuclear ribonucleoprotein D0	I184-K197	IFVGGLSPDTPEEK	-					RRM2	2x RRM
Heterogeneous nuclear ribonucleoprotein K	L149-K163	LLIHQSLAGGIIGVK	G157	FALSE				KH2	3x KH, RNA-binding RGG-box
Heterogeneous nuclear ribonucleoprotein L	Y359-K393	YGPQYGHPPPPPPPPEYGPHADSPVLMVYGLDQSK	Y386	TRUE	TRUE	2MQQ	Stacked to A, Rattus norvegicus	RRM3	3x RRM
Heterogeneous nuclear ribonucleoprotein M	V95-K110	VGEVTYVELLMDAEGK	Y100	TRUE	UNKOWN			RRM1	3x RRM
Heterogeneous nuclear ribonucleoprotein Q	V266-K282	VTEGLTDVILYHQPDDK	Y276	TRUE	UNKOWN			RRM2	3x RRM
	D372-R381	DYAFIHFDER	-					RRM3	3x RRM
Heterogeneous nuclear ribonucleoprotein R	D375-R384	DYAFVHFEDR	-					RRM3	3x RRM, RNA-binding RGG-box
	S428-R441	STAYEDYYYHPPPR	-					-	3x RRM, RNA-binding RGG-box
Heterogeneous nuclear ribonucleoprotein Q/R	L245-K252/L248-K255	LFVGSIPK	S249/S252	TRUE	UNKOWN			RRM2	listed for individual proteins above
	V339-R343/V342-R346	VLFVR2	F341/F344	TRUE	UNKOWN			RRM3	listed for individual proteins above
Heterogeneous nuclear ribonucleoprotein U	M593-R601	MCLFAGFQR	C594					AAA domain	ATP-binding, RNA-binding RGG-box, SAP domain6, AAA domain6
Nucleolin	V298-K318	VEGTEPTTAFNLFVGNLNFNK	-					RRM1	4x RRM
	F349-K362	FGYVDFESAEDLEK	Y351	TRUE	TRUE	1FJE [6]	stacked to G, Mesocricetus auratus	RRM1	4x RRM
	N399-K410	NLPYKVTQDELK	Y402	TRUE	UNKOWN			RRM2	4x RRM
	G430-K437	GIAYIEFK	Y433	TRUE	TRUE	1FJE [6]	stacked to C, Mesocricetus auratus	RRM2	4x RRM
	G524-K537	GYAFIEFASFEDAK	-					RRM3	4x RRM
	G611-K624	GFGFVDFNSEEDAK	F612 or F614 or F617	TRUE	UNKOWN			RRM4	4x RRM
Nucleolysin TIAR	D92-K114	DTSNHFHVFVGDLSPEITTEDIK	-					RRM2	3x RRM
Poly(rC)-binding protein 1/2/3	I302-K314/I310-K322/I316-K328	INEIRQMSGAQIK	-					KH3	3x KH
Poly(rC)-binding protein 2/3	L102-K115/L134-K147	LVVPASQCGSLIGK	C109/C141					KH2	3x KH
Poly(U)-binding-splicing factor PUF60	V131-R146	VYVGSIYYELGEDTIR	Y138	TRUE	UNKOWN	5KW1 [7]	stacking to Y132	RRM1	2x RRM, RRM (atypical)
Polypyrimidine tract-binding protein 1	H411-R418	HQNVQLPR	H411	TRUE	TRUE	2ADC [8]		RRM3	4x RRM
	N445-K471	NFQNIFPPSATLHLSNIPPSVSEEDLK	-					RRM4	4x RRM
Putative pre-mRNA-splicing factor ATP-dependent RNA helicase DHX15	Y235-R253	YMTDGMLLREAMNDPLLER	-					Helicase ATP-binding	Helicase ATP-binding, DEAH box, OB-fold6
Putative RNA-binding protein 3	G48-R65	GFGFITFTNPEHASVAMR	-					RRM	RRM
RNA-binding protein 39	I276-R289	IESIQLMMDSETGR	M282					RRM2	3x RRM, Arg/Ser-rich (RS domain)
RNA-binding protein 39/Probable RNA-binding protein 23	L252-R267/L265-R280	LYVGSLHFNITEDMLR	-					RRM2	RBM39: see above; RBM23: 2x RRM
RNA-binding protein FUS	T317-R328	TGQPMINLYTDR	-					RRM	RRM, RANBP2-type zinc finger
	A449-R472	APKPDGPGGGPGGSHMGGNYGDDR	-					RANBP2-type zinc finger	RRM, RANBP2-type zinc finger
Serine/arginine-rich splicing factor 1	I18-R28	IYVGNLPPDIR	Y19	TRUE	TRUE	6HPJ [9]	Stacked to C	RRM1	2x RRM, Gly-rich (hinge region), Arg/Ser-rich (RS domain)
Serine/arginine-rich splicing factor 3	S38-R43	SVWVAR	W40	TRUE	TRUE	2I2Y [10]	Stacked to C	RRM	RRM, Arg/Ser-rich (RS domain)
Serine/arginine-rich splicing factor 5	V6-P16	VFIGRLNPAAR	G9-R10	TRUE	UNKOWN			RRM1	2x RRM, Gly-rich (hinge region), Arg/Ser-rich (RS domain)
Serine/arginine-rich splicing factor 6	N35-R46	NGYGFVEFEDSR	-					RRM1	2x RRM, Gly-rich (hinge region), Arg/Ser-rich (RS domain)
Serine/arginine-rich splicing factor 9	I16-R26	IYVGNLPTDVR	-					RRM1	2x RRM, Gly-rich (hinge region), Arg/Ser-rich (RS domain)
Splicing factor U2AF 65 kDa subunit	N196-R203	NFAFLEFR	F199	TRUE	TRUE	2YH1 [11]		RRM1	3x RRM, Arg/Ser-rich (RS domain)
	L261-K276	LFIGGLPNYLNDDQVK	L261-F262	TRUE	TRUE	2YH1 [11]		RRM2	3x RRM, Arg/Ser-rich (RS domain)
U1 small nuclear ribonucleoprotein 70 kDa	R173-R180	RVLVDVER	L175	FALSE				RRM	RRM
Y-box-binding protein 1/2/33	N70-R77/N105-R112/N102-R109	NGYGFINR	F74/F109/F106	TRUE	TRUE	5YTT [12]		CSD	CSD, interaction with ssDNA4, mRNA binding5
	E82-K92/E117-K127/E114-K124	EDVFVHQTAIK	F85/F120/F117	TRUE	TRUE	5YTT [12]	Stacked to A	CSD	CSD, interaction with ssDNA4, mRNA binding5
40S ribosomal protein S2	T247-K257	TYSYLTPDLWK	Y248 or Y250	TRUE	TRUE	6YBW [13]		-	-
60S ribosomal protein L5	H148-R209	HIMGQNVADYMR	Y207	TRUE	TRUE	5T2C [14]		-	nucleotide binding (rRNA)7
60S ribosomal protein L6	E238-R246	EKYEITEQR	E238-K239	TRUE	TRUE	5T2C [14]	Stacked to C	-	nucleotide binding (RNA)7
60S ribosomal protein L34	A94-K101	AFLIEEQK	I97	TRUE	FALSE	5T2C [14]		-	-
non-sulphur containing cross-links in total:	33
crosslinks within +/-3 of an aromatic amino acids	29
crosslinks not within +/-3 of an aromatic amino acids	4
crosslinks within +/-3 of an aromatic amino acids and known structure	19
crosslinks within +/-3 of an pi-stacked aromatic amino acids	18
crosslinks not within +/-3 of an pi-stacked aromatic amino acids	4+1
1 Peptide is specific for isoforms 2 and 3 (Q99729-2/Q99729-3) of the protein.
2 The peptide is also contained in Tyrosine-protein kinase transmembrane receptor ROR2 (Q01974, positions V149-R152). Since both hnRNP proteins have been shown to cross-link via two other peptides each, and this peptide is short, the evidence for the presence of ROR2 is not sufficient. Therefore, it is not listed as an identified RBP.
3 recommended name for Y-box-binding protein 1: Nuclease-sensitive element-binding protein 1
4 Y-box-binding protein 1
5 Y-box-binding protein 2
6 Pfam (www.pfam.sanger.ac.uk)
7 NCBI (www.ncbi.nlm.nih.gov)

## Sheet: Kramer et al - yeast RNP
protein	position	peptide	aa	Aromatic amino acids +/- 3	Stacking	PDB	Comment	motif (aa/peptide)	motif (protein)
Adenosylhomocysteinase	E320-R330	ECINIKPQVDR	C321					-	nucleotide binding (NAD); Rossmann fold1,2; active site; substrate binding site
Alcohol dehydrogenase 1/3	Y40-KK60/Y67-K86	YSGVCHTDLHAWHGDWPLPVK	C44/71					Zn-binding; NAD-binding; substrate binding	metal binding (Zn); nucleotide binding (NAD); Rossmann fold1,2; active site; substrate binding site
Enolase 1/2	I244-K255	IGLDCASSEFFK	C248					-	metal binding (Mg); active site; substrate binding site
Glyceraldehyde-3-phosphate dehydrogenase 2/3	E250-K258	ETTYDEIKK	-					-	nucleotide binding (NAD); Rossmann fold1,2; active site; substrate binding site
Inorganic pyrophosphatase	N83-K112	NCFPHHGYIHNYGAFPQTWEDPNVSHPETK	C84					-	metal binding (Mg); active site; substrate binding site
Peroxiredoxin TSA1	N165-K188	NGTVLPCNWTPGAATIKPTVEDSK	C171					-	active site
Phosphoglycerate kinase	Y49-R56	YVLEHHPR	-					-	nucleotide binding (ATP); active site; substrate binding
Pyruvate kinase 1	N370-K394	NCTPKPTSTTETVAASAVAAVFEQK	C371					-	metal binding (K, Mg); ADP binding; substrate binding
	Y414-R425	YRPNCPIILVTR	C418					-	metal binding (K, Mg); ADP binding; substrate binding
Cruciform DNA-recognizing protein 1	I105-R118	IPEAGGLLCGKPPR	C113					-	cruciform-DNA-binding
Elongation factor 1-alpha	F402-R421	FVPSKPMCVEAFSEYPPLGR	C409					-	nucleotide binding (GTP)
Nucleolar protein 3	I156-K173	ILNGFAFVEFEEAESAAK	F160/162/165	TRUE	UNKNOWN			RRM1	2x RRM
	E222-R235	ENSLETTFSSVNTR	-					RRM2	2x RRM
Nucleolar protein 13	I240-R256	ILFVGNLSFDVTDDLLR	F242	TRUE	UNKNOWN			RRM2	2x RRM
Polyadenylate-binding protein	Y319-K327	YQGVNLFVK	F325	TRUE	FALSE	6R5K [15]		RRM4	4x RRM
Single-stranded nucleic-acid binding protein	S184-K196	SKDTLYINNVPFK	-					RRM2	2x RRM, RGG-box
40S ribosomal protein S1-A/-B	K116-K128	KWQTLIEANVTVK	W117	TRUE	TRUE	4V88 [16]		-	-
40S ribosomal protein S3	G95-K108	GLSAVAQAESMKFK	-					-	KH type-2
	G133-K141	GCEVVVSGK	C134					-	KH type-2
40S ribosomal protein S5	T189-K203	TIAETLAEELINAAK	T189	FALSE				-	-
40S ribosomal protein S11-A/-B	V117-K133	VQVGDIVTVGQCRPISK	C128					nucleic acid binding OB-fold1,2	nucleic acid binding OB-fold1,2
40S ribosomal protein S14-A/-B	I19-K36/I20-K37	IYASFNDTFVHVTDLSGK	-					-	-
	A50-K70/A51-K71	ADRDESSPYAAMLAAQDVAAK	-					-	-
40S ribosomal protein S16-A/-B	V69-R82	VTGGGHVSQVYAIR	H74	TRUE	TRUE	4V88 [16]		-	-
40S ribosomal protein S17-A/-B	L34-K44	LCDEIATIQSK	C35					-	-
	I50-K59	IAGYTTHLMK	H56	TRUE	FALSE	4V88 [16]		-	-
40S ribosomal protein S24-A/-B	D53-R61	DAVSVFGFR	-					nucleotide binding alpha-beta plait1,3	nucleotide binding alpha-beta plait1,3
	D115-K123	DKKIFGTGK	K117	TRUE	FALSE	4V88 [16]		-	nucleotide binding alpha-beta plait1,3
40S ribosomal protein S29-A	V23-R32	VCSSHTGLIR	C24					metal binding (Zn)	metal binding (Zn)
40S ribosomal protein S29-B	V23-R32	VCSSHTGLVR	C24					metal binding (Zn)	metal binding (Zn)
Guanine nucleotide-binding protein subunit beta-like protein (RACK1)	G138-R155	GQCLATLLGHNDWVSQVR	C140					WD3	7x WD
60S ribosomal protein L1-A/-B	S79-K92	SCGVDAMSVDDLKK	C80					-	nucleotide binding (rRNA/mRNA)4
60S ribosomal protein L2-A /-B	A129-K145	ASGNYVIIIGHNPDENK	Y133	TRUE	FALSE	4V88 [16]		-	nucleic acid binding OB-fold1,2
	G201-K221	GVAMNPVDHPHGGGNHQHIGK	-					-	nucleic acid binding OB-fold1,2
60S ribosomal protein L3	V249-R266	VACIGAWHPAHVMWSVAR	C251					-	-
60S ribosomal protein L4-A/-B	S85-R95	SGQGAFGNMCR	C94					-	-
	N221-R246	NVPGVETANVASLNLLQLAPGAHLGR	-					-	-
	I289-K308	IINSSEIQSAIRPAGQATQK	I290	FALSE				-	-
60S ribosomal protein L4-A	T347-K360	TGTKPAAVFTETLK	-					-	-
60S ribosomal protein L4-B	T347-K360	TGTKPAAVFAETLK	-					-	-
60S ribosomal protein L5	S197-R218	SYIFGGHVSQYMEELADDDEER	-					-	nucleotide binding (rRNA)4
60S ribosomal protein L6-A/-B	L30-R48	LRASLVPGTVLILLAGRFR	-					-	-
60S ribosomal protein L6-A	W9-K20	WYPSEDVAALKK	W9	TRUE	TRUE	6SNT [17]	stacking to G	-	-
	H57-K70	HLEDNTLLISGPFK	-					-	-
60S ribosomal protein L6-B	W9-K19	WYPSEDVAAPK	W9	TRUE	TRUE	6SNT [17]	stacking to G	-	-
	H57-K70	HLEDNTLLVTGPFK	-					-	-
60S ribosomal protein L8-A	Y134-K147	YGLNHVVALIENKK	-					-	-
60S ribosomal protein L8-B	Y134-K146	YGLNHVVSLIENK	-					-	-
60S ribosomal protein L16-A/-B	L141-K155	LSTSVGWKYEDVVAK	Y149	TRUE	FALSE	6SNT [17]		-	nucleotide binding (rRNA)4
60S ribosomal protein L16-A	A38-K51	AEELNISGEFFRNK	-					nucleotide binding (rRNA)4	nucleotide binding (rRNA)4
60S ribosomal protein L16-B	A37-R48	AEALNISGEFFR	F38	TRUE	TRUE	6SNT [17]	F47 stacked to U	-	nucleotide binding (rRNA)4
60S ribosomal protein L18-A/-B	A51-K56	ALFLSK	-					-	-
	A117-R130	AGGECITLDQLAVR	C121					-	-
60S ribosomal protein L23-A/-B	E121-R128	ECADLWPR	C122					-	-
60S ribosomal protein L26-B	K17-R27	KAYFTAPSSER	-					-	-
60S ribosomal protein L28	I43-K55	INMDKYHPGYFGK	Y48	TRUE	FALSE	4V88 [16]		-	-
60S ribosomal protein L31-A/-B	L20-K26	LHGVSFK	F25	TRUE	TRUE	4V88 [16]		nucleotide binding (rRNA)4	nucleotide binding (rRNA)4
60S ribosomal protein L33-A/-B	I49-R60	IAYVYRASKEVR	-					-	-
60S ribosomal protein L35-A/-B	S50-R63	SIACVLTVINEQQR	C53					nucleotide binding (rRNA)4	nucleotide binding (rRNA)4
60S ribosomal protein L37-A	F74-K85	FKNGFQTGSASK	-					-	C4 type zinc finger
60S ribosomal protein L37-B	F74-K84	FKNGFQTGSAK	-					-	C4 type zinc finger
Ubiquitin-60S ribosomal protein L40	C115-K124	CGHTNQLRPK	C115					-	-
60S ribosomal protein L42-A/-B	C88-K97	CKHFELGGEK	C88/K89					-	-
Ribosome biogenesis protein RLP7	G149-K161	GPLAVNIPNKAFK	-					nucleotide binding (rRNA)4	nucleotide binding (rRNA)4
1Saccharomyces Genome Database (www.yeastgenome.org)
2Superfamily (www.supfam.org)
3CATH (www.cathdb.info)
4NCBI (www.ncbi.nlm.nih.gov)
non-sulphur containing cross-links in total:	16
crosslinks within +/-3 of an aromatic amino acids	14
crosslinks not within +/-3 of an aromatic amino acids	2
crosslinks within +/-3 of an aromatic amino acids and known structure	12
crosslinks within +/-3 of an pi-stacked aromatic amino acids	6
crosslinks not within +/-3 of an pi-stacked aromatic amino acids	6+2

## Sheet: Bae et al - spCAS9
RBS	Aromatic amino acids +/- 3	Stacking in PDB 4ZT0 [18]	Comment	#IdentifiedExperiments	TotalPSMCounts	PSMCounts_Rep1	PSMCounts_Rep2	Localizationscore_Rep1	Localizationscore_Rep2	Otherlocalizations_Rep1	Otherlocalizations_Rep2
tr|spCas9|spCas9_ECOBD.C574				2	4	2	2	1	1	na	na
tr|spCas9|spCas9_ECOBD.D326	TRUE	TRUE		2	8	5	3	0.83	0.67	tr|spCas9|spCas9_ECOBD.L334(0.08):tr|spCas9|spCas9_ECOBD.I322(0.09):	tr|spCas9|spCas9_ECOBD.I322(0.33):
tr|spCas9|spCas9_ECOBD.D406	TRUE	FALSE		1	5	5	0	0.42	na	tr|spCas9|spCas9_ECOBD.N407(0.23):tr|spCas9|spCas9_ECOBD.T404(0.25):tr|spCas9|spCas9_ECOBD.G408(0.09):	na
tr|spCas9|spCas9_ECOBD.F105	TRUE	TRUE		2	5	2	3	1	0.79	na	tr|spCas9|spCas9_ECOBD.F98(0.21):
tr|spCas9|spCas9_ECOBD.F1105	TRUE	TRUE	stacked to A	1	7	7	0	0.38	na	tr|spCas9|spCas9_ECOBD.K1097(0.11):tr|spCas9|spCas9_ECOBD.T1102(0.06):tr|spCas9|spCas9_ECOBD.K1107(0.04):tr|spCas9|spCas9_ECOBD.Q1101(0.05):tr|spCas9|spCas9_ECOBD.T1098(0.05):tr|spCas9|spCas9_ECOBD.V1100(0.04):tr|spCas9|spCas9_ECOBD.G1104(0.23):tr|spCas9|spCas9_ECOBD.G1103(0.04):	na
tr|spCas9|spCas9_ECOBD.F688	TRUE	Unknown		2	7	3	4	0.4	0.41	tr|spCas9|spCas9_ECOBD.Q695(0.32):tr|spCas9|spCas9_ECOBD.M694(0.18):tr|spCas9|spCas9_ECOBD.I697(0.1):	tr|spCas9|spCas9_ECOBD.L696(0.07):tr|spCas9|spCas9_ECOBD.M694(0.41):tr|spCas9|spCas9_ECOBD.A689(0.11):
tr|spCas9|spCas9_ECOBD.G1104	TRUE	TRUE	stacked to A	2	8	4	4	0.54	0.26	tr|spCas9|spCas9_ECOBD.T1102(0.1):tr|spCas9|spCas9_ECOBD.G1103(0.26):tr|spCas9|spCas9_ECOBD.F1105(0.1):	tr|spCas9|spCas9_ECOBD.T1102(0.08):tr|spCas9|spCas9_ECOBD.K1097(0.07):tr|spCas9|spCas9_ECOBD.F1105(0.2):tr|spCas9|spCas9_ECOBD.K1107(0.04):tr|spCas9|spCas9_ECOBD.Q1101(0.13):tr|spCas9|spCas9_ECOBD.V1100(0.16):tr|spCas9|spCas9_ECOBD.S1106(0.06):
tr|spCas9|spCas9_ECOBD.G56	TRUE	FALSE		2	11	4	7	0.59	0.59	tr|spCas9|spCas9_ECOBD.T58(0.17):tr|spCas9|spCas9_ECOBD.S55(0.24):	tr|spCas9|spCas9_ECOBD.T58(0.1):tr|spCas9|spCas9_ECOBD.S55(0.26):tr|spCas9|spCas9_ECOBD.E57(0.05):
tr|spCas9|spCas9_ECOBD.H41	TRUE	Unknown		2	5	3	2	1	0.67	na	tr|spCas9|spCas9_ECOBD.R40(0.33):
tr|spCas9|spCas9_ECOBD.H721	TRUE	FALSE		1	9	9	0	0.4	na	tr|spCas9|spCas9_ECOBD.Q716(0.03):tr|spCas9|spCas9_ECOBD.I724(0.06):tr|spCas9|spCas9_ECOBD.E722(0.07):tr|spCas9|spCas9_ECOBD.G729(0.15):tr|spCas9|spCas9_ECOBD.S719(0.07):tr|spCas9|spCas9_ECOBD.S730(0.03):tr|spCas9|spCas9_ECOBD.G717(0.04):tr|spCas9|spCas9_ECOBD.A728(0.03):tr|spCas9|spCas9_ECOBD.A711(0.05):tr|spCas9|spCas9_ECOBD.H723(0.07):	na
tr|spCas9|spCas9_ECOBD.I724	TRUE	FALSE		1	7	0	7	na	0.27	na	tr|spCas9|spCas9_ECOBD.Q716(0.05):tr|spCas9|spCas9_ECOBD.H721(0.25):tr|spCas9|spCas9_ECOBD.G729(0.2):tr|spCas9|spCas9_ECOBD.A728(0.03):tr|spCas9|spCas9_ECOBD.L727(0.05):tr|spCas9|spCas9_ECOBD.S719(0.07):tr|spCas9|spCas9_ECOBD.H723(0.08):
tr|spCas9|spCas9_ECOBD.I917	TRUE	Unknown		2	8	3	5	0.44	0.49	tr|spCas9|spCas9_ECOBD.G915(0.12):tr|spCas9|spCas9_ECOBD.R919(0.43):	tr|spCas9|spCas9_ECOBD.E923(0.08):tr|spCas9|spCas9_ECOBD.K918(0.11):tr|spCas9|spCas9_ECOBD.R919(0.32):
tr|spCas9|spCas9_ECOBD.K1107	TRUE	TRUE	stacked to A	2	28	11	17	0.28	0.5	tr|spCas9|spCas9_ECOBD.T1102(0.17):tr|spCas9|spCas9_ECOBD.E1099(0.11):tr|spCas9|spCas9_ECOBD.F1105(0.12):tr|spCas9|spCas9_ECOBD.Q1101(0.07):tr|spCas9|spCas9_ECOBD.T1098(0.04):tr|spCas9|spCas9_ECOBD.V1100(0.02):tr|spCas9|spCas9_ECOBD.S1106(0.06):tr|spCas9|spCas9_ECOBD.G1103(0.13):	tr|spCas9|spCas9_ECOBD.T1102(0.17):tr|spCas9|spCas9_ECOBD.K1097(0.05):tr|spCas9|spCas9_ECOBD.F1105(0.14):tr|spCas9|spCas9_ECOBD.T1098(0.1):tr|spCas9|spCas9_ECOBD.S1106(0.04):
tr|spCas9|spCas9_ECOBD.M1089				2	22	10	12	0.71	0.85	tr|spCas9|spCas9_ECOBD.S1088(0.06):tr|spCas9|spCas9_ECOBD.V1086(0.17):tr|spCas9|spCas9_ECOBD.P1090(0.06):	tr|spCas9|spCas9_ECOBD.S1088(0.05):tr|spCas9|spCas9_ECOBD.V1086(0.1):
tr|spCas9|spCas9_ECOBD.M1169				2	5	3	2	0.76	0.71	tr|spCas9|spCas9_ECOBD.E1170(0.24):	tr|spCas9|spCas9_ECOBD.E1170(0.29):
tr|spCas9|spCas9_ECOBD.M751				2	11	5	6	1	1	na	na
tr|spCas9|spCas9_ECOBD.M763				2	23	12	11	0.79	0.94	tr|spCas9|spCas9_ECOBD.A764(0.21):	tr|spCas9|spCas9_ECOBD.A764(0.06):
tr|spCas9|spCas9_ECOBD.N407	TRUE	FALSE		2	5	2	3	1	0.68	na	tr|spCas9|spCas9_ECOBD.D406(0.32):
tr|spCas9|spCas9_ECOBD.P449	TRUE	TRUE	Stacked to G	1	4	4	0	0.41	na	tr|spCas9|spCas9_ECOBD.E441(0.07):tr|spCas9|spCas9_ECOBD.Y451(0.11):tr|spCas9|spCas9_ECOBD.Y450(0.1):tr|spCas9|spCas9_ECOBD.P431(0.11):tr|spCas9|spCas9_ECOBD.Y430(0.1):tr|spCas9|spCas9_ECOBD.K442(0.09):	na
tr|spCas9|spCas9_ECOBD.Q402	TRUE	FALSE		2	4	3	1	0.75	1	tr|spCas9|spCas9_ECOBD.T404(0.25):	na
tr|spCas9|spCas9_ECOBD.Q695	TRUE	Unknown		2	17	10	7	0.46	0.35	tr|spCas9|spCas9_ECOBD.L696(0.12):tr|spCas9|spCas9_ECOBD.M694(0.37):tr|spCas9|spCas9_ECOBD.H698(0.05):	tr|spCas9|spCas9_ECOBD.L696(0.14):tr|spCas9|spCas9_ECOBD.M694(0.27):tr|spCas9|spCas9_ECOBD.I697(0.09):tr|spCas9|spCas9_ECOBD.H698(0.09):tr|spCas9|spCas9_ECOBD.F693(0.06):
tr|spCas9|spCas9_ECOBD.R324	TRUE	TRUE		2	7	5	2	0.71	1	tr|spCas9|spCas9_ECOBD.D326(0.29):	na
tr|spCas9|spCas9_ECOBD.R919	TRUE	Unknown		2	33	14	19	0.55	0.67	tr|spCas9|spCas9_ECOBD.I917(0.04):tr|spCas9|spCas9_ECOBD.A914(0.04):tr|spCas9|spCas9_ECOBD.L921(0.24):tr|spCas9|spCas9_ECOBD.Q920(0.03):tr|spCas9|spCas9_ECOBD.K918(0.11):	tr|spCas9|spCas9_ECOBD.A914(0.04):tr|spCas9|spCas9_ECOBD.L921(0.16):tr|spCas9|spCas9_ECOBD.Q920(0.11):tr|spCas9|spCas9_ECOBD.K918(0.02):
tr|spCas9|spCas9_ECOBD.R925	FALSE			2	8	4	4	0.55	0.69	tr|spCas9|spCas9_ECOBD.T924(0.45):	tr|spCas9|spCas9_ECOBD.I927(0.15):tr|spCas9|spCas9_ECOBD.Q926(0.16):
tr|spCas9|spCas9_ECOBD.S1116	FALSE			2	6	3	3	0.44	0.49	tr|spCas9|spCas9_ECOBD.S1109(0.13):tr|spCas9|spCas9_ECOBD.K1113(0.28):tr|spCas9|spCas9_ECOBD.D1117(0.15):	tr|spCas9|spCas9_ECOBD.P1112(0.19):tr|spCas9|spCas9_ECOBD.S1109(0.32):
tr|spCas9|spCas9_ECOBD.S851	FALSE			2	14	6	8	0.87	0.82	tr|spCas9|spCas9_ECOBD.I852(0.13):	tr|spCas9|spCas9_ECOBD.D849(0.07):tr|spCas9|spCas9_ECOBD.D850(0.11):
tr|spCas9|spCas9_ECOBD.T1102	TRUE	TRUE	stacked to A	1	6	0	6	na	0.37	na	tr|spCas9|spCas9_ECOBD.K1097(0.12):tr|spCas9|spCas9_ECOBD.F1105(0.1):tr|spCas9|spCas9_ECOBD.K1107(0.05):tr|spCas9|spCas9_ECOBD.Q1101(0.05):tr|spCas9|spCas9_ECOBD.V1100(0.07):tr|spCas9|spCas9_ECOBD.G1103(0.23):
tr|spCas9|spCas9_ECOBD.W464	TRUE	FALSE		2	10	5	5	1	1	na	na
tr|spCas9|spCas9_ECOBD.W476	TRUE	Unknown		2	4	1	3	1	0.53	na	tr|spCas9|spCas9_ECOBD.P475(0.18):tr|spCas9|spCas9_ECOBD.E480(0.12):tr|spCas9|spCas9_ECOBD.V481(0.18):
tr|spCas9|spCas9_ECOBD.W659	TRUE	Unknown		2	7	1	6	1	1	na	na
tr|spCas9|spCas9_ECOBD.Y1013	TRUE	Unknown		2	16	10	6	0.84	0.68	tr|spCas9|spCas9_ECOBD.Y1016(0.1):tr|spCas9|spCas9_ECOBD.Y1010(0.06):	tr|spCas9|spCas9_ECOBD.Y1010(0.1):tr|spCas9|spCas9_ECOBD.G1011(0.09):tr|spCas9|spCas9_ECOBD.Y1016(0.13):
tr|spCas9|spCas9_ECOBD.Y1016	TRUE	Unknown		2	5	1	4	1	1	na	na
tr|spCas9|spCas9_ECOBD.Y1141	TRUE	Unknown		2	6	2	4	0.4	0.68	tr|spCas9|spCas9_ECOBD.S1136(0.19):tr|spCas9|spCas9_ECOBD.F1134(0.2):tr|spCas9|spCas9_ECOBD.D1135(0.21):	tr|spCas9|spCas9_ECOBD.S1136(0.17):tr|spCas9|spCas9_ECOBD.V1139(0.15):
tr|spCas9|spCas9_ECOBD.Y1237	TRUE	Unknown		2	30	16	14	0.87	0.87	tr|spCas9|spCas9_ECOBD.L1228(0.06):tr|spCas9|spCas9_ECOBD.P1229(0.07):	tr|spCas9|spCas9_ECOBD.P1229(0.08):tr|spCas9|spCas9_ECOBD.E1225(0.05):
tr|spCas9|spCas9_ECOBD.Y1356	TRUE	TRUE	stacked to G	2	70	37	33	0.9	0.83	tr|spCas9|spCas9_ECOBD.H1349(0.09):tr|spCas9|spCas9_ECOBD.G1354(0.01):	tr|spCas9|spCas9_ECOBD.D1344(0.02):tr|spCas9|spCas9_ECOBD.H1349(0.13):tr|spCas9|spCas9_ECOBD.G1354(0.02):
tr|spCas9|spCas9_ECOBD.Y325	TRUE	TRUE		2	20	14	6	0.9	0.77	tr|spCas9|spCas9_ECOBD.E327(0.05):tr|spCas9|spCas9_ECOBD.D326(0.05):	tr|spCas9|spCas9_ECOBD.E327(0.12):tr|spCas9|spCas9_ECOBD.D326(0.11):
tr|spCas9|spCas9_ECOBD.Y450	TRUE	TRUE	stacked to G	2	61	29	32	0.48	0.45	tr|spCas9|spCas9_ECOBD.Y451(0.25):tr|spCas9|spCas9_ECOBD.G453(0.02):tr|spCas9|spCas9_ECOBD.P449(0.03):tr|spCas9|spCas9_ECOBD.P454(0.01):tr|spCas9|spCas9_ECOBD.R447(0.04):tr|spCas9|spCas9_ECOBD.I448(0.04):tr|spCas9|spCas9_ECOBD.I443(0.04):tr|spCas9|spCas9_ECOBD.V452(0.02):tr|spCas9|spCas9_ECOBD.F446(0.07):	tr|spCas9|spCas9_ECOBD.T445(0.02):tr|spCas9|spCas9_ECOBD.Y451(0.23):tr|spCas9|spCas9_ECOBD.P449(0.05):tr|spCas9|spCas9_ECOBD.P454(0.01):tr|spCas9|spCas9_ECOBD.R447(0.02):tr|spCas9|spCas9_ECOBD.I443(0.03):tr|spCas9|spCas9_ECOBD.I448(0.1):tr|spCas9|spCas9_ECOBD.F446(0.09):
tr|spCas9|spCas9_ECOBD.Y451	TRUE	TRUE		2	11	3	8	0.54	0.51	tr|spCas9|spCas9_ECOBD.Y450(0.22):tr|spCas9|spCas9_ECOBD.P454(0.24):	tr|spCas9|spCas9_ECOBD.Y450(0.37):tr|spCas9|spCas9_ECOBD.P454(0.12):
tr|spCas9|spCas9_ECOBD.Y515	TRUE	Unknown		2	5	2	3	1	0.81	na	tr|spCas9|spCas9_ECOBD.E516(0.19):
tr|spCas9|spCas9_ECOBD.Y81	TRUE	FALSE		2	83	47	36	0.84	0.75	tr|spCas9|spCas9_ECOBD.C80(0.09):tr|spCas9|spCas9_ECOBD.I79(0.02):tr|spCas9|spCas9_ECOBD.L82(0.02):tr|spCas9|spCas9_ECOBD.Q83(0.03):	tr|spCas9|spCas9_ECOBD.C80(0.18):tr|spCas9|spCas9_ECOBD.I79(0.03):tr|spCas9|spCas9_ECOBD.L82(0.02):tr|spCas9|spCas9_ECOBD.Q83(0.01):
					filtered for TotalPSMCounts >3
non-sulphur containing cross-links in total:	35
crosslinks within +/-3 of an aromatic amino acids	32
crosslinks not within +/-3 of an aromatic amino acids	3
crosslinks within +/-3 of an aromatic amino acids and known structure	20
crosslinks within +/-3 of an pi-stacked aromatic amino acids	12
crosslinks not within +/-3 of an pi-stacked aromatic amino acids	8+3

## Sheet: References
1	Kramer, K. et al. Photo-cross-linking and high-resolution mass spectrometry for assignment of RNA-binding sites in RNA-binding proteins. Nat Methods 11, 1064-1070, (2014).
2	Bae, J. W., Kim, S., Kim, V. N. & Kim, J.-S. Photoactivatable ribonucleosides mark base-specific RNA-binding sites. Nature Communications 12, 6026, (2021).
3	Wang, H. et al. The structure of the ARE-binding domains of Hu antigen R (HuR) undergoes conformational changes during RNA binding. Acta Crystallographica Section D 69, 373-380, (2013).
4	Beusch, I., Barraud, P., Moursy, A., Cléry, A. & Allain, F. H.-T. Tandem hnRNP A1 RNA recognition motifs act in concert to repress the splicing of survival motor neuron exon 7. eLife 6, e25736, (2017).
5	Cieniková, Z., Damberger, F. F., Hall, J., Allain, F. H. T. & Maris, C. Structural and Mechanistic Insights into Poly(uridine) Tract Recognition by the hnRNP C RNA Recognition Motif. Journal of the American Chemical Society 136, 14536-14544, (2014).
6	Allain, F. H.-T., Bouvet, P., Dieckmann, T. & Feigon, J. Molecular basis of sequence-specific recognition of pre-ribosomal RNA by nucleolin. The EMBO Journal 19, 6870-6881, (2000).
7	Hsiao, H.-h. T. et al. Unraveling the mechanism of recognition of the 3’ splice site of the adenovirus major late promoter intron by the alternative splicing factor PUF60. PLOS ONE 15, e0242725, (2020).
8	Oberstrass, F. C. et al. Structure of PTB Bound to RNA: Specific Binding and Implications for Splicing Regulation. Science 309, 2054-2057, (2005).
9	Cléry, A. et al. Structure of SRSF1 RRM1 bound to RNA reveals an unexpected bimodal mode of interaction and explains its involvement in SMN1 exon7 splicing. Nature Communications 12, 428, (2021).
10	Hargous, Y. et al. Molecular basis of RNA recognition and TAP binding by the SR proteins SRp20 and 9G8. The EMBO Journal 25, 5126-5137, (2006).
11	Mackereth, C. D. et al. Multi-domain conformational selection underlies pre-mRNA splicing regulation by U2AF. Nature 475, 408-411, (2011).
12	Yang, X.-J. et al. Crystal structure of a Y-box binding protein 1 (YB-1)–RNA complex reveals key features and residues interacting with RNA. Journal of Biological Chemistry 294, 10998-11010, (2019).
13	Querido, J. B. et al. Structure of a human 48S translational initiation complex. Science 369, 1220-1227, (2020).
14	Zhang, X. et al. Structures and stabilization of kinetoplastid-specific split rRNAs revealed by comparing leishmanial and human ribosomes. Nature Communications 7, 13223, (2016).
15	Schäfer, I. B. et al. Molecular Basis for poly(A) RNP Architecture and Recognition by the Pan2-Pan3 Deadenylase. Cell 177, 1619-1631.e1621, (2019).
16	Ben-Shem, A. et al. The Structure of the Eukaryotic Ribosome at 3.0 Å Resolution. Science 334, 1524-1529, (2011).
17	Matsuo, Y. et al. RQT complex dissociates ribosomes collided on endogenous RQC substrate SDD1. Nature Structural & Molecular Biology 27, 323-332, (2020).
18	Jiang, F., Zhou, K., Ma, L., Gressel, S. & Doudna, J. A. A Cas9–guide RNA complex preorganized for target DNA recognition. Science 348, 1477-1481, (2015).
